# Supplementary material for: Walking pathways with positive feedback loops reveal DNA methylation biomarkers of colorectal cancer
Source: BMC Bioinformatics. 2019 Apr 18;20(Suppl 4):119. doi: 10.1186/s12859-019-2687-7 (PMC6471696; doi:10.1186/s12859-019-2687-7)
Supplement: Supplementary file 2 — The MS Excel file that contains Tables S3-S8. (XLSX 507 kb) [file 12859_2019_2687_MOESM2_ESM.xlsx]

## Sheet: Table SM3
Table S3. Results of Limma analysis to detect differentially expressed genes. It detects 690 upregulated genes (adjusted p-value< 0.05, LogFC> 1.5). LogFC is the logarithm to the base 2 of the fold change between these different conditions), the p-value and the adjusted p-value (corrected for multiple testing) of the observed fold change.
ID	Gene description	Gene symbol	logFC	CI.025	CI.975	AveExpr	t	P.Value	adj.P.Val	B
ENSG00000003249	dysbindin (dystrobrevin binding protein 1) domain containing 1	DBNDD1	2.31718	2.16797	2.4664	2.04103	30.4967	1.4823e-125	2.60101e-123	276.187
ENSG00000005001	protease, serine 22	PRSS22	3.05829	2.8489	3.26768	3.04177	28.6829	7.14893e-116	8.47777e-114	253.935
ENSG00000006118	transmembrane protein 132A	TMEM132A	2.46618	2.33581	2.59656	2.85592	37.1474	6.20213e-160	4.38887e-157	355.168
ENSG00000006327	tumor necrosis factor receptor superfamily member 12A	TNFRSF12A	2.36716	2.21614	2.51818	4.48458	30.7807	4.62377e-127	8.45718e-125	279.645
ENSG00000006704	GTF2I repeat domain containing 1	GTF2IRD1	2.28101	2.16883	2.39319	3.60722	39.9304	1.11659e-173	1.41762e-170	386.746
ENSG00000007171	nitric oxide synthase 2	NOS2	1.86187	1.64126	2.08249	2.99608	16.5735	2.34157e-51	2.42972e-50	105.737
ENSG00000007908	selectin E	SELE	1.54309	1.38142	1.70476	0.163882	18.744	1.81874e-62	2.67488e-61	131.175
ENSG00000008300	cadherin, EGF LAG seven-pass G-type receptor 3	CELSR3	2.05117	1.91727	2.18507	1.32902	30.0819	2.37967e-123	3.92065e-121	271.119
ENSG00000009950	MLX interacting protein-like	MLXIPL	2.57872	2.38525	2.77219	3.37535	26.175	2.3921e-102	1.57645e-100	222.854
ENSG00000011426	anillin actin binding protein	ANLN	1.98516	1.85077	2.11955	3.36386	29.0078	1.29515e-117	1.65404e-115	257.937
ENSG00000015413	dipeptidase 1 (renal)	DPEP1	5.12783	4.81921	5.43645	3.4176	32.6289	8.64241e-137	2.30283e-134	302.001
ENSG00000018280	solute carrier family 11 (proton-coupled divalent metal ion transporter), member 1	SLC11A1	1.86316	1.69515	2.03116	1.09233	21.7783	1.45293e-78	3.72872e-77	168.213
ENSG00000025772	translocase of outer mitochondrial membrane 34	TOMM34	1.99429	1.87669	2.1119	4.29254	33.3005	2.73261e-140	8.42541e-138	310.046
ENSG00000026036	RTEL1-TNFRSF6B readthrough (NMD candidate)	RTEL1-TNFRSF6B	1.51766	1.38823	1.64708	1.98251	23.0275	2.67761e-85	8.91146e-84	183.693
ENSG00000026508	CD44 molecule (Indian blood group)	CD44	2.07687	1.95686	2.19688	6.23752	33.9854	7.72174e-144	2.80098e-141	318.204
ENSG00000029153	aryl hydrocarbon receptor nuclear translocator like 2	ARNTL2	2.23333	2.09504	2.37163	2.07117	31.7136	5.46496e-132	1.19746e-129	290.968
ENSG00000034063			1.82142	1.69173	1.9511	2.40323	27.5812	6.02868e-110	5.43286e-108	240.32
ENSG00000042832	thyroglobulin	TG	1.86244	1.70693	2.01795	0.76151	23.5189	5.88246e-88	2.20419e-86	189.776
ENSG00000043355	Zic family member 2	ZIC2	1.59464	1.41594	1.77333	-0.0159328	17.5245	3.60808e-56	4.41208e-55	116.695
ENSG00000049449	reticulocalbin 1	RCN1	1.65932	1.55673	1.76191	5.20708	31.7638	2.97414e-132	6.61762e-130	291.576
ENSG00000050344	nuclear factor, erythroid 2 like 3	NFE2L3	2.85771	2.74264	2.97278	3.77157	48.7713	1.4279e-214	5.60333e-211	480.618
ENSG00000052749	ribosomal RNA processing 12 homolog	RRP12	1.64028	1.54438	1.73618	3.07298	33.5888	8.71003e-142	2.78502e-139	313.481
ENSG00000055044	NOP58 ribonucleoprotein	NOP58	1.54717	1.44691	1.64743	5.30979	30.3044	1.55847e-124	2.64855e-122	273.833
ENSG00000060718	collagen, type XI, alpha 1	COL11A1	2.38226	2.19946	2.56507	0.766847	25.5917	3.45051e-99	1.99926e-97	215.568
ENSG00000062038	cadherin 3, type 1, P-cadherin (placental)	CDH3	4.75155	4.60254	4.90056	2.46911	62.619	1.49819e-270	6.46711e-266	608.979
ENSG00000062282	diacylglycerol O-acyltransferase 2	DGAT2	2.18213	2.04869	2.31556	2.46538	32.1141	4.28885e-134	1.04007e-131	295.805
ENSG00000064651	solute carrier family 12 (sodium/potassium/chloride transporter), member 2	SLC12A2	2.07963	1.93574	2.22351	5.82156	28.384	2.87911e-114	3.16233e-112	250.232
ENSG00000064666	calponin 2	CNN2	1.62838	1.52305	1.73371	5.85405	30.3597	7.91837e-125	1.35637e-122	274.507
ENSG00000065600	transmembrane protein 206	TMEM206	1.63202	1.53059	1.73345	1.85578	31.5976	2.23126e-131	4.74456e-129	289.563
ENSG00000067955	core-binding factor, beta subunit	CBFB	1.51298	1.40774	1.61822	4.43053	28.2336	1.85211e-113	1.94049e-111	248.381
ENSG00000068489	proline rich 11	PRR11	1.53493	1.4007	1.66915	2.90353	22.4572	3.21461e-82	9.5566e-81	176.608
ENSG00000068650	ATPase, class VI, type 11A	ATP11A	2.09604	1.97141	2.22066	2.98227	33.0288	7.07838e-139	2.02348e-136	306.795
ENSG00000070814	Treacher Collins-Franceschetti syndrome 1	TCOF1	1.52799	1.42091	1.63508	3.76459	28.0213	2.5691e-112	2.57901e-110	245.76
ENSG00000071539	thyroid hormone receptor interactor 13	TRIP13	1.99152	1.86416	2.11889	2.82219	30.7058	1.15329e-126	2.09172e-124	278.735
ENSG00000072864	nudE neurodevelopment protein 1	NDE1	1.53462	1.42427	1.64498	4.14074	27.3093	1.76652e-108	1.50997e-106	236.939
ENSG00000073067	cytochrome P450 family 2 subfamily W member 1	CYP2W1	1.85585	1.5667	2.14499	1.93643	12.6043	1.34702e-32	7.50359e-32	62.7539
ENSG00000073111	minichromosome maintenance complex component 2	MCM2	1.50739	1.38487	1.62992	3.89428	24.1601	1.97972e-91	8.58861e-90	197.759
ENSG00000073536	notchless homolog 1 (Drosophila)	NLE1	1.63703	1.53132	1.74274	3.0591	30.4116	4.19858e-125	7.24943e-123	275.147
ENSG00000073756	prostaglandin-endoperoxide synthase 2 (prostaglandin G/H synthase and cyclooxygenase)	PTGS2	1.77343	1.55545	1.99141	1.81994	15.9769	2.17227e-48	2.05903e-47	98.9478
ENSG00000075275	cadherin, EGF LAG seven-pass G-type receptor 1	CELSR1	1.92421	1.78932	2.0591	1.78498	28.0138	2.82011e-112	2.82443e-110	245.676
ENSG00000075702	WD repeat domain 62	WDR62	1.55519	1.43705	1.67334	1.68256	25.8508	1.36253e-100	8.40217e-99	218.83
ENSG00000077348	exosome component 5	EXOSC5	1.53426	1.43082	1.63769	3.96033	29.1297	2.88385e-118	3.77225e-116	259.433
ENSG00000078098	fibroblast activation protein alpha	FAP	1.92245	1.74927	2.09564	1.1401	21.7992	1.12227e-78	2.89217e-77	168.47
ENSG00000078114	nebulette	NEBL	2.51535	2.37702	2.65369	3.54651	35.7074	1.15137e-152	5.98794e-150	338.477
ENSG00000079462	platelet activating factor acetylhydrolase 1b catalytic subunit 3	PAFAH1B3	1.6605	1.55654	1.76446	4.51383	31.3668	3.67552e-130	7.48385e-128	286.769
ENSG00000081041	chemokine (C-X-C motif) ligand 2	CXCL2	3.53436	3.33584	3.73288	3.59705	34.9632	7.22005e-149	3.08575e-146	329.753
ENSG00000081059	transcription factor 7 (T-cell specific, HMG-box)	TCF7	2.02239	1.8822	2.16257	3.40382	28.3314	5.52173e-114	6.02389e-112	249.595
ENSG00000081277	plakophilin 1	PKP1	1.68259	1.52459	1.8406	0.204597	20.9125	6.33485e-74	1.38386e-72	157.495
ENSG00000082512	TNF receptor associated factor 5	TRAF5	1.56631	1.4465	1.68613	3.80007	25.672	1.26635e-99	7.45748e-98	216.59
ENSG00000083807	solute carrier family 27 (fatty acid transporter), member 5	SLC27A5	1.53187	1.34992	1.71383	2.23909	16.5332	3.72861e-51	3.8477e-50	105.288
ENSG00000084774	carbamoyl-phosphate synthetase 2, aspartate transcarbamylase, and dihydroorotase	CAD	1.53133	1.43079	1.63187	3.8178	29.9119	1.91287e-122	3.02458e-120	269.036
ENSG00000087586	aurora kinase A	AURKA	1.66849	1.53411	1.80288	3.78522	24.3819	1.24378e-92	5.63959e-91	200.522
ENSG00000087916			2.13986	1.93439	2.34534	1.19045	20.4511	1.82711e-71	3.63955e-70	151.901
ENSG00000088002	sulfotransferase family 2B member 1	SULT2B1	2.95088	2.78615	3.11561	2.0042	35.1779	5.75952e-150	2.56305e-147	332.27
ENSG00000088325	TPX2, microtubule-associated	TPX2	2.12218	1.98403	2.26034	4.29489	30.1661	8.47543e-124	1.40712e-121	272.146
ENSG00000088356	p53 and DNA damage regulated 1	PDRG1	1.56298	1.44341	1.68256	3.66149	25.6688	1.3185e-99	7.75402e-98	216.551
ENSG00000088826	spermine oxidase	SMOX	2.11893	1.99178	2.24608	2.35373	32.7263	2.679e-137	7.31911e-135	303.167
ENSG00000088836	solute carrier family 4, sodium borate transporter, member 11	SLC4A11	2.09236	1.93069	2.25404	0.684715	25.4145	3.1465e-98	1.77082e-96	213.366
ENSG00000088882	carboxypeptidase X (M14 family), member 1	CPXM1	1.9435	1.78324	2.10375	1.4556	23.816	1.4491e-89	5.82961e-88	193.493
ENSG00000088899	Leucine zipper putative tumor suppressor 3	RP5-1187M17.10	2.16472	2.01463	2.31482	2.26455	28.3225	6.16371e-114	6.70183e-112	249.49
ENSG00000088992	tescalcin	TESC	3.56017	3.34137	3.77896	3.13654	31.9543	2.96302e-133	6.87644e-131	293.878
ENSG00000089327	FXYD domain containing ion transport regulator 5	FXYD5	2.32881	2.19732	2.46029	5.65382	34.7816	6.15029e-148	2.57751e-145	327.624
ENSG00000089351	GRAM domain containing 1A	GRAMD1A	1.91367	1.79483	2.03251	4.43724	31.6225	1.64957e-131	3.52501e-129	289.867
ENSG00000090447	transcription factor AP-4 (activating enhancer binding protein 4)	TFAP4	1.81269	1.71288	1.91249	3.11013	35.6669	1.85057e-152	9.50971e-150	338
ENSG00000090889	kinesin family member 4A	KIF4A	1.50201	1.37901	1.62502	2.15093	23.9798	1.87776e-90	7.8088e-89	195.533
ENSG00000091127	pseudouridylate synthase 7 (putative)	PUS7	1.77625	1.66111	1.89139	2.9532	30.2948	1.7533e-124	2.96796e-122	273.721
ENSG00000091436	Mitogen-activated protein kinase kinase kinase MLT	AC013461.1	1.90553	1.77235	2.03871	3.49295	28.0974	9.99924e-113	1.01799e-110	246.704
ENSG00000091651	origin recognition complex subunit 6	ORC6	1.60501	1.47674	1.73327	2.95616	24.5736	1.1373e-93	5.3712e-92	202.918
ENSG00000091879	angiopoietin 2	ANGPT2	1.7245	1.59827	1.85074	1.09722	26.8272	7.08799e-106	5.38663e-104	230.967
ENSG00000092621	phosphoglycerate dehydrogenase	PHGDH	1.80098	1.59616	2.00581	3.12046	17.2672	7.38732e-55	8.59518e-54	113.769
ENSG00000094755	gamma-aminobutyric acid (GABA) A receptor, pi	GABRP	1.51811	1.34467	1.69155	0.442555	17.1891	1.84243e-54	2.11799e-53	112.823
ENSG00000094804	cell division cycle 6	CDC6	1.67351	1.53456	1.81247	3.2452	23.6506	1.13967e-88	4.40816e-87	191.424
ENSG00000095752	interleukin 11	IL11	2.03913	1.85986	2.2184	0.666377	22.3377	1.41703e-81	4.12457e-80	175.094
ENSG00000096384	heat shock protein 90kDa alpha family class B member 1	HSP90AB1	1.65367	1.55558	1.75175	7.90525	33.1086	2.71833e-139	7.98226e-137	307.752
ENSG00000099194	stearoyl-CoA desaturase (delta-9-desaturase)	SCD	2.18324	2.01362	2.35287	5.33588	25.2763	1.76606e-97	9.71133e-96	211.648
ENSG00000099953	matrix metallopeptidase 11	MMP11	2.98079	2.77094	3.19064	3.2225	27.8947	1.23351e-111	1.20466e-109	244.198
ENSG00000099985	oncostatin M	OSM	1.85531	1.67157	2.03904	0.601611	19.8298	3.60816e-68	6.43328e-67	144.299
ENSG00000100003	SEC14-like lipid binding 2	SEC14L2	1.81057	1.66947	1.95166	1.45497	25.1997	4.59153e-97	2.4713e-95	210.724
ENSG00000100228	RAB36, member RAS oncogene family	RAB36	1.64059	1.51814	1.76304	0.977598	26.3114	4.37077e-103	2.98055e-101	224.555
ENSG00000100453	granzyme B	GZMB	2.3575	2.15641	2.5586	1.99305	23.0223	2.85336e-85	9.47447e-84	183.626
ENSG00000101003	GINS complex subunit 1 (Psf1 homolog)	GINS1	1.55245	1.41669	1.6882	2.8839	22.4574	3.20282e-82	9.5281e-81	176.612
ENSG00000101057	v-myb avian myeloblastosis viral oncogene homolog-like 2	MYBL2	2.03675	1.87914	2.19435	4.24963	25.3789	4.90753e-98	2.74047e-96	212.936
ENSG00000101104	poly(A) binding protein, cytoplasmic 1-like	PABPC1L	1.91183	1.75575	2.0679	4.01678	24.0557	7.2892e-91	3.08174e-89	196.457
ENSG00000101115	spalt-like transcription factor 4	SALL4	1.84022	1.70503	1.97542	0.358528	26.7298	2.38268e-105	1.78561e-103	229.726
ENSG00000101132	prefoldin subunit 4	PFDN4	1.90463	1.7776	2.03165	4.18234	29.4454	5.90458e-120	8.32931e-118	263.314
ENSG00000101144	bone morphogenetic protein 7	BMP7	2.08591	1.86587	2.30595	2.38555	18.6159	8.45924e-62	1.21758e-60	129.715
ENSG00000101146	ribonucleic acid export 1	RAE1	1.55881	1.44742	1.67019	4.21226	27.4829	2.04443e-109	1.8084e-107	239.091
ENSG00000101158	negative elongation factor complex member C/D	NELFCD	1.67408	1.5631	1.78505	5.35048	29.6247	6.51443e-121	9.69662e-119	265.509
ENSG00000101187	solute carrier organic anion transporter family member 4A1	SLCO4A1	3.01987	2.86966	3.17008	3.59013	39.4815	1.72709e-171	1.96188e-168	381.716
ENSG00000101189	MRG/MORF4L binding protein	MRGBP	1.78409	1.67739	1.89078	3.76308	32.8378	7.0095e-138	1.93957e-135	304.509
ENSG00000101190	transcription factor-like 5 (basic helix-loop-helix)	TCFL5	1.5245	1.40493	1.64407	2.22684	25.0379	3.45994e-96	1.78012e-94	208.708
ENSG00000101220	chromosome 20 open reading frame 27	C20orf27	1.52186	1.40589	1.63783	4.13393	25.7698	3.73833e-100	2.26007e-98	217.805
ENSG00000101224	cell division cycle 25B	CDC25B	2.51794	2.38489	2.65099	4.71805	37.1646	5.08128e-160	3.65565e-157	355.385
ENSG00000101255	tribbles pseudokinase 3	TRIB3	3.14884	2.9857	3.31198	2.72479	37.9045	1.0308e-163	8.39538e-161	363.848
ENSG00000101311	fermitin family member 1	FERMT1	1.57184	1.44128	1.7024	5.30911	23.6422	1.26477e-88	4.87892e-87	191.296
ENSG00000101361	NOP56 ribonucleoprotein	NOP56	1.67787	1.55367	1.80207	6.38736	26.5294	2.88894e-104	2.06122e-102	227.238
ENSG00000101412	E2F transcription factor 1	E2F1	1.62761	1.49358	1.76163	3.11995	23.8477	9.75145e-90	3.9413e-88	193.879
ENSG00000101441	cystatin S	CST4	1.99549	1.82715	2.16383	0.115481	23.2787	1.17233e-86	4.13099e-85	186.743
ENSG00000101444	adenosylhomocysteinase	AHCY	1.76262	1.65331	1.87193	6.32585	31.6659	9.74651e-132	2.11416e-129	290.389
ENSG00000101447	family with sequence similarity 83 member D	FAM83D	1.63223	1.49663	1.76783	3.13934	23.639	1.31695e-88	5.07565e-87	191.281
ENSG00000101670	lipase, endothelial	LIPG	1.60731	1.47641	1.73821	3.09293	24.1134	3.54756e-91	1.52221e-89	197.186
ENSG00000101850	G protein-coupled receptor 143	GPR143	1.6277	1.44398	1.81141	1.07964	17.3992	1.57326e-55	1.87964e-54	115.323
ENSG00000102024	plastin 3	PLS3	1.52166	1.38567	1.65765	4.47821	21.9744	1.28197e-79	3.42858e-78	170.611
ENSG00000102048	ankyrin repeat and SOCS box containing 9	ASB9	1.58603	1.44433	1.72774	1.41573	21.9795	1.2031e-79	3.22366e-78	170.709
ENSG00000102221	jade family PHD finger 3	JADE3	1.61596	1.51021	1.72171	1.93131	30.0089	5.82481e-123	9.34698e-121	270.226
ENSG00000102265	TIMP metallopeptidase inhibitor 1	TIMP1	2.13968	2.0063	2.27307	6.79375	31.5016	7.15348e-131	1.49172e-128	288.398
ENSG00000102359	sushi-repeat containing protein, X-linked 2	SRPX2	2.1691	1.98384	2.35436	2.14682	22.9928	4.12314e-85	1.35758e-83	183.259
ENSG00000102445	KIAA0226-like	KIAA0226L	1.5525	1.3326	1.77239	4.03529	13.8647	2.80955e-38	1.91409e-37	75.7212
ENSG00000102837	olfactomedin 4	OLFM4	1.98834	1.55298	2.42369	7.20453	8.96897	3.50286e-18	5.41699e-18	29.7245
ENSG00000102854	mesothelin	MSLN	1.64646	1.34969	1.94322	2.77773	10.8951	2.04652e-25	6.51911e-25	46.3146
ENSG00000103222	ATP binding cassette subfamily C member 1	ABCC1	1.6738	1.57232	1.77528	3.54065	32.3919	1.50131e-135	3.81209e-133	299.153
ENSG00000103253	hydroxyacylglutathione hydrolase-like	HAGHL	2.01655	1.85017	2.18294	2.45685	23.8008	1.75174e-89	7.01444e-88	193.301
ENSG00000103257	solute carrier family 7 (amino acid transporter light chain, L system), member 5	SLC7A5	3.09645	2.93678	3.25611	3.69251	38.0847	1.31222e-164	1.11066e-161	365.914
ENSG00000103888	cell migration inducing protein, hyaluronan binding	CEMIP	4.24193	4.08068	4.40319	2.39411	51.6581	5.08466e-227	2.43872e-223	509.178
ENSG00000104312	receptor interacting serine/threonine kinase 2	RIPK2	1.79836	1.68963	1.9071	2.9094	32.479	5.25221e-136	1.36577e-133	300.199
ENSG00000104369	junctophilin 1	JPH1	1.55252	1.42117	1.68387	2.77578	23.2116	2.70357e-86	9.4343e-85	185.972
ENSG00000104415	WNT1 inducible signaling pathway protein 1	WISP1	2.03261	1.88252	2.1827	0.837176	26.5949	1.27809e-104	9.27231e-103	228.068
ENSG00000104889	ribonuclease H2 subunit A	RNASEH2A	1.55918	1.44659	1.67177	4.12529	27.1959	7.22603e-108	6.03324e-106	235.533
ENSG00000104899	anti-Mullerian hormone	AMH	1.51218	1.33498	1.68937	0.687777	16.7588	2.75318e-52	2.93732e-51	107.86
ENSG00000105219	cyclin N-terminal domain containing 2	CNTD2	2.14538	1.98557	2.3052	0.578311	26.3628	2.30261e-103	1.59031e-101	225.164
ENSG00000105464	glutamate receptor, ionotropic, N-methyl D-aspartate 2D	GRIN2D	3.28151	3.13853	3.4245	1.19807	45.0691	5.81446e-198	1.32098e-194	442.57
ENSG00000105948	tetratricopeptide repeat domain 26	TTC26	1.53507	1.43199	1.63815	1.26262	29.2454	6.92761e-119	9.40368e-117	260.863
ENSG00000105976	MET proto-oncogene, receptor tyrosine kinase	MET	2.09404	1.98011	2.20797	4.01308	36.0959	1.23039e-154	6.80908e-152	343.01
ENSG00000105989	wingless-type MMTV integration site family member 2	WNT2	2.49427	2.36208	2.62645	0.419393	37.0555	1.79022e-159	1.20745e-156	354.144
ENSG00000106089	syntaxin 1A	STX1A	2.17765	2.0436	2.3117	2.46798	31.9027	5.53227e-133	1.25687e-130	293.254
ENSG00000106178	chemokine (C-C motif) ligand 24	CCL24	1.87329	1.64388	2.1027	4.41513	16.0358	1.11173e-48	1.06312e-47	99.5682
ENSG00000106263	eukaryotic translation initiation factor 3 subunit B	EIF3B	1.50671	1.41194	1.60149	6.12139	31.2191	2.21419e-129	4.42489e-127	284.973
ENSG00000106348	IMP (inosine 5'-monophosphate) dehydrogenase 1	IMPDH1	1.75191	1.63743	1.86639	4.00242	30.0526	3.40565e-123	5.52663e-121	270.758
ENSG00000106366	serpin peptidase inhibitor, clade E (nexin, plasminogen activator inhibitor type 1), member 1	SERPINE1	2.00359	1.78772	2.21946	2.61947	18.2268	8.83138e-60	1.20485e-58	125.077
ENSG00000107159	carbonic anhydrase IX	CA9	3.36695	3.09202	3.64187	1.81768	24.05	7.8267e-91	3.30575e-89	196.389
ENSG00000107719	phosphatase domain containing, paladin 1	PALD1	1.82136	1.66962	1.97309	2.20115	23.5726	3.01108e-88	1.14517e-86	190.466
ENSG00000107807	T-cell leukemia homeobox 1	TLX1	1.72023	1.59474	1.84572	0.200433	26.9196	2.24653e-106	1.741e-104	232.079
ENSG00000107815	chromosome 10 open reading frame 2	C10orf2	1.69423	1.58684	1.80162	2.6792	30.9812	4.01016e-128	7.49361e-126	282.087
ENSG00000107833	nucleophosmin/nucleoplasmin 3	NPM3	1.58753	1.46566	1.7094	4.63698	25.5808	3.95411e-99	2.28798e-97	215.446
ENSG00000108106	ubiquitin conjugating enzyme E2S	UBE2S	1.83238	1.69421	1.97055	4.48892	26.043	1.23904e-101	7.95899e-100	221.202
ENSG00000108244	keratin 23, type I	KRT23	3.34058	3.06064	3.62052	1.34878	23.4345	1.68396e-87	6.17061e-86	188.702
ENSG00000108342	colony stimulating factor 3	CSF3	2.13228	1.96251	2.30205	0.43051	24.6647	3.64665e-94	1.76076e-92	204.011
ENSG00000108375	ring finger protein 43	RNF43	2.54608	2.39877	2.6934	5.00656	33.9409	1.30976e-143	4.55946e-141	317.675
ENSG00000108821	collagen, type I, alpha 1	COL1A1	2.08467	1.87519	2.29414	6.65464	19.5434	1.17189e-66	1.99157e-65	140.808
ENSG00000109084	transmembrane protein 97	TMEM97	1.70556	1.57978	1.83135	4.26538	26.6269	8.58555e-105	6.29209e-103	228.465
ENSG00000109205	odontogenic, ameloblast asssociated	ODAM	1.62159	1.43631	1.80687	0.261074	17.1869	1.88909e-54	2.17046e-53	112.772
ENSG00000109255	neuromedin U	NMU	1.55969	1.3508	1.76857	1.20997	14.6631	5.07901e-42	3.90524e-41	84.3409
ENSG00000109321	amphiregulin	AREG	1.71057	1.49514	1.926	3.96994	15.593	1.66866e-46	1.47904e-45	94.5839
ENSG00000110092	cyclin D1	CCND1	1.94589	1.83251	2.05927	4.97826	33.7041	2.2012e-142	7.30902e-140	314.859
ENSG00000110104	coiled-coil domain containing 86	CCDC86	1.66231	1.55726	1.76737	3.62918	31.0735	1.30218e-128	2.4858e-126	283.209
ENSG00000110347			2.29423	2.05772	2.53074	3.83063	19.0493	4.61952e-64	7.22487e-63	134.887
ENSG00000110881	acid sensing ion channel subunit 1	ASIC1	1.95936	1.82768	2.09103	1.33861	29.2216	9.29233e-119	1.24569e-116	260.569
ENSG00000110944	interleukin 23 subunit alpha	IL23A	1.65284	1.51695	1.78872	0.524294	23.8868	5.99108e-90	2.43973e-88	194.344
ENSG00000111110	protein phosphatase, Mg2+/Mn2+ dependent 1H	PPM1H	2.09526	1.98168	2.20884	2.12897	36.2269	2.6723e-155	1.51779e-152	344.517
ENSG00000111206	forkhead box M1	FOXM1	1.51856	1.38427	1.65286	4.1277	22.2059	7.27136e-81	2.05013e-79	173.479
ENSG00000111641	NOP2 nucleolar protein	NOP2	1.64392	1.53984	1.748	4.48231	31.019	2.52947e-128	4.768e-126	282.545
ENSG00000111665	cell division cycle associated 3	CDCA3	1.57238	1.43569	1.70907	3.65873	22.5898	6.18776e-83	1.87835e-81	178.242
ENSG00000111700	solute carrier organic anion transporter family member 1B3	SLCO1B3	2.51394	2.29439	2.73349	0.570145	22.4862	2.24145e-82	6.69116e-81	176.909
ENSG00000111799	collagen, type XII, alpha 1	COL12A1	2.03885	1.85464	2.22305	3.5235	21.7364	2.44136e-78	6.22101e-77	167.685
ENSG00000111907	tumor protein D52-like 1	TPD52L1	1.53039	1.34738	1.71341	3.87197	16.4212	1.35255e-50	1.37149e-49	103.972
ENSG00000112494	unc-93 homolog A (C. elegans)	UNC93A	1.55892	1.38631	1.73153	0.294647	17.7356	2.99685e-57	3.76709e-56	119.206
ENSG00000112559	MyoD family inhibitor	MDFI	3.03076	2.88135	3.18018	1.87654	39.8345	3.27307e-173	4.03672e-170	385.663
ENSG00000112578	bystin like	BYSL	1.71027	1.6106	1.80994	3.46004	33.6966	2.40582e-142	7.92745e-140	314.766
ENSG00000112715	vascular endothelial growth factor A	VEGFA	1.73284	1.61338	1.8523	6.10569	28.4851	8.24047e-115	9.26324e-113	251.479
ENSG00000112759	solute carrier family 29 (equilibrative nucleoside transporter), member 1	SLC29A1	2.2126	2.09223	2.33296	4.32597	36.099	1.18656e-154	6.65185e-152	343.048
ENSG00000112877	centrosomal protein 72kDa	CEP72	1.92208	1.81016	2.034	1.99958	33.7257	1.7015e-142	5.69355e-140	315.105
ENSG00000112984	kinesin family member 20A	KIF20A	1.59345	1.4659	1.721	2.68086	24.5327	1.8938e-93	8.88561e-92	202.412
ENSG00000113140	secreted protein, acidic, cysteine-rich (osteonectin)	SPARC	1.53585	1.35686	1.71484	7.98022	16.8504	9.51959e-53	1.03221e-51	108.85
ENSG00000113460	BRX1, biogenesis of ribosomes	BRIX1	1.51295	1.40515	1.62075	4.00958	27.5611	7.74342e-110	6.92034e-108	240.061
ENSG00000113739	stanniocalcin 2	STC2	2.71756	2.53251	2.90262	1.09975	28.8389	1.04212e-116	1.29265e-114	255.846
ENSG00000114251	wingless-type MMTV integration site family member 5A	WNT5A	1.70109	1.55667	1.8455	2.33111	23.1318	7.3044e-86	2.49843e-84	184.986
ENSG00000114270	collagen, type VII, alpha 1	COL7A1	1.94582	1.77321	2.11844	3.03865	22.1373	1.70269e-80	4.75318e-79	172.646
ENSG00000114346	epithelial cell transforming 2	ECT2	1.9965	1.86577	2.12724	4.16865	29.9904	7.30632e-123	1.16378e-120	269.996
ENSG00000114554	plexin A1	PLXNA1	1.68743	1.58793	1.78692	2.91965	33.3064	2.5448e-140	7.90278e-138	310.113
ENSG00000114656	KIAA1257	KIAA1257	1.74601	1.62356	1.86845	0.633807	28.0028	3.22923e-112	3.22669e-110	245.527
ENSG00000114767	ribosomal RNA processing 9, small subunit (SSU) processome component, homolog (yeast)	RRP9	1.57674	1.47298	1.68051	3.85597	29.8405	4.599e-122	7.16681e-120	268.161
ENSG00000115009	chemokine (C-C motif) ligand 20	CCL20	3.11825	2.86904	3.36745	5.0163	24.5724	1.15376e-93	5.44295e-92	202.884
ENSG00000115255	receptor accessory protein 6	REEP6	1.73513	1.57363	1.89663	2.85942	21.0988	6.39715e-75	1.44576e-73	159.842
ENSG00000115363	eva-1 homolog A (C. elegans)	EVA1A	2.22149	2.04806	2.39492	1.42502	25.1546	8.06795e-97	4.27314e-95	210.157
ENSG00000115386	regenerating family member 1 alpha	REG1A	4.35045	3.82379	4.87711	3.82738	16.2219	1.32932e-49	1.3062e-48	101.701
ENSG00000115507	orthodenticle homeobox 1	OTX1	1.66351	1.55857	1.76846	-0.116869	31.1283	6.68151e-129	1.28184e-126	283.859
ENSG00000115828	glutaminyl-peptide cyclotransferase	QPCT	1.56899	1.38163	1.75636	2.99706	16.4447	1.03197e-50	1.04962e-49	104.259
ENSG00000116017	AT-rich interaction domain 3A	ARID3A	2.16098	2.0171	2.30485	2.92658	29.4961	3.1659e-120	4.54018e-118	263.94
ENSG00000116649	spermidine synthase	SRM	1.54065	1.42623	1.65506	5.15568	26.4428	8.49733e-104	5.97387e-102	226.17
ENSG00000117122	microfibrillar associated protein 2	MFAP2	2.10302	1.93487	2.27118	2.88967	24.5603	1.34277e-93	6.32084e-92	202.753
ENSG00000117650	NIMA-related kinase 2	NEK2	1.62045	1.49104	1.74985	2.94286	24.5908	9.17722e-94	4.35802e-92	203.132
ENSG00000117707	prospero homeobox 1	PROX1	1.86439	1.71752	2.01127	1.74354	24.9277	1.36953e-95	6.94678e-94	207.336
ENSG00000117724	centromere protein F	CENPF	1.59203	1.46553	1.71853	3.30021	24.7149	1.95044e-94	9.50254e-93	204.674
ENSG00000117877	CD3e molecule, epsilon associated protein	CD3EAP	2.13095	2.00079	2.26111	2.10261	32.1513	2.73836e-134	6.6782e-132	296.252
ENSG00000118707	TGFB-induced factor homeobox 2	TGIF2	2.00196	1.86756	2.13636	2.72386	29.2517	6.40744e-119	8.72503e-117	260.939
ENSG00000118785	secreted phosphoprotein 1	SPP1	1.8056	1.53621	2.07499	2.70022	13.1626	4.46915e-35	2.72172e-34	68.4169
ENSG00000119403	PHD finger protein 19	PHF19	1.67301	1.56059	1.78542	4.04492	29.2261	8.79102e-119	1.18216e-116	260.619
ENSG00000120068	homeobox B8	HOXB8	2.68779	2.44324	2.93233	2.18997	21.584	1.60585e-77	3.96557e-76	165.82
ENSG00000120149	msh homeobox 2	MSX2	2.47327	2.28171	2.66483	0.724328	25.3553	6.59023e-98	3.6659e-96	212.618
ENSG00000120254	methylenetetrahydrofolate dehydrogenase (NADP+ dependent) 1-like	MTHFD1L	2.29452	2.16359	2.42544	3.11905	34.4152	4.68905e-146	1.82349e-143	323.289
ENSG00000120341	SEC16 homolog B, endoplasmic reticulum export factor	SEC16B	1.50698	1.36193	1.65204	1.56819	20.4022	3.32496e-71	6.55665e-70	151.321
ENSG00000120526	NudC domain containing 1	NUDCD1	1.58134	1.46961	1.69308	3.07308	27.7918	4.42011e-111	4.18418e-109	242.925
ENSG00000120694	heat shock protein family H (Hsp110) member 1	HSPH1	1.86916	1.73451	2.00381	5.06863	27.2606	3.23325e-108	2.7153e-106	236.329
ENSG00000120708	transforming growth factor beta induced	TGFBI	2.87806	2.73176	3.02437	6.61466	38.6319	2.56972e-167	2.41141e-164	372.161
ENSG00000120875	dual specificity phosphatase 4	DUSP4	2.30945	2.12644	2.49247	1.3971	24.7807	8.57636e-95	4.26015e-93	205.499
ENSG00000121957	G-protein signaling modulator 2	GPSM2	1.69694	1.57005	1.82382	4.21039	26.2637	7.91862e-103	5.32422e-101	223.95
ENSG00000122034	general transcription factor IIIA	GTF3A	1.83474	1.70172	1.96777	5.86626	27.0852	2.86413e-107	2.30659e-105	234.146
ENSG00000122641	inhibin beta A	INHBA	3.00506	2.8508	3.15932	1.00969	38.256	1.85613e-165	1.6692e-162	367.894
ENSG00000122778	KIAA1549	KIAA1549	2.04388	1.93758	2.15019	1.01066	37.7569	5.59234e-163	4.38907e-160	362.169
ENSG00000122861	plasminogen activator, urokinase	PLAU	2.09115	1.91929	2.263	4.05232	23.8958	5.35206e-90	2.18569e-88	194.467
ENSG00000123485	Holliday junction recognition protein	HJURP	1.50623	1.38463	1.62782	2.94862	24.3254	2.51735e-92	1.12839e-90	199.827
ENSG00000123500	collagen, type X, alpha 1	COL10A1	2.18039	1.95371	2.40706	0.241635	18.8899	3.15173e-63	4.7921e-62	132.907
ENSG00000123689	G0/G1 switch 2	G0S2	1.56088	1.34879	1.77297	3.06758	14.4528	5.02935e-41	3.75795e-40	82.039
ENSG00000123843	complement component 4 binding protein, beta	C4BPB	1.51974	1.3474	1.69209	2.56184	17.3168	4.13121e-55	4.85378e-54	114.359
ENSG00000123975	CDC28 protein kinase regulatory subunit 2	CKS2	1.86741	1.7436	1.99123	5.4236	29.6179	7.07491e-121	1.04231e-118	265.426
ENSG00000123989	chondroitin polymerizing factor	CHPF	1.68185	1.57039	1.79332	4.73216	29.6306	6.05341e-121	9.04158e-119	265.585
ENSG00000124102	peptidase inhibitor 3	PI3	1.62845	1.32711	1.9298	5.87262	10.6122	2.71944e-24	5.43082e-24	43.6802
ENSG00000124207	CSE1 chromosome segregation 1-like (yeast)	CSE1L	1.92057	1.80591	2.03524	5.02888	32.8919	3.65946e-138	1.02574e-135	305.159
ENSG00000124216	snail family zinc finger 1	SNAI1	1.84733	1.7062	1.98847	1.05869	25.704	8.49828e-100	5.03205e-98	216.997
ENSG00000124225	prostate transmembrane protein, androgen induced 1	PMEPA1	2.15207	2.00843	2.29571	4.444	29.4217	7.90567e-120	1.10797e-117	263.021
ENSG00000124571	exportin 5	XPO5	1.5343	1.44063	1.62797	3.50392	32.1658	2.2988e-134	5.63806e-132	296.429
ENSG00000124602	unc-5 family C-terminal like	UNC5CL	2.1478	1.9977	2.29791	2.11196	28.0995	9.75297e-113	9.95264e-111	246.734
ENSG00000124731	triggering receptor expressed on myeloid cells 1	TREM1	1.74548	1.57721	1.91375	0.789077	20.3703	4.91291e-71	9.63082e-70	150.906
ENSG00000124766	SRY-box 4	SOX4	1.88799	1.77356	2.00243	4.25055	32.3988	1.38046e-135	3.54697e-133	299.237
ENSG00000124787	ribonuclease P/MRP 40kDa subunit	RPP40	1.66497	1.55221	1.77773	2.54636	28.9971	1.47811e-117	1.8766e-115	257.807
ENSG00000124875	chemokine (C-X-C motif) ligand 6	CXCL6	1.86701	1.69679	2.03723	0.743518	21.5396	2.78016e-77	6.8148e-76	165.248
ENSG00000124882	epiregulin	EREG	1.57331	1.29429	1.85233	2.2133	11.0732	3.92475e-26	1.5347e-25	47.9659
ENSG00000125398	SRY-box 9	SOX9	2.28921	2.16898	2.40944	5.18854	37.3909	3.7458e-161	2.74053e-158	357.99
ENSG00000125508	src-related kinase lacking C-terminal regulatory tyrosine and N-terminal myristylation sites	SRMS	1.54583	1.38325	1.70842	0.843702	18.6714	4.3479e-62	6.31711e-61	130.37
ENSG00000125538	interleukin 1 beta	IL1B	2.10312	1.88282	2.32343	2.91522	18.7473	1.74964e-62	2.57588e-61	131.278
ENSG00000125657	tumor necrosis factor superfamily member 9	TNFSF9	2.13427	1.93711	2.33144	0.917683	21.2576	9.03549e-76	2.10483e-74	161.774
ENSG00000125977	eukaryotic translation initiation factor 2 subunit beta	EIF2S2	1.54445	1.43699	1.6519	4.3597	28.2258	2.03896e-113	2.13109e-111	248.286
ENSG00000126003	PLAG1 like zinc finger 2	PLAGL2	1.56941	1.4416	1.69722	3.57172	24.1131	3.55925e-91	1.52571e-89	197.177
ENSG00000126249	programmed cell death 2-like	PDCD2L	1.69568	1.59224	1.79911	2.71683	32.1932	1.64995e-134	4.11685e-132	296.759
ENSG00000126709	interferon, alpha-inducible protein 6	IFI6	2.10944	1.91331	2.30556	5.29155	21.1219	4.81137e-75	1.09194e-73	160.091
ENSG00000127418	fibroblast growth factor receptor-like 1	FGFRL1	2.06576	1.93649	2.19503	3.75886	31.3811	3.08998e-130	6.32143e-128	286.943
ENSG00000127423	aurora kinase A and ninein interacting protein	AUNIP	1.6047	1.48527	1.72412	1.05751	26.3863	1.71811e-103	1.19043e-101	225.488
ENSG00000127564	protein kinase, membrane associated tyrosine/threonine 1	PKMYT1	1.63104	1.49258	1.76949	3.77437	23.1343	7.07769e-86	2.4228e-84	185
ENSG00000128059	phosphoribosyl pyrophosphate amidotransferase	PPAT	1.69705	1.58854	1.80555	2.43345	30.7137	1.04681e-126	1.90661e-124	278.831
ENSG00000128342	leukemia inhibitory factor	LIF	1.90761	1.77538	2.03983	3.15762	28.3313	5.52625e-114	6.02389e-112	249.595
ENSG00000128422	keratin 17, type I	KRT17	2.74477	2.5324	2.95713	0.970669	25.3818	4.73559e-98	2.64788e-96	212.953
ENSG00000128578	striatin interacting protein 2	STRIP2	1.90613	1.77372	2.03854	0.916061	28.2696	1.18615e-113	1.26736e-111	248.831
ENSG00000128610	FEZ family zinc finger 1	FEZF1	1.64496	1.49879	1.79113	-0.168084	22.1002	2.69555e-80	7.44441e-79	172.108
ENSG00000128683	glutamate decarboxylase 1	GAD1	1.69569	1.54463	1.84674	0.101623	22.0453	5.3218e-80	1.45026e-78	171.449
ENSG00000129295	leucine rich repeat containing 6	LRRC6	1.60904	1.467	1.75108	1.74782	22.246	4.41736e-81	1.25944e-79	174.006
ENSG00000129451	kallikrein related peptidase 10	KLK10	3.23002	2.9777	3.48234	1.77986	25.1391	9.78862e-97	5.15916e-95	209.955
ENSG00000129455	kallikrein related peptidase 8	KLK8	1.97735	1.78884	2.16586	0.0683006	20.599	2.98172e-72	6.10283e-71	153.634
ENSG00000129474	ajuba LIM protein	AJUBA	2.44106	2.31827	2.56385	1.84233	39.04	2.51698e-169	2.78584e-166	376.73
ENSG00000129667	rhomboid 5 homolog 2 (Drosophila)	RHBDF2	1.52123	1.40903	1.63343	3.37086	26.6255	8.72936e-105	6.38664e-103	228.455
ENSG00000130513	growth differentiation factor 15	GDF15	2.94683	2.7512	3.14247	5.62563	29.5803	1.12386e-120	1.63342e-118	264.964
ENSG00000130589	helicase with zinc finger 2, transcriptional coactivator	HELZ2	1.72011	1.60362	1.83659	3.59081	28.9991	1.44209e-117	1.83626e-115	257.828
ENSG00000130600	H19, imprinted maternally expressed transcript (non-protein coding)	H19	2.92646	2.59501	3.25791	3.37066	17.3389	3.18887e-55	3.76301e-54	114.603
ENSG00000130826	dyskeratosis congenita 1, dyskerin	DKC1	1.85223	1.74242	1.96204	5.20032	33.1233	2.28007e-139	6.7412e-137	307.929
ENSG00000131188	proline rich 7 (synaptic)	PRR7	2.4895	2.36621	2.61279	1.79005	39.6529	2.51325e-172	2.93208e-169	383.621
ENSG00000131389	solute carrier family 6 (neurotransmitter transporter), member 6	SLC6A6	2.62203	2.48528	2.75878	3.11399	37.654	1.81934e-162	1.37778e-159	360.988
ENSG00000131730	creatine kinase, mitochondrial 2	CKMT2	1.97177	1.7055	2.23803	1.13036	14.5423	1.8984e-41	1.43589e-40	83.0127
ENSG00000131746	tensin 4	TNS4	3.2698	3.07615	3.46345	3.41176	33.1585	1.4948e-139	4.44996e-137	308.347
ENSG00000131747	topoisomerase (DNA) II alpha	TOP2A	1.68183	1.54771	1.81596	4.60412	24.6247	6.00979e-94	2.87604e-92	203.537
ENSG00000132003	zinc finger, SWIM-type containing 4	ZSWIM4	1.52809	1.43483	1.62135	1.70455	32.1781	1.98072e-134	4.91377e-132	296.574
ENSG00000133048	chitinase 3 like 1	CHI3L1	3.39462	3.16882	3.62043	2.30261	29.5227	2.28241e-120	3.28408e-118	264.266
ENSG00000133106	epithelial stromal interaction 1 (breast)	EPSTI1	1.55705	1.40385	1.71025	3.70802	19.959	7.47777e-69	1.36715e-67	145.891
ENSG00000133119	replication factor C subunit 3	RFC3	1.79792	1.66491	1.93094	3.30383	26.5431	2.43644e-104	1.74703e-102	227.432
ENSG00000133131	MORC family CW-type zinc finger 4	MORC4	1.53701	1.41165	1.66236	2.86278	24.0787	5.46558e-91	2.31983e-89	196.757
ENSG00000133740	E2F transcription factor 5, p130-binding	E2F5	1.51304	1.40266	1.62341	2.77129	26.9191	2.25835e-106	1.74703e-104	232.107
ENSG00000134013	lysyl oxidase like 2	LOXL2	2.01583	1.86685	2.16482	3.33165	26.5711	1.71896e-104	1.23668e-102	227.78
ENSG00000134057	cyclin B1	CCNB1	1.64274	1.5058	1.77967	5.10019	23.559	3.57017e-88	1.35422e-86	190.263
ENSG00000134070	interleukin 1 receptor associated kinase 2	IRAK2	1.61399	1.48594	1.74205	1.37603	24.7511	1.2406e-94	6.12019e-93	205.138
ENSG00000134107	basic helix-loop-helix family member e40	BHLHE40	2.00326	1.8629	2.14362	5.22932	28.028	2.36249e-112	2.37714e-110	245.835
ENSG00000134317	grainyhead-like transcription factor 1	GRHL1	1.76054	1.63985	1.88122	0.751649	28.6479	1.10209e-115	1.29626e-113	253.499
ENSG00000134339	serum amyloid A2	SAA2	2.76236	2.53818	2.98654	1.26378	24.1977	1.23947e-91	5.42078e-90	198.222
ENSG00000134824	fatty acid desaturase 2	FADS2	1.65877	1.43483	1.8827	2.87483	14.5465	1.81378e-41	1.37285e-40	83.0585
ENSG00000134827	transcobalamin 1	TCN1	3.0808	2.84091	3.32069	0.946732	25.22	3.56377e-97	1.92774e-95	210.925
ENSG00000135069	phosphoserine aminotransferase 1	PSAT1	2.47988	2.28284	2.67692	2.99511	24.7156	1.93357e-94	9.43103e-93	204.686
ENSG00000135111	T-box 3	TBX3	1.526	1.36835	1.68366	2.9828	19.0079	7.60705e-64	1.18075e-62	134.404
ENSG00000135245	hypoxia inducible lipid droplet-associated	HILPDA	2.44478	2.30841	2.58114	3.30395	35.2078	4.04693e-150	1.83884e-147	332.626
ENSG00000135446	cyclin-dependent kinase 4	CDK4	1.60675	1.50089	1.71261	5.83155	29.8067	6.96511e-122	1.07377e-119	267.739
ENSG00000135451	trophinin associated protein	TROAP	1.67792	1.54428	1.81157	3.71948	24.6549	4.12294e-94	1.98407e-92	203.923
ENSG00000135480	keratin 7, type II	KRT7	2.08064	1.88657	2.2747	1.50453	21.0547	1.10189e-74	2.47088e-73	159.306
ENSG00000135744	angiotensinogen (serpin peptidase inhibitor, clade A, member 8)	AGT	2.14613	1.98252	2.30973	2.68719	25.7603	4.20967e-100	2.53791e-98	217.699
ENSG00000135960	ectodysplasin A receptor	EDAR	1.50884	1.3256	1.69208	1.01227	16.1704	2.39424e-49	2.33506e-48	101.138
ENSG00000136108	cytoskeleton associated protein 2	CKAP2	1.76223	1.64124	1.88322	3.53254	28.6025	1.93152e-115	2.22336e-113	252.941
ENSG00000136244	interleukin 6	IL6	2.26613	2.0291	2.50315	1.05637	18.7752	1.25143e-62	1.85569e-61	131.595
ENSG00000136295	tweety family member 3	TTYH3	2.06334	1.94635	2.18033	4.60036	34.6354	3.46213e-147	1.40987e-144	325.896
ENSG00000136689	interleukin 1 receptor antagonist	IL1RN	1.52646	1.32354	1.72937	2.50546	14.7727	1.52751e-42	1.19602e-41	85.5297
ENSG00000136872	aldolase, fructose-bisphosphate B	ALDOB	1.97202	1.69114	2.25289	1.96882	13.7877	6.36821e-38	4.29047e-37	74.9484
ENSG00000136982	DNA replication and sister chromatid cohesion 1	DSCC1	1.6846	1.55833	1.81087	2.07578	26.1992	1.76952e-102	1.17152e-100	223.163
ENSG00000136997	v-myc avian myelocytomatosis viral oncogene homolog	MYC	2.44186	2.30059	2.58313	5.80116	33.9448	1.25039e-143	4.38816e-141	317.723
ENSG00000137203	transcription factor AP-2 alpha (activating enhancer binding protein 2 alpha)	TFAP2A	1.61487	1.44924	1.78049	0.792993	19.1471	1.41931e-64	2.25991e-63	136.073
ENSG00000137309	high mobility group AT-hook 1	HMGA1	1.75826	1.64321	1.87332	6.99388	30.0103	5.72385e-123	9.21925e-121	270.229
ENSG00000137331	immediate early response 3	IER3	1.50263	1.33683	1.66842	6.80674	17.7981	1.43125e-57	1.81709e-56	119.937
ENSG00000137573	sulfatase 1	SULF1	1.96762	1.77045	2.16479	3.71763	19.5974	6.08462e-67	1.04184e-65	141.503
ENSG00000137673	matrix metallopeptidase 7	MMP7	4.81429	4.57613	5.05245	2.01439	39.6974	1.52422e-172	1.82762e-169	384.184
ENSG00000137692	DCN1, defective in cullin neddylation 1, domain containing 5	DCUN1D5	1.64264	1.53445	1.75083	3.77154	29.8165	6.16987e-122	9.54584e-120	267.868
ENSG00000137699	tripartite motif containing 29	TRIM29	2.95031	2.75753	3.14309	2.98848	30.0537	3.36351e-123	5.47884e-121	270.773
ENSG00000137747	transmembrane protease, serine 13	TMPRSS13	1.91083	1.75617	2.06549	0.806212	24.2627	5.50815e-92	2.43861e-90	199.034
ENSG00000137868	stimulated by retinoic acid 6	STRA6	2.42772	2.25572	2.59973	0.621603	27.7176	1.10945e-110	1.03213e-108	241.98
ENSG00000138028	cell growth regulator with EF-hand domain 1	CGREF1	2.5448	2.34988	2.73972	2.2789	25.6386	1.92035e-99	1.1217e-97	216.186
ENSG00000138074	solute carrier family 5 (sodium/multivitamin and iodide cotransporter), member 6	SLC5A6	1.80124	1.67823	1.92425	4.53106	28.7558	2.90751e-116	3.53537e-114	254.826
ENSG00000138180	centrosomal protein 55kDa	CEP55	1.75689	1.62107	1.89271	3.47918	25.4023	3.66267e-98	2.05863e-96	213.235
ENSG00000138772	annexin A3	ANXA3	1.64787	1.51656	1.77919	5.01109	24.6437	4.74145e-94	2.27663e-92	203.77
ENSG00000138795	lymphoid enhancer-binding factor 1	LEF1	1.55829	1.40435	1.71223	2.60454	19.8788	1.98611e-68	3.58114e-67	144.935
ENSG00000139055	endoplasmic reticulum protein 27	ERP27	1.7088	1.52926	1.88835	0.891234	18.6901	3.47335e-62	5.06009e-61	130.591
ENSG00000139289	pleckstrin homology-like domain, family A, member 1	PHLDA1	2.27751	2.12881	2.42621	3.2032	30.0774	2.51461e-123	4.11157e-121	271.063
ENSG00000139292	leucine-rich repeat containing G protein-coupled receptor 5	LGR5	2.34771	2.11947	2.57594	2.61431	20.2003	3.93149e-70	7.48266e-69	148.846
ENSG00000139514	solute carrier family 7 (cationic amino acid transporter, y+ system), member 1	SLC7A1	1.52523	1.41327	1.63718	3.77642	26.7537	1.771e-105	1.32951e-103	230.044
ENSG00000139515	pancreatic and duodenal homeobox 1	PDX1	2.86912	2.72353	3.01471	1.14008	38.7008	1.17569e-167	1.15341e-164	372.936
ENSG00000139629	polypeptide N-acetylgalactosaminyltransferase 6	GALNT6	2.06921	1.94397	2.19446	3.01754	32.4448	7.93336e-136	2.05061e-133	299.788
ENSG00000139734	diaphanous related formin 3	DIAPH3	1.61075	1.48286	1.73864	1.83542	24.7334	1.54754e-94	7.59101e-93	204.917
ENSG00000140263	sorbitol dehydrogenase	SORD	2.1828	2.06896	2.29665	4.52096	37.6541	1.81727e-162	1.37778e-159	361.004
ENSG00000140274	dual oxidase maturation factor 2	DUOXA2	3.68639	3.38492	3.98785	2.49024	24.0135	1.23268e-90	5.17105e-89	195.944
ENSG00000140279	dual oxidase 2	DUOX2	2.86345	2.55683	3.17008	3.4904	18.3391	2.31541e-60	3.21373e-59	126.398
ENSG00000140511	hyaluronan and proteoglycan link protein 3	HAPLN3	1.64425	1.48202	1.80649	1.94797	19.9026	1.48596e-68	2.68831e-67	145.232
ENSG00000140807	naked cuticle homolog 1 (Drosophila)	NKD1	3.1933	2.96143	3.42518	1.99759	27.0446	4.74416e-107	3.75066e-105	233.662
ENSG00000141076	UTP4 small subunit processome component	UTP4	1.54477	1.44962	1.63992	4.02895	31.8829	7.03269e-133	1.58939e-130	293.016
ENSG00000141101	NIN1/RPN12 binding protein 1 homolog	NOB1	1.59605	1.50499	1.68712	4.40685	34.4189	4.49225e-146	1.76284e-143	323.338
ENSG00000141527	caspase recruitment domain family member 14	CARD14	1.81854	1.6932	1.94387	0.652447	28.4935	7.42856e-115	8.39427e-113	251.591
ENSG00000141570	chromobox 8	CBX8	1.91885	1.81231	2.02539	2.07539	35.3679	6.17002e-151	2.92676e-148	334.494
ENSG00000141582	chromobox 4	CBX4	1.74715	1.64013	1.85417	3.53822	32.0593	8.31825e-134	1.99481e-131	295.146
ENSG00000141682	phorbol-12-myristate-13-acetate-induced protein 1	PMAIP1	1.99217	1.85797	2.12636	2.0896	29.1534	2.15218e-118	2.84972e-116	259.731
ENSG00000141738	growth factor receptor bound protein 7	GRB7	1.54626	1.42657	1.66595	3.96398	25.3691	5.54898e-98	3.09467e-96	212.816
ENSG00000141756	FK506 binding protein 10	FKBP10	1.88815	1.7132	2.06309	4.09993	21.1943	1.97242e-75	4.54815e-74	160.997
ENSG00000142089	interferon induced transmembrane protein 3	IFITM3	2.18707	2.05732	2.31682	7.77168	33.1018	2.94984e-139	8.60358e-137	307.671
ENSG00000142102	ATH1, acid trehalase-like 1 (yeast)	ATHL1	1.7584	1.58967	1.92712	4.90707	20.4657	1.52808e-71	3.05094e-70	152.051
ENSG00000142185	transient receptor potential cation channel, subfamily M, member 2	TRPM2	1.77551	1.62225	1.92876	2.08707	22.7512	8.32458e-84	2.61337e-82	180.262
ENSG00000142661	myomesin 3	MYOM3	1.61213	1.43773	1.78652	1.21864	18.1537	2.10818e-59	2.83495e-58	124.217
ENSG00000142945	kinesin family member 2C	KIF2C	1.5016	1.37922	1.62398	3.1706	24.0957	4.42232e-91	1.88817e-89	196.965
ENSG00000143217	poliovirus receptor-related 4	PVRL4	1.59202	1.44941	1.73463	2.07215	21.9221	2.45017e-79	6.48461e-78	169.997
ENSG00000143228	NUF2, NDC80 kinetochore complex component	NUF2	1.55671	1.42592	1.6875	2.77882	23.3741	3.57538e-87	1.28935e-85	187.991
ENSG00000143333	regulator of G-protein signaling 16	RGS16	2.10183	1.93675	2.2669	1.7003	25.004	5.28309e-96	2.70522e-94	208.285
ENSG00000143507	dual specificity phosphatase 10	DUSP10	1.60083	1.46987	1.7318	2.13182	24.0048	1.37514e-90	5.74629e-89	195.843
ENSG00000143546	S100 calcium binding protein A8	S100A8	1.99096	1.75844	2.22348	2.44274	16.8152	1.4319e-52	1.54253e-51	108.532
ENSG00000143590	ephrin-A3	EFNA3	1.72117	1.56558	1.87676	3.23502	21.7238	2.85255e-78	7.24312e-77	167.533
ENSG00000143882	ATPase, H+ transporting, lysosomal 42kDa, V1 subunit C2	ATP6V1C2	1.62916	1.45118	1.80713	1.53586	17.9761	1.73839e-58	2.28083e-57	122.118
ENSG00000144354	cell division cycle associated 7	CDCA7	1.83965	1.70387	1.97543	5.2227	26.6077	1.09028e-104	7.93644e-103	228.219
ENSG00000144381	heat shock protein family D (Hsp60) member 1	HSPD1	1.65314	1.54504	1.76124	7.04605	30.0322	4.37342e-123	7.07052e-121	270.498
ENSG00000144485	hes family bHLH transcription factor 6	HES6	1.58653	1.43904	1.73401	4.58606	21.1254	4.60799e-75	1.04689e-73	160.143
ENSG00000144810	collagen, type VIII, alpha 1	COL8A1	1.51908	1.31403	1.72413	1.801	14.5484	1.77788e-41	1.34615e-40	83.0975
ENSG00000145194	endothelin converting enzyme 2	ECE2	1.53732	1.4344	1.64025	2.23021	29.3314	2.40348e-119	3.31465e-117	261.919
ENSG00000145220	Ly1 antibody reactive	LYAR	1.66832	1.55779	1.77885	3.59862	29.6408	5.34027e-121	8.03199e-119	265.714
ENSG00000145506	naked cuticle homolog 2 (Drosophila)	NKD2	2.66684	2.46841	2.86526	2.49725	26.3934	1.57316e-103	1.09351e-101	225.575
ENSG00000146477	solute carrier family 22 (organic cation transporter), member 3	SLC22A3	2.1951	2.03712	2.35309	1.66441	27.286	2.35828e-108	1.99996e-106	236.662
ENSG00000146670	cell division cycle associated 5	CDCA5	1.61411	1.47989	1.74832	3.55942	23.617	1.73249e-88	6.63572e-87	191.002
ENSG00000146733	phosphoserine phosphatase	PSPH	1.57274	1.45286	1.69263	3.15212	25.7625	4.09649e-100	2.47313e-98	217.722
ENSG00000146858	zinc finger CCCH-type, antiviral 1-like	ZC3HAV1L	1.75413	1.63628	1.87199	1.86317	29.2297	8.40742e-119	1.13411e-116	260.669
ENSG00000147889	cyclin-dependent kinase inhibitor 2A	CDKN2A	1.63352	1.44824	1.81881	1.71758	17.3134	4.29989e-55	5.04646e-54	114.33
ENSG00000148344	prostaglandin E synthase	PTGES	1.51993	1.35367	1.6862	2.18492	17.9522	2.30826e-58	3.01204e-57	121.831
ENSG00000148346	lipocalin 2	LCN2	3.77432	3.51521	4.03342	7.669	28.6057	1.8571e-115	2.14916e-113	252.96
ENSG00000148735	pleckstrin homology domain containing S1	PLEKHS1	2.72396	2.55651	2.8914	2.71149	31.9465	3.25626e-133	7.51657e-131	293.783
ENSG00000148773	marker of proliferation Ki-67	MKI67	1.52384	1.39285	1.65483	3.80294	22.8455	2.57494e-84	8.19688e-83	181.413
ENSG00000148848	ADAM metallopeptidase domain 12	ADAM12	1.66413	1.51527	1.81299	0.38629	21.9534	1.66334e-79	4.42662e-78	170.333
ENSG00000149243	kelch like family member 35	KLHL35	1.79353	1.65749	1.92957	0.495239	25.8897	8.38301e-101	5.21414e-99	219.283
ENSG00000149257	serpin peptidase inhibitor, clade H (heat shock protein 47), member 1, (collagen binding protein 1)	SERPINH1	1.61514	1.49222	1.73806	5.46717	25.8037	2.45038e-100	1.50246e-98	218.215
ENSG00000149968	matrix metallopeptidase 3	MMP3	4.08055	3.80072	4.36037	2.84352	28.637	1.26135e-115	1.47554e-113	253.368
ENSG00000151012	solute carrier family 7 (anionic amino acid transporter light chain, xc- system), member 11	SLC7A11	1.83615	1.70327	1.96902	1.12239	27.1365	1.51229e-107	1.22937e-105	234.806
ENSG00000151388	ADAM metallopeptidase with thrombospondin type 1 motif 12	ADAMTS12	1.62981	1.49535	1.76428	0.561872	23.8025	1.71376e-89	6.87509e-88	193.3
ENSG00000151746	bicaudal D homolog 1 (Drosophila)	BICD1	1.75451	1.63873	1.87029	1.94474	29.7588	1.25315e-121	1.91144e-119	267.164
ENSG00000152413	homer scaffolding protein 1	HOMER1	1.75735	1.63095	1.88376	1.0595	27.302	1.93336e-108	1.64607e-106	236.858
ENSG00000152669	cyclin O	CCNO	2.4963	2.35236	2.64023	1.55727	34.0585	3.23537e-144	1.20395e-141	319.062
ENSG00000153395	lysophosphatidylcholine acyltransferase 1	LPCAT1	1.60162	1.4751	1.72814	3.64809	24.8599	3.19232e-95	1.60232e-93	206.477
ENSG00000154096	Thy-1 cell surface antigen	THY1	1.59717	1.4115	1.78283	4.99881	16.8932	5.79059e-53	6.33765e-52	109.386
ENSG00000156510	hexokinase domain containing 1	HKDC1	1.7261	1.56534	1.88686	3.68381	21.0858	7.51329e-75	1.69534e-73	159.669
ENSG00000156697	UTP14A small subunit processome component	UTP14A	1.65755	1.55407	1.76103	3.06253	31.4559	1.2457e-130	2.58519e-128	287.849
ENSG00000156802	ATPase family, AAA domain containing 2	ATAD2	1.60839	1.4873	1.72949	3.03276	26.0827	7.55801e-102	4.906e-100	221.708
ENSG00000157193	LDL receptor related protein 8	LRP8	2.67548	2.53316	2.8178	2.12957	36.9165	8.92612e-159	5.92777e-156	352.503
ENSG00000157766	aggrecan	ACAN	2.25032	2.11015	2.39049	0.65259	31.5272	5.24084e-131	1.10354e-128	288.709
ENSG00000158050	dual specificity phosphatase 2	DUSP2	1.52714	1.35516	1.69912	2.41926	17.4376	1.00171e-55	1.20277e-54	115.774
ENSG00000158055	grainyhead-like transcription factor 3	GRHL3	1.63094	1.51162	1.75026	0.243279	26.8426	5.85053e-106	4.46191e-104	231.128
ENSG00000158106	rhophilin, Rho GTPase binding protein 1	RHPN1	2.39632	2.26284	2.5298	2.87217	35.2549	2.32817e-150	1.06913e-147	333.175
ENSG00000158296	solute carrier family 13 (sodium-dependent dicarboxylate transporter), member 3	SLC13A3	1.65803	1.47177	1.84429	0.241362	17.4808	6.03441e-56	7.30253e-55	116.203
ENSG00000158352	shroom family member 4	SHROOM4	1.731	1.60066	1.86134	1.56947	26.0801	7.8044e-102	5.05833e-100	221.683
ENSG00000158555	glycerophosphodiester phosphodiesterase domain containing 5	GDPD5	2.11457	1.96043	2.26871	2.37828	26.9403	1.73529e-106	1.34965e-104	232.372
ENSG00000158859	ADAM metallopeptidase with thrombospondin type 1 motif 4	ADAMTS4	1.89522	1.69157	2.09887	1.6458	18.2758	4.92926e-60	6.77416e-59	125.668
ENSG00000159167	stanniocalcin 1	STC1	2.18498	2.02194	2.34803	1.36187	26.3176	4.04228e-103	2.76528e-101	224.633
ENSG00000159216	runt-related transcription factor 1	RUNX1	1.52525	1.42355	1.62695	3.36131	29.4518	5.45717e-120	7.74882e-118	263.395
ENSG00000159263	single-minded family bHLH transcription factor 2	SIM2	2.82148	2.66608	2.97688	0.796532	35.655	2.12691e-152	1.08012e-149	337.881
ENSG00000159423	aldehyde dehydrogenase 4 family member A1	ALDH4A1	1.73689	1.60208	1.87169	2.54065	25.302	1.28102e-97	7.07116e-96	211.994
ENSG00000160183	transmembrane protease, serine 3	TMPRSS3	2.02938	1.85868	2.20008	1.28631	23.3469	5.01482e-87	1.79494e-85	187.655
ENSG00000160214	ribosomal RNA processing 1	RRP1	1.56114	1.46289	1.65939	3.73472	31.2037	2.66922e-129	5.28531e-127	284.791
ENSG00000160862	alpha-2-glycoprotein 1, zinc-binding	AZGP1	2.7125	2.5092	2.91579	3.6593	26.2022	1.70307e-102	1.12926e-100	223.191
ENSG00000160932	lymphocyte antigen 6 complex, locus E	LY6E	1.77577	1.56932	1.98221	5.08042	16.8916	5.90071e-53	6.45326e-52	109.367
ENSG00000160957	RecQ helicase-like 4	RECQL4	1.66518	1.5223	1.80806	3.83362	22.8873	1.53223e-84	4.92847e-83	181.93
ENSG00000161326			2.09886	1.98272	2.21499	1.999	35.4896	1.47846e-151	7.17068e-149	335.919
ENSG00000162004	coiled-coil domain containing 78	CCDC78	1.99417	1.84809	2.14025	1.20231	26.8088	8.91293e-106	6.74975e-104	230.737
ENSG00000162063	cyclin F	CCNF	1.52229	1.40372	1.64086	2.42675	25.2121	3.93352e-97	2.11978e-95	210.876
ENSG00000162073	progestin and adipoQ receptor family member IV	PAQR4	1.70394	1.58378	1.82409	3.54302	27.8481	2.19789e-111	2.12247e-109	243.619
ENSG00000162366	PDZK1 interacting protein 1	PDZK1IP1	1.89603	1.73829	2.05378	5.85057	23.6037	2.04333e-88	7.80551e-87	190.812
ENSG00000162493	podoplanin	PDPN	2.1341	1.97138	2.29682	2.79819	25.7555	4.46879e-100	2.68663e-98	217.639
ENSG00000162745	olfactomedin like 2B	OLFML2B	1.83661	1.68724	1.98598	1.91119	24.1466	2.3429e-91	1.01134e-89	197.61
ENSG00000162747	Fc fragment of IgG, low affinity IIIb, receptor (CD16b)	FCGR3B	1.72731	1.55303	1.9016	0.888822	19.4624	3.1296e-66	5.23411e-65	139.881
ENSG00000163013	F-box protein 41	FBXO41	1.76771	1.64697	1.88845	1.53308	28.7508	3.09174e-116	3.74882e-114	254.775
ENSG00000163032	visinin like 1	VSNL1	2.72523	2.53279	2.91768	2.92073	27.8098	3.53453e-111	3.36802e-109	243.149
ENSG00000163132	msh homeobox 1	MSX1	1.98845	1.84481	2.13209	0.620198	27.1847	8.31127e-108	6.89931e-106	235.382
ENSG00000163191	S100 calcium binding protein A11	S100A11	2.04923	1.93073	2.16774	8.33686	33.9581	1.06791e-143	3.80969e-141	317.88
ENSG00000163220	S100 calcium binding protein A9	S100A9	2.37775	2.14457	2.61092	4.04413	20.0254	3.32709e-69	6.148e-68	146.695
ENSG00000163347	claudin 1	CLDN1	4.14631	3.97739	4.31523	2.52456	48.2024	4.56361e-212	1.64161e-208	474.863
ENSG00000163577	eukaryotic translation initiation factor 5A2	EIF5A2	1.69626	1.57836	1.81415	1.60627	28.2555	1.41294e-113	1.49122e-111	248.663
ENSG00000163584	ribosomal protein L22 like 1	RPL22L1	2.01219	1.85155	2.17282	5.39348	24.5992	8.26132e-94	3.9274e-92	203.212
ENSG00000163597	small nucleolar RNA host gene 16	SNHG16	1.60627	1.50197	1.71057	5.09427	30.2422	3.33863e-124	5.6076e-122	273.073
ENSG00000163618	Ca++-dependent secretion activator	CADPS	1.83517	1.64563	2.02472	2.03028	19.0132	7.13653e-64	1.10851e-62	134.481
ENSG00000163689	chromosome 3 open reading frame 67	C3orf67	1.50636	1.34265	1.67007	0.983926	18.0698	5.72095e-59	7.6055e-58	123.217
ENSG00000163734	chemokine (C-X-C motif) ligand 3	CXCL3	3.8747	3.67829	4.07112	4.00023	38.7401	7.52196e-168	7.73079e-165	373.362
ENSG00000163735	chemokine (C-X-C motif) ligand 5	CXCL5	3.09376	2.84374	3.34379	0.997108	24.2994	3.48243e-92	1.55132e-90	199.457
ENSG00000163736	pro-platelet basic protein	PPBP	1.61369	1.36941	1.85796	0.042162	12.973	3.15485e-34	1.86398e-33	66.3708
ENSG00000163739	chemokine (C-X-C motif) ligand 1 (melanoma growth stimulating activity, alpha)	CXCL1	3.90255	3.70161	4.1035	4.73028	38.1396	7.0084e-165	6.05049e-162	366.549
ENSG00000163811	WD repeat domain 43	WDR43	1.58758	1.48707	1.6881	3.98678	31.0169	2.59479e-128	4.86986e-126	282.52
ENSG00000163817	solute carrier family 6 (proline IMINO transporter), member 20	SLC6A20	2.13602	1.93606	2.33599	1.13874	20.9771	2.86116e-74	6.31739e-73	158.343
ENSG00000163874	zinc finger CCCH-type containing 12A	ZC3H12A	1.66136	1.53096	1.79176	4.07307	25.0195	4.35121e-96	2.23069e-94	208.461
ENSG00000163975	antigen p97 (melanoma associated) identified by monoclonal antibodies 133.2 and 96.5	MFI2	1.59616	1.41217	1.78015	3.06414	17.0364	1.09499e-53	1.22579e-52	111.083
ENSG00000163993	S100 calcium binding protein P	S100P	2.30543	2.08664	2.52421	7.06909	20.6931	9.39474e-73	1.96956e-71	154.808
ENSG00000164093	paired-like homeodomain 2	PITX2	1.88483	1.64461	2.12505	1.88478	15.4084	1.32546e-45	1.13997e-44	92.558
ENSG00000164109	MAD2 mitotic arrest deficient-like 1 (yeast)	MAD2L1	1.59195	1.45778	1.72613	3.99196	23.2995	9.04669e-87	3.2009e-85	187.05
ENSG00000164171	integrin subunit alpha 2	ITGA2	1.7625	1.64164	1.88335	3.11548	28.6395	1.22262e-115	1.43412e-113	253.399
ENSG00000164220	coagulation factor II (thrombin) receptor-like 2	F2RL2	1.64955	1.51164	1.78745	1.06591	23.4893	8.50664e-88	3.17096e-86	189.427
ENSG00000164283	endothelial cell-specific molecule 1	ESM1	3.08573	2.95623	3.21524	0.773158	46.7922	8.75769e-206	2.90796e-202	460.557
ENSG00000164379	forkhead box Q1	FOXQ1	4.30494	4.12261	4.48726	2.07782	46.3676	7.16168e-204	2.06094e-200	456.109
ENSG00000164398	acyl-CoA synthetase long-chain family member 6	ACSL6	2.25357	2.05567	2.45147	1.03379	22.3622	1.04501e-81	3.05202e-80	175.418
ENSG00000164690	sonic hedgehog	SHH	1.92599	1.79311	2.05887	1.88263	28.4637	1.07371e-114	1.20072e-112	251.234
ENSG00000164816	defensin alpha 5	DEFA5	1.98573	1.48951	2.48195	2.55339	7.85856	1.71951e-14	2.41742e-14	21.4348
ENSG00000164822	defensin alpha 6	DEFA6	2.41352	1.97846	2.84858	2.18656	10.8942	2.06318e-25	6.51911e-25	46.3157
ENSG00000164867	nitric oxide synthase 3	NOS3	1.95848	1.79245	2.12452	2.5289	23.1639	4.89859e-86	1.68892e-84	185.382
ENSG00000164932	collagen triple helix repeat containing 1	CTHRC1	2.65108	2.44679	2.85537	2.30148	25.4839	1.32421e-98	7.571e-97	214.259
ENSG00000164934	DDB1 and CUL4 associated factor 13	DCAF13	1.56463	1.45555	1.6737	4.12785	28.169	4.11913e-113	4.22343e-111	247.585
ENSG00000165188	ring finger protein 183	RNF183	2.42234	2.27398	2.57071	1.04136	32.0626	7.99366e-134	1.92768e-131	295.186
ENSG00000165376	claudin 2	CLDN2	4.79512	4.51542	5.07482	2.24609	33.6667	3.43694e-142	1.10716e-139	314.415
ENSG00000165480	spindle and kinetochore associated complex subunit 3	SKA3	1.78438	1.65288	1.91587	2.53686	26.649	6.5172e-105	4.80071e-103	228.753
ENSG00000165655	zinc finger protein 503	ZNF503	1.52288	1.38321	1.66255	2.48911	21.412	1.34438e-76	3.21505e-75	163.7
ENSG00000165659			1.93326	1.77113	2.09539	2.34348	23.4165	2.10739e-87	7.68955e-86	188.523
ENSG00000165732	DEAD (Asp-Glu-Ala-Asp) box helicase 21	DDX21	1.63826	1.52027	1.75625	4.82899	27.2666	3.00148e-108	2.5305e-106	236.405
ENSG00000165816	von Willebrand factor A domain containing 2	VWA2	3.18064	3.0169	3.34438	1.64387	38.1469	6.44593e-165	5.67847e-162	366.626
ENSG00000165905	glycosyltransferase-like 1B	GYLTL1B	3.18762	3.01377	3.36148	2.45817	36.0054	3.53497e-154	1.90738e-151	341.946
ENSG00000165912	protein kinase C and casein kinase substrate in neurons 3	PACSIN3	2.03994	1.87605	2.20383	1.85407	24.4431	5.79381e-93	2.65776e-91	201.301
ENSG00000166123	glutamic pyruvate transaminase (alanine aminotransferase) 2	GPT2	1.68707	1.5561	1.81805	3.70257	25.2949	1.39929e-97	7.71412e-96	211.895
ENSG00000166197	nucleolar and coiled-body phosphoprotein 1	NOLC1	1.61892	1.50892	1.72892	5.07416	28.9018	4.79419e-117	6.03341e-115	256.622
ENSG00000166278	complement component 2	C2	2.34047	2.18083	2.5001	4.27068	28.7912	1.87739e-116	2.30225e-114	255.264
ENSG00000166415	WD repeat domain 72	WDR72	1.69497	1.49271	1.89723	0.739936	16.4567	8.99139e-51	9.16464e-50	104.381
ENSG00000166451	centromere protein N	CENPN	1.59244	1.47075	1.71412	3.74047	25.6992	9.02193e-100	5.3348e-98	216.929
ENSG00000166670	matrix metallopeptidase 10	MMP10	2.78967	2.59722	2.98212	1.16724	28.4661	1.04308e-114	1.16949e-112	251.25
ENSG00000167291	TBC1 domain family member 16	TBC1D16	1.54315	1.43949	1.64682	3.06784	29.2318	8.19708e-119	1.1092e-116	260.692
ENSG00000167513	chromatin licensing and DNA replication factor 1	CDT1	1.54998	1.41651	1.68346	3.60393	22.8045	4.28727e-84	1.35479e-82	180.906
ENSG00000167600	cytochrome P450 family 2 subfamily S member 1	CYP2S1	1.63587	1.49551	1.77623	4.97637	22.8871	1.53628e-84	4.93783e-83	181.913
ENSG00000167747	chromosome 19 open reading frame 48	C19orf48	1.74775	1.62974	1.86576	5.10867	29.0849	5.00879e-118	6.49278e-116	258.877
ENSG00000167755	kallikrein related peptidase 6	KLK6	3.20322	2.99755	3.40889	0.775443	30.5856	5.00691e-126	8.96798e-124	277.251
ENSG00000167757	kallikrein related peptidase 11	KLK11	1.72297	1.49501	1.95092	1.42076	14.8432	7.03778e-43	5.56907e-42	86.3098
ENSG00000167767	keratin 80, type II	KRT80	2.00164	1.8514	2.15189	2.20013	26.1622	2.80542e-102	1.84602e-100	222.703
ENSG00000167880	envoplakin	EVPL	1.85917	1.73013	1.98821	3.41259	28.2941	8.75595e-114	9.42542e-112	249.135
ENSG00000168005	chromosome 11 open reading frame 84	C11orf84	1.69377	1.57964	1.8079	2.83251	29.1442	2.41197e-118	3.18395e-116	259.616
ENSG00000168209	DNA damage inducible transcript 4	DDIT4	1.78872	1.63245	1.94499	5.61847	22.4781	2.47703e-82	7.38932e-81	176.834
ENSG00000168268	5'-nucleotidase domain containing 2	NT5DC2	1.54559	1.42045	1.67073	4.52868	24.2551	6.05286e-92	2.67429e-90	198.934
ENSG00000168646	axin 2	AXIN2	2.64173	2.45825	2.82522	4.72514	28.2742	1.11986e-113	1.1995e-111	248.883
ENSG00000168785	tetraspanin 5	TSPAN5	1.50632	1.38027	1.63236	2.00789	23.4686	1.1005e-87	4.08113e-86	189.174
ENSG00000169174	proprotein convertase subtilisin/kexin type 9	PCSK9	2.0147	1.78847	2.24093	3.02419	17.4887	5.49427e-56	6.66009e-55	116.361
ENSG00000169245	chemokine (C-X-C motif) ligand 10	CXCL10	2.03843	1.78641	2.29045	2.49185	15.8841	6.22601e-48	5.81966e-47	97.8895
ENSG00000169247	SH3 domain and tetratricopeptide repeats 2	SH3TC2	1.9356	1.80362	2.06758	0.933894	28.8002	1.67929e-116	2.07109e-114	255.379
ENSG00000169248	chemokine (C-X-C motif) ligand 11	CXCL11	2.41989	2.19522	2.64456	1.0642	21.152	3.3234e-75	7.60647e-74	160.473
ENSG00000169429	chemokine (C-X-C motif) ligand 8	CXCL8	4.23831	3.96588	4.51073	3.21669	30.5523	7.51523e-126	1.32952e-123	276.864
ENSG00000169679	BUB1, mitotic checkpoint serine/threonine kinase	BUB1	1.57485	1.44339	1.7063	3.1309	23.5268	5.33328e-88	2.00537e-86	189.885
ENSG00000169710	fatty acid synthase	FASN	1.68776	1.56737	1.80815	5.38164	27.5305	1.1312e-109	1.00679e-107	239.674
ENSG00000170231	fatty acid binding protein 6, ileal	FABP6	3.19464	2.928	3.46129	1.36399	23.5282	5.24042e-88	1.97217e-86	189.874
ENSG00000170312	cyclin-dependent kinase 1	CDK1	1.59538	1.46332	1.72744	4.52977	23.7243	4.54466e-89	1.78992e-87	192.326
ENSG00000170369	cystatin SA	CST2	2.49779	2.31987	2.6757	0.44759	27.57	6.93224e-110	6.2341e-108	240.144
ENSG00000170373	cystatin SN	CST1	3.98384	3.73099	4.23668	1.49453	30.9415	6.50626e-128	1.20536e-125	281.591
ENSG00000170727			1.75244	1.64901	1.85586	3.99773	33.274	3.75236e-140	1.14875e-137	309.729
ENSG00000170835	carboxyl ester lipase	CEL	2.21112	1.94497	2.47728	1.46189	16.3144	4.60678e-50	4.5904e-49	102.777
ENSG00000171004	heparan sulfate 6-O-sulfotransferase 2	HS6ST2	1.70846	1.50501	1.91191	0.838702	16.4911	6.05658e-51	6.20552e-50	104.784
ENSG00000171017	leucine-rich repeat containing 8 family member E	LRRC8E	1.97469	1.86222	2.08715	1.26154	34.48	2.17712e-146	8.6218e-144	324.051
ENSG00000171224	chromosome 10 open reading frame 35	C10orf35	1.75821	1.64742	1.869	2.0248	31.1659	4.22783e-129	8.25785e-127	284.331
ENSG00000171388	apelin	APLN	2.23015	2.07707	2.38324	0.819248	28.6086	1.79025e-115	2.07736e-113	253.008
ENSG00000171490	ribosomal L1 domain containing 1	RSL1D1	1.59176	1.49569	1.68783	5.90838	32.5385	2.567e-136	6.79797e-134	300.916
ENSG00000171617	ectodermal-neural cortex 1 (with BTB domain)	ENC1	2.27164	2.16084	2.38243	4.37828	40.2633	2.70242e-175	3.53493e-172	390.47
ENSG00000171759	phenylalanine hydroxylase	PAH	1.72322	1.55178	1.89465	-0.0333127	19.7398	1.07896e-67	1.8979e-66	143.159
ENSG00000171793	CTP synthase 1	CTPS1	1.68064	1.56258	1.7987	3.78581	27.9553	5.8203e-112	5.73605e-110	244.944
ENSG00000171848	ribonucleotide reductase M2	RRM2	1.59979	1.4432	1.75638	4.80347	20.0629	2.10491e-69	3.91978e-68	147.138
ENSG00000171858	ribosomal protein S21	RPS21	1.68081	1.562	1.79962	9.65783	27.7823	4.97023e-111	4.69464e-109	242.77
ENSG00000172016	regenerating family member 3 alpha	REG3A	3.68629	3.18947	4.18312	2.68851	14.5708	1.39211e-41	1.05721e-40	83.3199
ENSG00000172023	regenerating family member 1 beta	REG1B	3.20492	2.78087	3.62898	1.60194	14.8419	7.13737e-43	5.6458e-42	86.2554
ENSG00000172031	epoxide hydrolase 4	EPHX4	2.63043	2.48718	2.77367	0.84477	36.0619	1.82859e-154	9.99152e-152	342.627
ENSG00000172164	syntrophin, beta 1 (dystrophin-associated protein A1, 59kDa, basic component 1)	SNTB1	2.1186	1.98389	2.25331	3.32999	30.8853	1.29065e-127	2.38085e-125	280.92
ENSG00000172216	CCAAT/enhancer binding protein (C/EBP), beta	CEBPB	1.66826	1.54025	1.79626	4.62709	25.5941	3.34942e-99	1.9433e-97	215.612
ENSG00000172456	FGGY carbohydrate kinase domain containing	FGGY	1.56765	1.39984	1.73547	3.66598	18.3449	2.16242e-60	3.00235e-59	126.461
ENSG00000172927	myeloma overexpressed	MYEOV	2.50047	2.29468	2.70627	2.90092	23.8602	8.34831e-90	3.38369e-88	194.036
ENSG00000172965	MIR4435-2 host gene	MIR4435-2HG	2.09189	1.9605	2.22327	3.79317	31.2667	1.24044e-129	2.49046e-127	285.555
ENSG00000173432	serum amyloid A1	SAA1	3.00126	2.72883	3.2737	1.88748	21.634	8.66179e-78	2.16249e-76	166.43
ENSG00000173557	chromosome 2 open reading frame 70	C2orf70	2.04737	1.89536	2.19939	0.947843	26.4483	7.93529e-104	5.58785e-102	226.25
ENSG00000173894	chromobox 2	CBX2	2.205	2.06007	2.34993	0.824024	29.8773	2.9251e-122	4.57481e-120	268.608
ENSG00000173898	spectrin, beta, non-erythrocytic 2	SPTBN2	2.29666	2.17743	2.4159	2.06972	37.8271	2.49973e-163	1.99821e-160	362.957
ENSG00000174939	aspartate beta-hydroxylase domain containing 1	ASPHD1	2.02586	1.87789	2.17382	1.4873	26.8875	3.34858e-106	2.57197e-104	231.717
ENSG00000174951	fucosyltransferase 1 (H blood group)	FUT1	1.63876	1.5217	1.75582	0.465046	27.4911	1.84661e-109	1.63677e-107	239.185
ENSG00000175063	ubiquitin conjugating enzyme E2C	UBE2C	2.12082	1.96282	2.27882	5.50418	26.3597	2.39385e-103	1.65069e-101	225.134
ENSG00000175592	FOS-like antigen 1	FOSL1	2.68757	2.49488	2.88026	1.69165	27.3906	6.43133e-109	5.5746e-107	237.956
ENSG00000175602	coiled-coil domain containing 85B	CCDC85B	1.62552	1.50461	1.74643	4.00244	26.4016	1.41952e-103	9.88306e-102	225.667
ENSG00000175792	RuvB-like AAA ATPase 1	RUVBL1	1.64199	1.53977	1.74421	4.43754	31.5445	4.2465e-131	8.98551e-129	288.923
ENSG00000175832	ets variant 4	ETV4	4.60575	4.43715	4.77436	3.16801	53.6437	2.46519e-235	1.77354e-231	528.218
ENSG00000176485	phospholipase A2 group XVI	PLA2G16	1.70749	1.52748	1.8875	3.50016	18.6275	7.35519e-62	1.06079e-60	129.836
ENSG00000177192	pseudouridylate synthase 1	PUS1	1.50844	1.40691	1.60998	4.13259	29.1749	1.65161e-118	2.19364e-116	259.989
ENSG00000177410	ZNFX1 antisense RNA 1	ZFAS1	2.06453	1.94082	2.18823	6.46706	32.7747	1.49588e-137	4.1128e-135	303.753
ENSG00000177426	TGFB-induced factor homeobox 1	TGIF1	1.51072	1.40425	1.61719	5.64845	27.8641	1.80345e-111	1.74938e-109	243.804
ENSG00000177732	SRY-box 12	SOX12	1.69915	1.57848	1.81983	2.09294	27.6509	2.5397e-110	2.32264e-108	241.184
ENSG00000178719	glutamate receptor, ionotropic, N-methyl D-aspartate-associated protein 1 (glutamate binding)	GRINA	1.83548	1.73127	1.93969	6.17416	34.5878	6.07539e-147	2.45094e-144	325.339
ENSG00000178773	copine VII	CPNE7	3.98225	3.77029	4.19421	2.44797	36.8951	1.14356e-158	7.4792e-156	352.266
ENSG00000179041	ribosome biogenesis regulator homolog	RRS1	1.69029	1.57751	1.80308	3.86332	29.432	6.96625e-120	9.79496e-118	263.15
ENSG00000179241	low density lipoprotein receptor class A domain containing 3	LDLRAD3	1.67983	1.54605	1.81361	1.50603	24.6587	3.92959e-94	1.89525e-92	203.987
ENSG00000179294			2.4068	2.27254	2.54106	0.919635	35.2038	4.24419e-150	1.90838e-147	332.589
ENSG00000179431	four jointed box 1	FJX1	1.7123	1.59015	1.83445	0.621454	27.529	1.15349e-109	1.02452e-107	239.66
ENSG00000179546	5-hydroxytryptamine (serotonin) receptor 1D, G protein-coupled	HTR1D	2.13993	1.95611	2.32374	0.76686	22.862	2.09727e-84	6.69113e-83	181.599
ENSG00000179862	Cbp/p300-interacting transactivator, with Glu/Asp rich carboxy-terminal domain, 4	CITED4	1.79526	1.64988	1.94064	1.70017	24.2504	6.41661e-92	2.82632e-90	198.903
ENSG00000180817	pyrophosphatase (inorganic) 1	PPA1	1.57096	1.4724	1.66952	6.29678	31.3018	8.09469e-130	1.63278e-127	285.977
ENSG00000181026	apoptosis enhancing nuclease	AEN	1.57898	1.46964	1.68833	3.25709	28.358	3.97189e-114	4.35154e-112	249.924
ENSG00000181085	mitogen-activated protein kinase 15	MAPK15	2.14851	1.98402	2.31299	1.45223	25.651	1.64625e-99	9.64206e-98	216.34
ENSG00000181163	nucleophosmin (nucleolar phosphoprotein B23, numatrin)	NPM1	1.54359	1.4392	1.64798	8.21085	29.0376	8.97832e-118	1.15689e-115	258.28
ENSG00000181218	histone cluster 3, H2a	HIST3H2A	1.69168	1.56271	1.82066	2.43339	25.7575	4.36118e-100	2.62559e-98	217.666
ENSG00000181577	chromosome 6 open reading frame 223	C6orf223	3.28081	3.09621	3.46541	1.78659	34.9017	1.49071e-148	6.30865e-146	329.03
ENSG00000181634	tumor necrosis factor superfamily member 15	TNFSF15	1.82991	1.71282	1.94701	1.07019	30.6892	1.41248e-126	2.55109e-124	278.533
ENSG00000181652	autophagy related 9B	ATG9B	1.96757	1.81113	2.12401	0.61771	24.6987	2.3879e-94	1.15946e-92	204.449
ENSG00000182118	family with sequence similarity 89 member A	FAM89A	1.90887	1.79857	2.01918	1.94404	33.9842	7.83033e-144	2.8167e-141	318.176
ENSG00000182199	serine hydroxymethyltransferase 2 (mitochondrial)	SHMT2	1.61873	1.50858	1.72887	5.68928	28.8603	7.99676e-117	9.97654e-115	256.108
ENSG00000182240	beta-site APP-cleaving enzyme 2	BACE2	1.71579	1.58649	1.8451	5.50653	26.0581	1.02649e-101	6.60348e-100	221.381
ENSG00000182481	karyopherin alpha 2 (RAG cohort 1, importin alpha 1)	KPNA2	1.64997	1.52781	1.77212	4.8906	26.5256	3.02985e-104	2.15819e-102	227.201
ENSG00000182489	X-linked Kx blood group related, X-linked	XKRX	1.53341	1.40273	1.66409	0.696935	23.0428	2.21325e-85	7.40025e-84	183.866
ENSG00000182492	biglycan	BGN	2.30406	2.11991	2.4882	4.63982	24.5711	1.17278e-93	5.52664e-92	202.87
ENSG00000182580	EPH receptor B3	EPHB3	1.924	1.73909	2.10892	4.52135	20.4329	2.28247e-71	4.53196e-70	151.656
ENSG00000182747	solute carrier family 35 member D3	SLC35D3	1.7079	1.54759	1.8682	0.0973926	20.9224	5.61353e-74	1.22815e-72	157.607
ENSG00000183010	pyrroline-5-carboxylate reductase 1	PYCR1	1.81727	1.6918	1.94273	5.25976	28.445	1.35349e-114	1.50579e-112	250.988
ENSG00000183018	spinster homolog 2 (Drosophila)	SPNS2	2.01157	1.85891	2.16422	3.73726	25.8773	9.78166e-101	6.06659e-99	219.147
ENSG00000183248	proline rich 36	PRR36	1.73989	1.60937	1.8704	0.287718	26.1791	2.27087e-102	1.50114e-100	222.877
ENSG00000183579	zinc and ring finger 3	ZNRF3	1.86534	1.73467	1.99601	2.56497	28.0335	2.20712e-112	2.226e-110	245.918
ENSG00000183734	achaete-scute family bHLH transcription factor 2	ASCL2	3.30071	3.0801	3.52133	3.76739	29.3806	1.31155e-119	1.83218e-117	262.519
ENSG00000183742	metastasis associated in colon cancer 1	MACC1	2.11928	1.98647	2.25209	2.5203	31.3375	5.25033e-130	1.06402e-127	286.413
ENSG00000183844	family with sequence similarity 3 member B	FAM3B	1.93868	1.57533	2.30203	1.58185	10.478	9.12179e-24	1.75094e-23	42.5635
ENSG00000183856	IQ motif containing GTPase activating protein 3	IQGAP3	1.82839	1.69773	1.95906	3.24906	27.4798	2.12506e-109	1.87587e-107	239.059
ENSG00000184220	cms1 ribosomal small subunit homolog (yeast)	CMSS1	1.72718	1.61733	1.83703	3.6779	30.8774	1.42112e-127	2.61038e-125	280.824
ENSG00000184292	tumor-associated calcium signal transducer 2	TACSTD2	2.57484	2.34178	2.80789	1.26751	21.6965	3.99673e-78	1.0095e-76	167.189
ENSG00000184428	topoisomerase (DNA) I, mitochondrial	TOP1MT	1.99585	1.88628	2.10542	3.95324	35.7699	5.54064e-153	2.91667e-150	339.21
ENSG00000184489	protein tyrosine phosphatase type IVA, member 3	PTP4A3	2.38166	2.21327	2.55006	3.70551	27.7752	5.4291e-111	5.11687e-109	242.716
ENSG00000184575	exportin, tRNA	XPOT	1.66933	1.56661	1.77206	3.5642	31.9129	4.8864e-133	1.11601e-130	293.379
ENSG00000184916	jagged 2	JAG2	2.04934	1.90514	2.19354	3.0082	27.909	1.03323e-111	1.01134e-109	244.376
ENSG00000185201	interferon induced transmembrane protein 2	IFITM2	1.59264	1.45703	1.72826	6.48929	23.0628	1.72516e-85	5.79971e-84	184.08
ENSG00000185269	notum pectinacetylesterase homolog (Drosophila)	NOTUM	3.15901	2.90456	3.41346	0.895324	24.3806	1.26415e-92	5.72594e-91	200.461
ENSG00000185479	keratin 6B, type II	KRT6B	1.99318	1.78587	2.20049	0.250585	18.881	3.50491e-63	5.31972e-62	132.808
ENSG00000185885	interferon induced transmembrane protein 1	IFITM1	2.51911	2.37257	2.66565	7.18999	33.7586	1.14867e-142	3.87371e-140	315.509
ENSG00000186007	LEM domain containing 1	LEMD1	2.03537	1.88795	2.18279	0.113606	27.1134	2.01648e-107	1.63309e-105	234.477
ENSG00000186185	kinesin family member 18B	KIF18B	1.65746	1.52254	1.79238	2.6802	24.1253	3.05666e-91	1.31418e-89	197.339
ENSG00000186193	suppressor APC domain containing 2	SAPCD2	1.91716	1.78112	2.05319	3.55635	27.6757	1.86559e-110	1.72441e-108	241.485
ENSG00000186340	thrombospondin 2	THBS2	2.20296	1.96429	2.44162	1.96129	18.1266	2.91212e-59	3.90387e-58	123.894
ENSG00000186377	cytochrome P450 family 4 subfamily X member 1	CYP4X1	1.70205	1.50909	1.89502	0.888342	17.3216	3.90541e-55	4.5905e-54	114.404
ENSG00000186416	NFKB repressing factor	NKRF	1.529	1.4308	1.62719	2.29459	30.5783	5.47292e-126	9.76215e-124	277.181
ENSG00000186474	kallikrein related peptidase 12	KLK12	1.54818	1.31969	1.77666	0.895539	13.3064	1.004e-35	6.26188e-35	69.9004
ENSG00000187024	peptidyl-tRNA hydrolase 1 homolog	PTRH1	1.63057	1.52465	1.73649	3.27942	30.231	3.82901e-124	6.40633e-122	272.941
ENSG00000187109	nucleosome assembly protein 1-like 1	NAP1L1	1.58304	1.47217	1.69392	6.18163	28.0392	2.0572e-112	2.07965e-110	245.968
ENSG00000187258	neuropeptide S receptor 1	NPSR1	1.65537	1.42421	1.88654	0.0930378	14.0627	3.39115e-39	2.37249e-38	77.7599
ENSG00000187498	collagen, type IV, alpha 1	COL4A1	2.1453	1.98726	2.30333	5.13417	26.6573	5.87464e-105	4.34965e-103	228.837
ENSG00000187556	nanos homolog 3 (Drosophila)	NANOS3	1.68003	1.51791	1.84215	0.277519	20.3505	6.26559e-71	1.22436e-69	150.619
ENSG00000187583	pleckstrin homology domain containing N1	PLEKHN1	1.6655	1.55448	1.77652	0.683058	29.4601	4.92659e-120	7.01852e-118	263.495
ENSG00000187908	deleted in malignant brain tumors 1	DMBT1	1.67659	1.32345	2.02974	4.16246	9.32322	1.94952e-19	3.12802e-19	32.6386
ENSG00000188157	agrin	AGRN	1.54519	1.43607	1.65431	4.46262	27.8081	3.61197e-111	3.43424e-109	243.118
ENSG00000188343	family with sequence similarity 92 member A1	FAM92A1	1.5333	1.40967	1.65694	2.3181	24.3551	1.73738e-92	7.84472e-91	200.204
ENSG00000188483	immediate early response 5-like	IER5L	2.09673	1.967	2.22647	2.24669	31.7382	4.05452e-132	8.92946e-130	291.266
ENSG00000188706	zinc finger, DHHC-type containing 9	ZDHHC9	1.54028	1.43642	1.64415	4.61832	29.122	3.17109e-118	4.13544e-116	259.335
ENSG00000189120	Sp6 transcription factor	SP6	1.72015	1.55975	1.88054	1.71077	21.06	1.03167e-74	2.31702e-73	159.377
ENSG00000196155	pleckstrin homology and RhoGEF domain containing G4	PLEKHG4	1.84916	1.70294	1.99538	3.20311	24.8351	4.35131e-95	2.17899e-93	206.172
ENSG00000196187	transmembrane protein 63A	TMEM63A	1.5141	1.40562	1.62258	5.67859	27.4103	5.03391e-109	4.38092e-107	238.181
ENSG00000196260	surfactant associated 2	SFTA2	2.06883	1.89922	2.23844	0.142745	23.9536	2.60325e-90	1.07842e-88	195.141
ENSG00000196352	CD55 molecule, decay accelerating factor for complement (Cromer blood group)	CD55	1.60335	1.4359	1.77079	5.76026	18.804	8.85386e-63	1.3197e-61	131.911
ENSG00000196411	EPH receptor B4	EPHB4	1.67903	1.56829	1.78977	4.80842	29.7746	1.03269e-121	1.58638e-119	267.35
ENSG00000196549	membrane metallo-endopeptidase	MME	1.54836	1.34991	1.7468	1.55346	15.3222	3.47432e-45	2.95279e-44	91.6019
ENSG00000196584	X-ray repair complementing defective repair in Chinese hamster cells 2	XRCC2	1.72331	1.6023	1.84432	1.56618	27.9657	5.1179e-112	5.07195e-110	245.081
ENSG00000196611	matrix metallopeptidase 1	MMP1	3.20982	2.91656	3.50308	3.6437	21.494	4.88623e-77	1.19029e-75	164.695
ENSG00000196754	S100 calcium binding protein A2	S100A2	2.71826	2.53355	2.90298	1.74053	28.8991	4.95334e-117	6.21558e-115	256.6
ENSG00000196756	small nucleolar RNA host gene 17	SNHG17	1.92914	1.78526	2.07301	4.60706	26.3321	3.3736e-103	2.31518e-101	224.798
ENSG00000196793	zinc finger protein 239	ZNF239	1.64291	1.52433	1.76149	1.29453	27.2079	6.22508e-108	5.20759e-106	235.694
ENSG00000196950	solute carrier family 39 (zinc transporter), member 10	SLC39A10	1.80019	1.68909	1.91128	3.15496	31.8205	1.49659e-132	3.36467e-130	292.262
ENSG00000197472	zinc finger protein 695	ZNF695	1.5001	1.37811	1.62209	0.980665	24.1484	2.29215e-91	9.91411e-90	197.628
ENSG00000197506	solute carrier family 28 (concentrative nucleoside transporter), member 3	SLC28A3	1.57136	1.39343	1.74929	0.931023	17.3429	3.04419e-55	3.59424e-54	114.66
ENSG00000197696	neuromedin B	NMB	1.59505	1.47651	1.71359	1.7555	26.4244	1.06922e-103	7.48035e-102	225.965
ENSG00000197905	TEA domain family member 4	TEAD4	2.33527	2.22321	2.44732	2.90369	40.9267	1.6908e-178	2.43283e-175	397.801
ENSG00000197961	zinc finger protein 121	ZNF121	1.52517	1.42296	1.62738	3.83998	29.3038	3.37482e-119	4.63941e-117	261.575
ENSG00000198203	sulfotransferase family 1C member 2	SULT1C2	1.51442	1.29292	1.73592	1.91058	13.4268	2.85713e-36	1.82038e-35	71.1674
ENSG00000198535	C2 calcium-dependent domain containing 4A	C2CD4A	3.38482	3.21289	3.55676	1.47154	38.6603	1.86115e-167	1.7853e-164	372.477
ENSG00000198720	ankyrin repeat domain 13B	ANKRD13B	2.28791	2.14482	2.431	2.09002	31.3994	2.47312e-130	5.08355e-128	287.164
ENSG00000198723	chromosome 19 open reading frame 45	C19orf45	1.84911	1.71093	1.9873	1.2662	26.2786	6.57263e-103	4.43303e-101	224.15
ENSG00000198759	EGF-like-domain, multiple 6	EGFL6	1.98894	1.86502	2.11286	0.299033	31.5204	5.6887e-131	1.19203e-128	288.625
ENSG00000198842	dual specificity phosphatase 27 (putative)	DUSP27	2.56439	2.28731	2.84148	0.573928	18.1747	1.64224e-59	2.21875e-58	124.376
ENSG00000199562	RNA, U6 small nuclear 37, pseudogene	RNU6-37P	1.66569	1.0582	2.27317	3.59331	5.38461	1.03098e-07	1.24586e-07	6.13089
ENSG00000200229			1.50021	1.24277	1.75764	2.10026	11.444	1.19263e-27	5.28228e-27	51.4361
ENSG00000200434	RNA, 5.8S ribosomal pseudogene 2	RNA5-8SP2	1.73489	1.2951	2.17468	5.6259	7.74675	3.85452e-14	5.37382e-14	20.5672
ENSG00000201750			1.54364	1.28993	1.79735	2.00162	11.9482	9.17794e-30	4.52254e-29	56.2714
ENSG00000202532	RNA, U6 small nuclear 395, pseudogene	RNU6-395P	1.83616	1.2066	2.46571	5.84615	5.7276	1.58773e-08	1.95071e-08	7.89573
ENSG00000203499	FAM83H antisense RNA 1 (head to head)	FAM83H-AS1	2.55163	2.41987	2.68339	3.00892	38.03	2.45033e-164	2.03405e-161	365.283
ENSG00000203747	Fc fragment of IgG, low affinity IIIa, receptor (CD16a)	FCGR3A	1.54101	1.34509	1.73693	2.41594	15.4463	8.66705e-46	7.50345e-45	92.9748
ENSG00000204335	Sp5 transcription factor	SP5	2.38701	2.196	2.57801	1.36032	24.5417	1.69418e-93	7.95766e-92	202.519
ENSG00000204366	zinc finger and BTB domain containing 12	ZBTB12	1.70423	1.59775	1.81072	1.59091	31.4295	1.71665e-130	3.5455e-128	287.528
ENSG00000204775			1.75857	1.65566	1.86149	3.17704	33.5578	1.26154e-141	4.00409e-139	313.112
ENSG00000204839	maestro heat-like repeat family member 6	MROH6	1.69978	1.54552	1.85404	3.36998	21.6387	8.16931e-78	2.04309e-76	166.482
ENSG00000204869	IGF like family member 4	IGFL4	1.65326	1.52832	1.77821	-0.105206	25.9854	2.54289e-101	1.60477e-99	220.446
ENSG00000204876		AC021218.2	2.60865	2.41749	2.79981	2.06837	26.7989	1.00816e-105	7.62137e-104	230.616
ENSG00000204899	mitotic spindle organizing protein 1	MZT1	1.62108	1.50604	1.73613	3.31039	27.6705	1.99003e-110	1.83159e-108	241.422
ENSG00000204983	protease, serine 1	PRSS1	1.536	1.2551	1.8169	0.296919	10.7383	8.63469e-25	1.81331e-24	44.8122
ENSG00000205089	cyclin I family member 2	CCNI2	1.55169	1.43498	1.66841	2.8231	26.1081	5.50182e-102	3.58748e-100	222.027
ENSG00000205336	adhesion G protein-coupled receptor G1	ADGRG1	1.55564	1.44315	1.66814	5.60565	27.1564	1.18152e-107	9.69611e-106	235.032
ENSG00000205403	complement factor I	CFI	1.65603	1.48864	1.82343	2.50033	19.4277	4.76918e-66	7.92403e-65	139.47
ENSG00000205502	C2 calcium-dependent domain containing 4B	C2CD4B	2.22383	2.04371	2.40395	1.44795	24.246	6.78225e-92	2.98433e-90	198.842
ENSG00000205595			1.70455	1.49031	1.91879	3.84889	15.6245	1.17126e-46	1.04245e-45	94.9389
ENSG00000205664		RP11-706O15.1	1.52282	1.39747	1.64818	3.68319	23.8563	8.76689e-90	3.54669e-88	193.978
ENSG00000206069	transmembrane protein 211	TMEM211	1.84084	1.67325	2.00844	0.358224	21.5704	1.90037e-77	4.68484e-76	165.596
ENSG00000206075	serpin peptidase inhibitor, clade B (ovalbumin), member 5	SERPINB5	2.63836	2.38984	2.88688	2.70359	20.8483	1.39532e-73	3.01906e-72	156.768
ENSG00000206823			1.87163	1.38833	2.35493	1.53856	7.60501	1.05825e-13	1.46009e-13	19.6573
ENSG00000207088	small nucleolar RNA, H/ACA box 7B	SNORA7B	1.81563	1.45657	2.1747	3.18379	9.93006	1.14596e-21	1.98876e-21	37.7484
ENSG00000207187	Small nucleolar RNA SNORA64/SNORA10 family	SNORA64	2.17649	1.73968	2.61331	2.27065	9.78479	4.00298e-21	6.80232e-21	36.5294
ENSG00000207524	RNA, U6 small nuclear 33, pseudogene	RNU6-33P	1.64842	1.09067	2.20618	2.58504	5.80389	1.03348e-08	1.27427e-08	8.39192
ENSG00000207985			2.60037	2.15495	3.04579	10.9017	11.4646	9.79643e-28	4.36041e-27	51.4832
ENSG00000210112	mitochondrially encoded tRNA methionine	MT-TM	2.5718	1.71909	3.4245	8.32695	5.92286	5.24004e-09	6.50237e-09	8.93512
ENSG00000210156	mitochondrially encoded tRNA lysine	MT-TK	1.97156	1.19915	2.74397	4.53957	5.01253	7.01571e-07	8.34339e-07	4.2528
ENSG00000211448	deiodinase, iodothyronine, type II	DIO2	1.50333	1.35316	1.65349	1.01023	19.66	2.84556e-67	4.92903e-66	142.283
ENSG00000211896	immunoglobulin heavy constant gamma 1 (G1m marker)	IGHG1	1.62603	1.31045	1.94162	8.7919	10.1182	2.22427e-22	3.97174e-22	39.2696
ENSG00000212993	POU class 5 homeobox 1B	POU5F1B	1.94996	1.78765	2.11228	0.839966	23.5916	2.37592e-88	9.06e-87	190.682
ENSG00000213886	ubiquitin D	UBD	3.48091	3.1893	3.77252	3.85685	23.4416	1.54196e-87	5.66471e-86	188.819
ENSG00000214039		RP11-474D1.3	2.40495	2.23486	2.57504	0.258576	27.7663	6.06092e-111	5.69991e-109	242.573
ENSG00000214049	urothelial cancer associated 1 (non-protein coding)	UCA1	2.30463	2.0311	2.57816	1.92628	16.5459	3.21857e-51	3.32853e-50	105.434
ENSG00000214078	copine I	CPNE1	1.76287	1.63136	1.89439	6.29429	26.3237	3.74664e-103	2.5671e-101	224.68
ENSG00000215182	mucin 5AC, oligomeric mucus/gel-forming	MUC5AC	1.83264	1.55455	2.11073	0.734909	12.9415	4.35949e-34	2.56309e-33	66.1164
ENSG00000221008		AC136698.1	1.54402	0.827827	2.2602	4.77433	4.23369	2.64649e-05	3.04482e-05	0.763883
ENSG00000221095		AC245033.1	1.76881	1.05739	2.48024	4.75688	4.88255	1.33339e-06	1.57695e-06	3.62801
ENSG00000221177			1.82685	1.10949	2.5442	4.7419	5.00107	7.42859e-07	8.83003e-07	4.1924
ENSG00000221247		AC243562.1	1.81699	1.08063	2.55336	4.74075	4.84568	1.5956e-06	1.88375e-06	3.45567
ENSG00000221517			1.75194	1.03417	2.4697	5.45652	4.79324	2.05562e-06	2.42129e-06	3.19614
ENSG00000222041	long intergenic non-protein coding RNA 152	LINC00152	1.98147	1.84933	2.11361	3.77373	29.4474	5.76014e-120	8.15221e-118	263.34
ENSG00000224099		AC064834.1	1.506	1.3332	1.67879	-0.226627	17.1156	4.34532e-54	4.93216e-53	111.895
ENSG00000224167		RP3-522D1.1	1.83435	1.69806	1.97064	0.588443	26.4312	9.82377e-104	6.89517e-102	226.025
ENSG00000225138		CTD-2228K2.7	1.72386	1.52957	1.91814	2.53705	17.4242	1.17219e-55	1.40474e-54	115.615
ENSG00000225210	double homeobox A pseudogene 9	DUXAP9	2.17373	1.95132	2.39613	1.0396	19.1935	8.10597e-65	1.30075e-63	136.625
ENSG00000227195	MIR663A host gene	MIR663AHG	2.30353	2.09736	2.50971	3.72476	21.9409	1.94028e-79	5.15411e-78	170.209
ENSG00000228705	long intergenic non-protein coding RNA 659	LINC00659	1.82345	1.6695	1.9774	0.0625046	23.2596	1.48727e-86	5.21948e-85	186.507
ENSG00000229891	long intergenic non-protein coding RNA 1315	LINC01315	1.90323	1.7658	2.04066	1.70759	27.1957	7.25053e-108	6.04202e-106	235.543
ENSG00000229970		AC007128.1	1.87539	1.75714	1.99363	0.0738761	31.1461	5.38369e-129	1.03747e-126	284.078
ENSG00000230061	TRPM2 antisense RNA	TRPM2-AS	2.31668	2.15654	2.47683	0.672177	28.4081	2.13571e-114	2.36384e-112	250.526
ENSG00000230316	FEZF1 antisense RNA 1	FEZF1-AS1	2.35701	2.18855	2.52548	0.255219	27.4752	2.24982e-109	1.97792e-107	238.965
ENSG00000231864		RP11-229P13.23	1.56362	1.38336	1.74387	1.4949	17.035	1.11211e-53	1.24431e-52	111.088
ENSG00000232445		RP11-132A1.4	2.37308	2.1879	2.55826	1.46405	25.1659	7.00535e-97	3.72864e-95	210.297
ENSG00000232803	SLCO4A1 antisense RNA 1	SLCO4A1-AS1	2.50529	2.30948	2.70109	0.986481	25.1264	1.14699e-96	6.00859e-95	209.781
ENSG00000232956	small nucleolar RNA host gene 15	SNHG15	1.79446	1.68088	1.90804	4.03045	31.0256	2.3334e-128	4.4177e-126	282.626
ENSG00000233532	long intergenic non-protein coding RNA 460	LINC00460	1.60421	1.46316	1.74527	-0.170487	22.3343	1.47773e-81	4.29547e-80	175.007
ENSG00000233695	GAS6 antisense RNA 1	GAS6-AS1	1.5194	1.3821	1.6567	0.41906	21.7319	2.57996e-78	6.56641e-77	167.607
ENSG00000234753	FOXP4 antisense RNA 1	FOXP4-AS1	1.9019	1.74627	2.05754	1.78533	23.9977	1.50139e-90	6.26781e-89	195.757
ENSG00000236081	ELFN1 antisense RNA 1	ELFN1-AS1	3.29976	3.11543	3.48409	1.77427	35.1547	7.55934e-150	3.32966e-147	332.006
ENSG00000236452		AC123023.1	1.50784	1.38949	1.62618	-0.209007	25.0204	4.30308e-96	2.20864e-94	208.419
ENSG00000237643		RP11-462G2.1	2.34241	1.99849	2.68633	1.95762	13.3752	4.89878e-36	3.08837e-35	70.6244
ENSG00000239178			1.74514	1.16804	2.32225	1.78197	5.93844	4.7902e-09	5.94775e-09	9.15537
ENSG00000239467		AC007405.6	1.59197	1.45705	1.72689	0.735983	23.1712	4.47288e-86	1.54461e-84	185.461
ENSG00000239672	NME/NM23 nucleoside diphosphate kinase 1	NME1	1.66565	1.53792	1.79337	5.92885	25.6096	2.75914e-99	1.60297e-97	215.794
ENSG00000240204	small lysine-rich protein 1	SMKR1	1.77953	1.64122	1.91785	0.39239	25.2661	2.00468e-97	1.09676e-95	211.513
ENSG00000240972	macrophage migration inhibitory factor (glycosylation-inhibiting factor)	MIF	1.62997	1.51641	1.74354	7.8032	28.1854	3.36366e-113	3.45704e-111	247.767
ENSG00000241186	teratocarcinoma-derived growth factor 1	TDGF1	2.21972	2.02012	2.41932	2.68047	21.8389	6.85858e-79	1.78348e-77	168.963
ENSG00000241343	ribosomal protein L36a	RPL36A	1.58293	1.44557	1.72029	5.81238	22.6311	3.70469e-83	1.13336e-81	178.728
ENSG00000243509	tumor necrosis factor receptor superfamily member 6b	TNFRSF6B	4.12857	3.87655	4.38059	3.43145	32.1707	2.16563e-134	5.3418e-132	296.489
ENSG00000243649	complement factor B	CFB	2.74911	2.58978	2.90844	5.02824	33.8841	2.57724e-143	8.89992e-141	317
ENSG00000244300	GATA2 antisense RNA 1	GATA2-AS1	2.12251	1.95752	2.2875	0.924069	25.263	2.08355e-97	1.13702e-95	211.494
ENSG00000244306	long intergenic non-protein coding RNA 1296	LINC01296	2.03746	1.84082	2.23409	1.2344	20.348	6.45825e-71	1.26029e-69	150.647
ENSG00000244355	lymphocyte antigen 6 complex, locus G6D	LY6G6D	4.02386	3.71017	4.33755	1.56361	25.1904	5.15811e-97	2.77279e-95	210.554
ENSG00000245694	colorectal neoplasia differentially expressed (non-protein coding)	CRNDE	2.96674	2.79513	3.13835	1.46819	33.9494	1.18461e-143	4.19138e-141	317.773
ENSG00000245910	small nucleolar RNA host gene 6	SNHG6	1.68946	1.57515	1.80377	6.69687	29.024	1.06113e-117	1.35919e-115	258.12
ENSG00000247844	colon cancer associated transcript 1 (non-protein coding)	CCAT1	2.82803	2.67329	2.98277	1.32761	35.891	1.34427e-153	7.16382e-151	340.626
ENSG00000248810		RP11-362F19.1	1.81936	1.5941	2.04462	0.11998	15.8609	8.10032e-48	7.53574e-47	97.5311
ENSG00000249859	Pvt1 oncogene (non-protein coding)	PVT1	2.59499	2.45569	2.73429	3.60143	36.5818	4.31675e-157	2.66196e-154	348.646
ENSG00000249992	transmembrane protein 158 (gene/pseudogene)	TMEM158	1.84692	1.70265	1.99119	2.0627	25.1398	9.70481e-97	5.12124e-95	209.977
ENSG00000250641		XXbac-BPG32J3.19	2.5456	2.34337	2.74783	0.392447	24.7195	1.84069e-94	8.98817e-93	204.681
ENSG00000251026		RP11-138J23.1	1.63782	1.52529	1.75035	-0.186894	28.5812	2.51279e-115	2.8695e-113	252.643
ENSG00000251164	hepatocellular carcinoma up-regulated long non-coding RNA	HULC	1.84176	1.55129	2.13223	0.163882	12.4517	6.25844e-32	3.38791e-31	61.1139
ENSG00000251705	RNA, 5.8S ribosomal pseudogene 6	RNA5-8SP6	1.79319	1.56652	2.01986	10.8709	15.5355	3.18522e-46	2.79742e-45	93.846
ENSG00000253161	long intergenic non-protein coding RNA 1605	LINC01605	1.73357	1.56669	1.90044	0.674935	20.4005	3.39439e-71	6.69051e-70	151.264
ENSG00000253414		RP11-150O12.6	2.20953	2.05043	2.36863	1.18514	27.2723	2.79644e-108	2.36688e-106	236.487
ENSG00000253522	MIR3142 host gene	MIR3142HG	1.74211	1.58748	1.89674	1.17452	22.1243	1.99976e-80	5.56914e-79	172.493
ENSG00000253929	cancer susceptibility candidate 21 (non-protein coding)	CASC21	3.14702	2.92187	3.37217	0.892723	27.449	3.11293e-109	2.72562e-107	238.644
ENSG00000253950			2.45622	2.3135	2.59895	1.99464	33.7961	7.35297e-143	2.4992e-140	315.943
ENSG00000254166	cancer susceptibility candidate 19 (non-protein coding)	CASC19	1.99765	1.84153	2.15377	0.624619	25.1279	1.12509e-96	5.90107e-95	209.796
ENSG00000254290		RP11-150O12.3	1.60585	1.45011	1.7616	2.68208	20.2479	2.19862e-70	4.2124e-69	149.425
ENSG00000254560	BBOX1 antisense RNA 1	BBOX1-AS1	1.9183	1.75823	2.07836	0.198416	23.5352	4.80028e-88	1.80969e-86	189.939
ENSG00000254726	mex-3 RNA binding family member A	MEX3A	1.74986	1.61643	1.8833	0.64521	25.753	4.61417e-100	2.77017e-98	217.592
ENSG00000255026		RP11-326C3.2	1.83311	1.58251	2.08371	3.27572	14.3649	1.30551e-40	9.61335e-40	81.0851
ENSG00000255252		RP1-65P5.3	1.53906	1.26032	1.8178	1.81918	10.8429	3.31094e-25	7.5e-25	45.8563
ENSG00000255650	FAM222A antisense RNA 1	FAM222A-AS1	1.50355	1.39264	1.61446	-0.034801	26.622	9.12241e-105	6.66291e-103	228.373
ENSG00000257453		RP11-290L1.3	2.91855	2.71202	3.12508	3.9479	27.7509	7.34366e-111	6.84658e-109	242.414
ENSG00000258232		RP11-161H23.5	1.54288	1.17695	1.90881	3.43528	8.27989	7.57169e-16	1.09821e-15	24.4908
ENSG00000258366	regulator of telomere elongation helicase 1	RTEL1	1.73041	1.59945	1.86137	3.51256	25.9485	4.02458e-101	2.52875e-99	220.035
ENSG00000258919		RP11-1029J19.4	1.55611	1.42337	1.68885	0.410753	23.0209	2.90405e-85	9.63536e-84	183.571
ENSG00000258947	tubulin beta 3 class III	TUBB3	2.19197	2.02565	2.35828	2.93879	25.8821	9.21823e-101	5.72538e-99	219.213
ENSG00000259187		CTD-2008A1.1	2.10771	1.99998	2.21543	3.4972	38.4232	2.75954e-166	2.53443e-163	369.765
ENSG00000259352		RP11-109D20.2	2.10375	1.95991	2.24759	2.15713	28.7218	4.42329e-116	5.3334e-114	254.417
ENSG00000259485		CTD-2147F2.1	2.30364	2.10024	2.50705	0.363544	22.2405	4.73175e-81	1.34375e-79	173.863
ENSG00000260877		RP11-211G23.2	1.69077	1.54751	1.83402	0.379909	23.1778	4.12109e-86	1.42541e-84	185.512
ENSG00000261373	VPS9D1 antisense RNA 1	VPS9D1-AS1	2.34226	2.20501	2.47951	1.96102	33.5138	2.1315e-141	6.71594e-139	312.584
ENSG00000261650		RP11-474D1.4	1.54567	1.41427	1.67708	-0.2399	23.099	1.0989e-85	3.72919e-84	184.491
ENSG00000262001	DLGAP1 antisense RNA 2	DLGAP1-AS2	1.77649	1.65018	1.90279	1.94463	27.6207	3.69123e-110	3.35444e-108	240.812
ENSG00000262188		RP11-353N14.4	1.84013	1.6769	2.00337	0.661143	22.1372	1.70346e-80	4.75318e-79	172.622
ENSG00000263585		RP11-498C9.13	2.01872	1.79838	2.23906	2.34936	17.9918	1.44306e-58	1.89854e-57	122.296
ENSG00000263873		RP11-334E6.12	1.65	1.47794	1.82205	4.33769	18.8327	6.27142e-63	9.42263e-62	132.276
ENSG00000264063	microRNA 3687-2	MIR3687-2	2.22348	1.64564	2.80133	0.807145	7.55644	1.49086e-13	2.04943e-13	19.2536
ENSG00000264462	microRNA 3648-2	MIR3648-2	2.49146	2.13444	2.84848	2.49103	13.7043	1.54146e-37	1.0232e-36	74.06
ENSG00000265688	MAFG antisense RNA 1 (head to head)	MAFG-AS1	1.76969	1.66459	1.87479	0.639792	33.0656	4.55252e-139	1.31009e-136	307.239
ENSG00000267020			1.73108	1.54025	1.92191	3.96415	17.814	1.18626e-57	1.50961e-56	120.167
ENSG00000268739		CTC-518B2.12	2.5625	2.32437	2.80062	1.17464	21.1323	4.23358e-75	9.63853e-74	160.233
ENSG00000269751			1.59118	1.42385	1.75851	1.22292	18.674	4.21248e-62	6.12861e-61	130.415

## Sheet: Table SM4
Table S4. Results of Limma analysis to detect differentially expressed genes. It detects 455 downregulated genes (adjusted p-value< 0.05, LogFC<− 1.5). LogFC is the logarithm to the base 2 of the fold change between these different conditions), the p-value and the adjusted p-value (corrected for multiple testing) of the observed fold change.
ID	Gene description	Gene symbol	logFC	CI.025	CI.975	AveExpr	t	P.Value	adj.P.Val	B
ENSG00000004776	heat shock protein family B (small) member 6	HSPB6	-2.25701	-2.44306	-2.07095	2.45811	-23.8227	1.33181e-89	5.36778e-88	193.573
ENSG00000004799	pyruvate dehydrogenase kinase, isozyme 4	PDK4	-2.2046	-2.38341	-2.02578	3.58067	-24.2118	1.03926e-91	4.55902e-90	198.406
ENSG00000006740	Rho GTPase activating protein 44	ARHGAP44	-1.57615	-1.72228	-1.43002	3.38057	-21.181	2.3246e-75	5.35166e-74	160.843
ENSG00000006747	scinderin	SCIN	-2.04165	-2.20615	-1.87715	3.18945	-24.3733	1.38487e-92	6.26618e-91	200.421
ENSG00000007216	solute carrier family 13 (sodium-dependent dicarboxylate transporter), member 2	SLC13A2	-2.02211	-2.25767	-1.78654	1.91481	-16.857	8.81079e-53	9.56796e-52	109.016
ENSG00000007306	carcinoembryonic antigen-related cell adhesion molecule 7	CEACAM7	-3.70888	-3.98407	-3.4337	7.33501	-26.4676	6.23897e-104	4.40052e-102	226.464
ENSG00000012504	nuclear receptor subfamily 1 group H member 4	NR1H4	-1.57801	-1.78788	-1.36814	0.923638	-14.7657	1.64939e-42	1.28911e-41	85.4306
ENSG00000016490	chloride channel accessory 1	CLCA1	-3.56578	-3.96547	-3.16609	6.09791	-17.5197	3.81676e-56	4.65803e-55	116.675
ENSG00000016602	chloride channel accessory 4	CLCA4	-5.65806	-5.94464	-5.37147	4.89407	-38.7712	5.28643e-168	5.56571e-165	373.722
ENSG00000018625	ATPase, Na+/K+ transporting, alpha 2 polypeptide	ATP1A2	-1.55867	-1.66302	-1.45432	0.51676	-29.3341	2.32541e-119	3.21727e-117	261.937
ENSG00000019102	V-set and immunoglobulin domain containing 2	VSIG2	-3.07044	-3.34014	-2.80074	5.1689	-22.3573	1.11097e-81	3.24029e-80	175.343
ENSG00000022267	four and a half LIM domains 1	FHL1	-2.02142	-2.16089	-1.88194	4.27429	-28.4614	1.10459e-114	1.23206e-112	251.197
ENSG00000036672	ubiquitin specific peptidase 2	USP2	-2.47783	-2.62871	-2.32696	2.09266	-32.2508	8.23399e-135	2.06644e-132	297.452
ENSG00000039987	bestrophin 2	BEST2	-3.27989	-3.47566	-3.08413	2.40725	-32.9024	3.22668e-138	9.10346e-136	305.281
ENSG00000044012	guanylate cyclase activator 2B	GUCA2B	-6.1503	-6.37499	-5.9256	3.78178	-53.7524	8.75991e-236	7.5626e-232	529.291
ENSG00000047457	ceruloplasmin (ferroxidase)	CP	-2.10907	-2.27847	-1.93967	1.71651	-24.4493	5.36443e-93	2.46604e-91	201.373
ENSG00000048462	tumor necrosis factor receptor superfamily member 17	TNFRSF17	-2.12834	-2.29044	-1.96625	2.03557	-25.7846	3.10927e-100	1.89302e-98	218.003
ENSG00000064205	WNT1 inducible signaling pathway protein 2	WISP2	-1.85303	-1.96661	-1.73945	0.389911	-32.0387	1.06739e-133	2.5316e-131	294.891
ENSG00000064655	EYA transcriptional coactivator and phosphatase 2	EYA2	-1.9606	-2.1449	-1.7763	1.61378	-20.8908	8.27374e-74	1.80012e-72	157.292
ENSG00000064787	breast carcinoma amplified sequence 1	BCAS1	-2.0549	-2.24577	-1.86403	4.77349	-21.142	3.75579e-75	8.57338e-74	160.345
ENSG00000065325	glucagon-like peptide 2 receptor	GLP2R	-1.65975	-1.77074	-1.54876	0.84544	-29.3661	1.56692e-119	2.18186e-117	262.34
ENSG00000069764	phospholipase A2 group X	PLA2G10	-1.71953	-1.87918	-1.55989	4.24003	-21.1519	3.32725e-75	7.61123e-74	160.473
ENSG00000071203	membrane-spanning 4-domains, subfamily A, member 12	MS4A12	-4.97873	-5.26365	-4.6938	4.32264	-34.3153	1.53282e-145	5.90764e-143	322.111
ENSG00000073737	dehydrogenase/reductase (SDR family) member 9	DHRS9	-3.09136	-3.30494	-2.87778	4.29598	-28.4235	1.76548e-114	1.95909e-112	250.729
ENSG00000074410	carbonic anhydrase XII	CA12	-2.10006	-2.28266	-1.91745	5.53558	-22.5842	6.62974e-83	2.00687e-81	178.15
ENSG00000078804	tumor protein p53 inducible nuclear protein 2	TP53INP2	-1.84404	-1.96641	-1.72168	4.30597	-29.5947	9.41412e-121	1.37752e-118	265.146
ENSG00000079689	secretagogin, EF-hand calcium binding protein	SCGN	-2.87204	-3.00075	-2.74334	1.19958	-43.8214	3.37674e-192	6.62547e-189	429.326
ENSG00000080493	solute carrier family 4 (sodium bicarbonate cotransporter), member 4	SLC4A4	-3.84683	-4.02191	-3.67175	3.11073	-43.1475	4.75772e-189	8.21486e-186	422.033
ENSG00000082397	erythrocyte membrane protein band 4.1-like 3	EPB41L3	-1.95576	-2.10601	-1.80552	3.64256	-25.563	4.93548e-99	2.84439e-97	215.234
ENSG00000086696	hydroxysteroid (17-beta) dehydrogenase 2	HSD17B2	-2.67548	-2.84379	-2.50716	4.29732	-31.2162	2.2947e-129	4.56466e-127	284.941
ENSG00000089199	chromogranin B	CHGB	-1.94531	-2.12183	-1.76878	1.15971	-21.641	7.9407e-78	1.98821e-76	166.507
ENSG00000090402	sucrase-isomaltase (alpha-glucosidase)	SI	-2.1747	-2.38975	-1.95965	2.26727	-19.8589	2.53248e-68	4.54919e-67	144.693
ENSG00000090920			-2.51224	-2.78378	-2.24069	5.59974	-18.1685	1.76844e-59	2.38775e-58	124.335
ENSG00000091138	solute carrier family 26 (anion exchanger), member 3	SLC26A3	-5.12946	-5.40681	-4.85212	7.11588	-36.3204	8.99409e-156	5.24647e-153	345.633
ENSG00000095110	neurexophilin and PC-esterase domain family member 1	NXPE1	-2.2327	-2.46688	-1.99853	4.8307	-18.7235	2.32618e-62	3.41304e-61	130.962
ENSG00000099834	cadherin related family member 5	CDHR5	-1.71501	-1.8587	-1.57132	6.03217	-23.4383	1.60574e-87	5.88898e-86	188.752
ENSG00000100079	lectin, galactoside-binding, soluble, 2	LGALS2	-2.38851	-2.61253	-2.16449	3.95536	-20.9378	4.64142e-74	1.01805e-72	157.849
ENSG00000100146	SRY-box 10	SOX10	-1.57537	-1.67012	-1.48061	0.218131	-32.6494	6.75554e-137	1.82256e-134	302.245
ENSG00000100448	cathepsin G	CTSG	-2.09588	-2.25972	-1.93205	1.27361	-25.1223	1.20632e-96	6.31176e-95	209.747
ENSG00000100604	chromogranin A	CHGA	-4.73368	-4.99918	-4.46817	3.96135	-35.0125	4.03427e-149	1.74143e-146	330.335
ENSG00000101680	laminin subunit alpha 1	LAMA1	-1.53663	-1.69113	-1.38213	1.2188	-19.5315	1.35334e-66	2.29361e-65	140.723
ENSG00000101938	chordin-like 1	CHRDL1	-2.78033	-2.95554	-2.60513	1.72137	-31.1633	4.3659e-129	8.48911e-127	284.3
ENSG00000101955	sushi-repeat containing protein, X-linked	SRPX	-1.72225	-1.85212	-1.59238	2.02598	-26.0422	1.25222e-101	8.03171e-100	221.21
ENSG00000102109	proprotein convertase subtilisin/kexin type 1 inhibitor	PCSK1N	-2.21304	-2.46292	-1.96316	2.32424	-17.3921	1.70945e-55	2.04066e-54	115.238
ENSG00000103375	aquaporin 8	AQP8	-5.97884	-6.26208	-5.69561	4.08622	-41.454	4.99746e-181	7.98965e-178	403.629
ENSG00000104267	carbonic anhydrase II	CA2	-4.72347	-4.95222	-4.49472	6.80312	-40.551	1.09416e-176	1.52356e-173	393.692
ENSG00000104332	secreted frizzled-related protein 1	SFRP1	-2.95394	-3.0976	-2.81028	1.27062	-40.3791	7.42393e-176	1.00144e-172	391.783
ENSG00000104435	stathmin 2	STMN2	-2.43526	-2.57163	-2.2989	1.72076	-35.0704	2.04087e-149	8.89861e-147	331.01
ENSG00000105369	CD79a molecule	CD79A	-1.75645	-1.95503	-1.55788	3.54881	-17.3701	2.2126e-55	2.62604e-54	114.962
ENSG00000105609	leukocyte immunoglobulin-like receptor, subfamily B (with TM and ITIM domains), member 5	LILRB5	-1.55744	-1.70721	-1.40766	1.823	-20.4208	2.64702e-71	5.24857e-70	151.544
ENSG00000105894	pleiotrophin	PTN	-1.53746	-1.67641	-1.3985	2.02155	-21.7279	2.71149e-78	6.89713e-77	167.597
ENSG00000106809	osteoglycin	OGN	-2.76848	-2.91689	-2.62006	1.0879	-36.6309	2.4394e-157	1.54852e-154	349.235
ENSG00000107562	chemokine (C-X-C motif) ligand 12	CXCL12	-2.2568	-2.41008	-2.10351	3.96488	-28.9125	4.1985e-117	5.2992e-115	256.76
ENSG00000107954	neuralized E3 ubiquitin protein ligase 1	NEURL1	-1.70837	-1.90144	-1.5153	2.85722	-17.3769	2.0437e-55	2.42959e-54	115.053
ENSG00000108272			-1.90657	-2.02497	-1.78817	5.43941	-31.6227	1.64488e-131	3.52501e-129	289.868
ENSG00000108405	purinergic receptor P2X, ligand gated ion channel, 1	P2RX1	-1.75554	-1.86892	-1.64216	1.73061	-30.407	4.4443e-125	7.64314e-123	275.091
ENSG00000108700	chemokine (C-C motif) ligand 8	CCL8	-1.55262	-1.73963	-1.36562	1.06302	-16.3046	5.15685e-50	5.12669e-49	102.654
ENSG00000109182	cell wall biogenesis 43 C-terminal homolog	CWH43	-3.05755	-3.23848	-2.87662	2.22524	-33.1867	1.06746e-139	3.19987e-137	308.683
ENSG00000111404	RERG/RAS-like	RERGL	-1.92415	-2.0506	-1.79771	0.384618	-29.8839	2.69993e-122	4.238e-120	268.674
ENSG00000111846	glucosaminyl (N-acetyl) transferase 2, I-branching enzyme (I blood group)	GCNT2	-2.04321	-2.15689	-1.92953	1.17457	-35.2965	1.42693e-150	6.69509e-148	333.67
ENSG00000111863	androgen-dependent TFPI-regulating protein	ADTRP	-2.47676	-2.68028	-2.27323	4.15446	-23.8982	5.19717e-90	2.12847e-88	194.495
ENSG00000112175	bone morphogenetic protein 5	BMP5	-1.54881	-1.68167	-1.41595	1.41964	-22.8924	1.43664e-84	4.62791e-83	182.013
ENSG00000112818	meprin A subunit alpha	MEP1A	-1.89872	-2.11331	-1.68414	5.34609	-17.3762	2.06112e-55	2.44962e-54	115.002
ENSG00000112936	complement component 7	C7	-2.85263	-3.01897	-2.68629	2.30867	-33.6772	3.03257e-142	9.91695e-140	314.533
ENSG00000113303	butyrophilin-like 8	BTNL8	-2.55117	-2.72806	-2.37427	3.38977	-28.322	6.20113e-114	6.72558e-112	249.479
ENSG00000113594	leukemia inhibitory factor receptor alpha	LIFR	-1.5943	-1.70453	-1.48407	1.03305	-28.4032	2.27072e-114	2.50685e-112	250.483
ENSG00000114200	butyrylcholinesterase	BCHE	-1.71337	-1.84921	-1.57752	0.513116	-24.7682	1.00181e-94	4.96489e-93	205.305
ENSG00000114455	HERV-H LTR-associating 2	HHLA2	-2.22941	-2.41261	-2.04621	5.06043	-23.8979	5.2169e-90	2.13453e-88	194.481
ENSG00000115263	glucagon	GCG	-4.4278	-4.66699	-4.18862	2.56094	-36.354	6.08448e-156	3.59785e-153	346.012
ENSG00000115590	interleukin 1 receptor, type II	IL1R2	-1.98585	-2.16628	-1.80542	3.69364	-21.6142	1.10615e-77	2.75205e-76	166.175
ENSG00000115616	solute carrier family 9, subfamily A (NHE2, cation proton antiporter 2), member 2	SLC9A2	-1.78755	-1.96339	-1.61171	3.23952	-19.9636	7.06871e-69	1.29401e-67	145.954
ENSG00000116176	tryptase gamma 1	TPSG1	-1.89525	-2.10761	-1.68289	3.03948	-17.5263	3.53235e-56	4.32314e-55	116.8
ENSG00000116194	angiopoietin like 1	ANGPTL1	-2.43614	-2.56374	-2.30853	0.876261	-37.4913	1.18024e-161	8.78386e-159	359.154
ENSG00000116748	adenosine monophosphate deaminase 1	AMPD1	-1.73834	-1.85036	-1.62632	0.688894	-30.474	1.95825e-125	3.42227e-123	275.903
ENSG00000116833	nuclear receptor subfamily 5 group A member 2	NR5A2	-1.64436	-1.77192	-1.51681	2.83268	-25.3156	1.08125e-97	5.9761e-96	212.16
ENSG00000117115	peptidyl arginine deiminase, type II	PADI2	-3.22955	-3.42044	-3.03867	4.69372	-33.2253	6.71975e-140	2.04271e-137	309.148
ENSG00000117472	tetraspanin 1	TSPAN1	-1.80004	-1.95158	-1.6485	8.45074	-23.3264	6.47205e-87	2.30696e-85	187.34
ENSG00000118515	serum/glucocorticoid regulated kinase 1	SGK1	-2.10296	-2.28166	-1.92425	5.27535	-23.1095	9.64241e-86	3.27994e-84	184.673
ENSG00000118777	ATP binding cassette subfamily G member 2 (Junior blood group)	ABCG2	-3.29087	-3.47808	-3.10365	2.10655	-34.5193	1.36772e-146	5.46657e-144	324.521
ENSG00000119121	transient receptor potential cation channel, subfamily M, member 6	TRPM6	-2.79011	-2.96589	-2.61432	1.90353	-31.1698	4.03319e-129	7.91348e-127	284.379
ENSG00000119147	chromosome 2 open reading frame 40	C2orf40	-2.29283	-2.41666	-2.16899	0.774534	-36.3596	5.70115e-156	3.418e-153	346.09
ENSG00000120729	myotilin	MYOT	-1.57048	-1.67254	-1.46842	0.417924	-30.2179	4.49533e-124	7.49211e-122	272.77
ENSG00000122756	ciliary neurotrophic factor receptor	CNTFR	-2.22563	-2.40111	-2.05015	0.97519	-24.9069	1.77459e-95	8.96979e-94	207.045
ENSG00000123560	proteolipid protein 1	PLP1	-2.93242	-3.04319	-2.82165	1.01716	-51.9866	2.07436e-228	1.11927e-224	512.506
ENSG00000124205	endothelin 3	EDN3	-2.6422	-2.80568	-2.47873	2.79209	-31.7407	3.93642e-132	8.71382e-130	291.296
ENSG00000124253	phosphoenolpyruvate carboxykinase 1	PCK1	-2.82949	-3.06398	-2.595	5.36404	-23.6964	6.43283e-89	2.51294e-87	191.972
ENSG00000124491	coagulation factor XIII, A1 polypeptide	F13A1	-1.98208	-2.17734	-1.78683	2.28191	-19.9349	1.00259e-68	1.82454e-67	145.618
ENSG00000124939	secretoglobin, family 2A, member 1	SCGB2A1	-1.72774	-1.92533	-1.53015	1.61658	-17.1713	2.26893e-54	2.59789e-53	112.665
ENSG00000125144	metallothionein 1G	MT1G	-2.09502	-2.33612	-1.85393	6.31259	-17.0646	7.88214e-54	8.86966e-53	111.355
ENSG00000125775	syndecan binding protein 2	SDCBP2	-2.10461	-2.24696	-1.96226	5.75938	-29.0337	9.41022e-118	1.20893e-115	258.244
ENSG00000127951	fibrinogen-like 2	FGL2	-1.75186	-1.91001	-1.59372	3.33767	-21.754	1.9629e-78	5.01661e-77	167.904
ENSG00000128040	serine peptidase inhibitor, Kazal type 2 (acrosin-trypsin inhibitor)	SPINK2	-1.51996	-1.64293	-1.39699	0.632491	-24.2739	4.78986e-92	2.12278e-90	199.164
ENSG00000129167	tryptophan hydroxylase 1	TPH1	-1.82385	-1.98296	-1.66475	0.894792	-22.5112	1.64241e-82	4.93019e-81	177.258
ENSG00000129270			-2.51286	-2.69777	-2.32795	3.5543	-26.6872	4.05058e-105	3.02504e-103	229.22
ENSG00000130055	glycerophosphodiester phosphodiesterase domain containing 2	GDPD2	-1.92198	-2.05394	-1.79003	1.57216	-28.6032	1.91382e-115	2.20887e-113	252.954
ENSG00000130176	calponin 1, basic, smooth muscle	CNN1	-1.89566	-2.08355	-1.70777	3.90081	-19.8128	4.43868e-68	7.90103e-67	144.111
ENSG00000131096	peptide YY	PYY	-5.60409	-5.85602	-5.35216	3.50926	-43.6835	1.48242e-191	2.78218e-188	427.805
ENSG00000132465	joining chain of multimeric IgA and IgM	JCHAIN	-3.14169	-3.42945	-2.85393	9.13667	-21.4403	9.47822e-77	2.27931e-75	163.971
ENSG00000132514	C-type lectin domain family 10 member A	CLEC10A	-1.59282	-1.7385	-1.44713	1.88285	-21.4706	6.52262e-77	1.58177e-75	164.425
ENSG00000132561	matrilin 2	MATN2	-1.59295	-1.74159	-1.44431	4.16966	-21.0461	1.22441e-74	2.74276e-73	159.174
ENSG00000133328	HRAS-like suppressor 2	HRASLS2	-2.29751	-2.49359	-2.10144	2.03734	-23.0108	3.2952e-85	1.08997e-83	183.479
ENSG00000133392	myosin, heavy chain 11, smooth muscle	MYH11	-2.29333	-2.4709	-2.11575	4.75151	-25.3614	6.10627e-98	3.40108e-96	212.713
ENSG00000133742	carbonic anhydrase I	CA1	-6.93376	-7.22721	-6.64032	5.65111	-46.4019	5.01262e-204	1.54553e-200	456.453
ENSG00000133800	lymphatic vessel endothelial hyaluronan receptor 1	LYVE1	-1.87711	-2.04968	-1.70453	1.6076	-21.3601	2.552e-76	6.05606e-75	163.06
ENSG00000134028	ADAM-like, decysin 1	ADAMDEC1	-3.26392	-3.46095	-3.0669	5.51422	-32.5325	2.75673e-136	7.25592e-134	300.845
ENSG00000134240	3-hydroxy-3-methylglutaryl-CoA synthase 2 (mitochondrial)	HMGCS2	-2.72696	-3.0148	-2.43911	6.31262	-18.6042	9.73168e-62	1.39886e-60	129.514
ENSG00000135218	CD36 molecule (thrombospondin receptor)	CD36	-1.88757	-2.02489	-1.75025	3.12233	-26.9939	8.90799e-107	7.01683e-105	233.033
ENSG00000135220	UDP glucuronosyltransferase 2 family, polypeptide A3	UGT2A3	-3.20883	-3.43161	-2.98604	3.29404	-28.2848	9.82246e-114	1.05472e-111	249.021
ENSG00000135406	peripherin	PRPH	-1.99446	-2.13334	-1.85558	1.0828	-28.2028	2.71219e-113	2.80754e-111	248.003
ENSG00000135437	retinol dehydrogenase 5 (11-cis/9-cis)	RDH5	-1.62926	-1.75591	-1.50261	3.15063	-25.2628	2.09022e-97	1.13854e-95	211.5
ENSG00000135549	protein kinase (cAMP-dependent, catalytic) inhibitor beta	PKIB	-3.61638	-3.78919	-3.44357	4.48175	-41.0969	2.57005e-179	3.82547e-176	399.706
ENSG00000135678	carboxypeptidase M	CPM	-2.34829	-2.49384	-2.20274	3.73897	-31.6839	7.82854e-132	1.7067e-129	290.611
ENSG00000135702	carbohydrate (N-acetylglucosamine 6-O) sulfotransferase 5	CHST5	-2.40428	-2.664	-2.14457	4.1287	-18.1795	1.55188e-59	2.09863e-58	124.489
ENSG00000135916	integral membrane protein 2C	ITM2C	-1.69177	-1.83014	-1.55341	8.65927	-24.0114	1.26618e-90	5.30126e-89	195.863
ENSG00000136457	chondroadherin	CHAD	-1.66966	-1.80621	-1.53312	1.54133	-24.0129	1.24342e-90	5.21103e-89	195.942
ENSG00000136546	sodium channel, voltage gated, type VII alpha subunit	SCN7A	-1.76339	-1.85845	-1.66833	0.336218	-36.4282	2.56744e-156	1.56093e-153	346.888
ENSG00000136826	Kruppel-like factor 4 (gut)	KLF4	-1.93794	-2.08259	-1.79329	6.18902	-26.3099	4.44858e-103	3.02406e-101	224.51
ENSG00000137077	chemokine (C-C motif) ligand 21	CCL21	-2.41303	-2.70208	-2.12397	3.71786	-16.3939	1.85146e-50	1.87036e-49	103.663
ENSG00000137634	neurexophilin and PC-esterase domain family member 4	NXPE4	-3.03802	-3.29986	-2.77617	4.84874	-22.7847	5.49019e-84	1.72859e-82	180.646
ENSG00000137872	sema domain, transmembrane domain (TM), and cytoplasmic domain, (semaphorin) 6D	SEMA6D	-1.8322	-1.96181	-1.70259	2.5145	-27.7601	6.55092e-111	6.14732e-109	242.534
ENSG00000138615	cartilage intermediate layer protein	CILP	-1.57854	-1.70725	-1.44984	0.614144	-24.086	4.99111e-91	2.12472e-89	196.82
ENSG00000138678	glycerol-3-phosphate acyltransferase 3	GPAT3	-1.7622	-1.88599	-1.63841	2.79542	-27.9558	5.78444e-112	5.71376e-110	244.955
ENSG00000140297	glucosaminyl (N-acetyl) transferase 3, mucin type	GCNT3	-1.90991	-2.09269	-1.72714	5.84499	-20.5205	7.80318e-72	1.57472e-70	152.709
ENSG00000140323	dispatched homolog 2 (Drosophila)	DISP2	-1.58738	-1.72513	-1.44964	1.73725	-22.6315	3.68735e-83	1.12965e-81	178.777
ENSG00000141338	ATP binding cassette subfamily A member 8	ABCA8	-2.89342	-3.03	-2.75685	1.75557	-41.6034	9.64955e-182	1.60205e-178	405.265
ENSG00000141434	meprin A subunit beta	MEP1B	-1.67442	-1.87302	-1.47582	0.630099	-16.557	2.83408e-51	2.93442e-50	105.499
ENSG00000141574	secreted and transmembrane 1	SECTM1	-1.75282	-1.93677	-1.56888	4.01266	-18.7129	2.64239e-62	3.86648e-61	130.847
ENSG00000142539		CTD-2545M3.6	-1.72615	-1.85652	-1.59578	0.46241	-26.0007	2.10151e-101	1.33011e-99	220.653
ENSG00000142959	bestrophin 4	BEST4	-4.44893	-4.60697	-4.2909	2.41899	-55.2847	4.66339e-242	5.03249e-238	543.707
ENSG00000143196	dermatopontin	DPT	-2.82034	-3.0132	-2.62749	2.03613	-28.7188	4.58881e-116	5.51757e-114	254.377
ENSG00000143416	selenium binding protein 1	SELENBP1	-1.65413	-1.84704	-1.46121	7.97008	-16.838	1.09877e-52	1.18901e-51	108.707
ENSG00000144063	mal, T-cell differentiation protein-like	MALL	-1.63624	-1.77809	-1.4944	5.85615	-22.653	2.82003e-83	8.68876e-82	178.999
ENSG00000145287	placenta specific 8	PLAC8	-2.25612	-2.4572	-2.05504	6.06671	-22.0337	6.14969e-80	1.67059e-78	171.326
ENSG00000145384	fatty acid binding protein 2, intestinal	FABP2	-2.20631	-2.40056	-2.01205	2.72406	-22.3046	2.13505e-81	6.16464e-80	174.72
ENSG00000145423	secreted frizzled-related protein 2	SFRP2	-2.31679	-2.59911	-2.03447	2.56187	-16.1153	4.49114e-49	4.34869e-48	100.504
ENSG00000146039	solute carrier family 17, member 4	SLC17A4	-2.61721	-2.77781	-2.45661	2.64813	-32.0028	1.64787e-133	3.86586e-131	294.463
ENSG00000146469	vasoactive intestinal peptide	VIP	-3.31601	-3.54641	-3.08561	2.44166	-28.2637	1.27571e-113	1.35301e-111	248.76
ENSG00000147655	R-spondin 2	RSPO2	-1.79691	-1.933	-1.66081	0.703397	-25.9284	5.17152e-101	3.23997e-99	219.766
ENSG00000147883	cyclin-dependent kinase inhibitor 2B (p15, inhibits CDK4)	CDKN2B	-2.59344	-2.7431	-2.44379	3.75125	-34.031	4.485e-144	1.6547e-141	318.741
ENSG00000148357	hemicentin 2	HMCN2	-1.50405	-1.6842	-1.32391	3.00434	-16.3962	1.80301e-50	1.82312e-49	103.702
ENSG00000148483	transmembrane protein 236	TMEM236	-2.26094	-2.3952	-2.12669	1.83832	-33.0711	4.26148e-139	1.23457e-136	307.3
ENSG00000149451	ADAM metallopeptidase domain 33	ADAM33	-1.59838	-1.73125	-1.4655	1.75279	-23.6233	1.6001e-88	6.14501e-87	191.097
ENSG00000151623	nuclear receptor subfamily 3 group C member 2	NR3C2	-1.72142	-1.85881	-1.58403	3.44318	-24.6048	7.70547e-94	3.67124e-92	203.301
ENSG00000152268			-2.04154	-2.23541	-1.84767	3.78294	-20.6796	1.1086e-72	2.31738e-71	154.685
ENSG00000152292	SH2 domain containing 6	SH2D6	-2.00913	-2.19019	-1.82807	1.51045	-21.7912	1.23881e-78	3.19061e-77	168.371
ENSG00000152785	bone morphogenetic protein 3	BMP3	-2.48242	-2.61385	-2.35099	0.859521	-37.0907	1.1928e-159	8.17274e-157	354.547
ENSG00000153303	FERM domain containing 1	FRMD1	-1.53052	-1.70573	-1.3553	2.62666	-17.1536	2.78783e-54	3.1878e-53	112.453
ENSG00000153446	chromosome 16 open reading frame 89	C16orf89	-1.77155	-1.90653	-1.63656	1.01601	-25.7723	3.62683e-100	2.19573e-98	217.839
ENSG00000153902	leucine-rich repeat LGI family member 4	LGI4	-1.75928	-1.89812	-1.62043	2.12874	-24.8829	2.39384e-95	1.20574e-93	206.776
ENSG00000154165	G protein-coupled receptor 15	GPR15	-2.06055	-2.26384	-1.85726	2.32831	-19.9048	1.44746e-68	2.62085e-67	145.251
ENSG00000154175	ABI family member 3 binding protein	ABI3BP	-1.80824	-1.96143	-1.65506	2.75611	-23.181	3.95821e-86	1.37127e-84	185.591
ENSG00000154277	ubiquitin C-terminal hydrolase L1	UCHL1	-1.77891	-1.95143	-1.6064	1.95081	-20.2495	2.15397e-70	4.13054e-69	149.451
ENSG00000154330	phosphoglucomutase 5	PGM5	-1.71514	-1.87353	-1.55675	2.36723	-21.2654	8.21187e-76	1.91815e-74	161.894
ENSG00000155850	solute carrier family 26 (anion exchanger), member 2	SLC26A2	-3.43071	-3.65449	-3.20693	5.36911	-30.1064	1.76096e-123	2.91241e-121	271.413
ENSG00000156284	claudin 8	CLDN8	-4.07752	-4.34522	-3.80983	2.07654	-29.9126	1.89652e-122	3.00976e-120	269.039
ENSG00000156298	tetraspanin 7	TSPAN7	-2.24289	-2.39295	-2.09282	4.4377	-29.3514	1.87858e-119	2.60742e-117	262.158
ENSG00000156966	UDP-GlcNAc:betaGal beta-1,3-N-acetylglucosaminyltransferase 7	B3GNT7	-2.91692	-3.16515	-2.66869	4.44931	-23.0762	1.45941e-85	4.92933e-84	184.271
ENSG00000157005	somatostatin	SST	-3.82536	-4.03667	-3.61404	1.90119	-35.5491	7.35616e-152	3.64984e-149	336.638
ENSG00000157111	transmembrane protein 171	TMEM171	-1.66681	-1.8111	-1.52252	4.12782	-22.6856	1.88114e-83	5.82505e-82	179.424
ENSG00000158467	adenosylhomocysteinase-like 2	AHCYL2	-1.95728	-2.09534	-1.81922	5.66014	-27.8411	2.39768e-111	2.30508e-109	243.519
ENSG00000158764	intelectin 2	ITLN2	-2.03538	-2.31319	-1.75757	2.47825	-14.3876	1.02114e-40	7.54642e-40	81.343
ENSG00000160191	phosphodiesterase 9A	PDE9A	-2.09753	-2.26873	-1.92633	4.29255	-24.0603	6.87876e-91	2.91106e-89	196.512
ENSG00000160408	ST6 (alpha-N-acetyl-neuraminyl-2,3-beta-galactosyl-1,3)-N-acetylgalactosaminide alpha-2,6-sialyltransferase 6	ST6GALNAC6	-2.13494	-2.3522	-1.91768	5.73636	-19.2974	2.30827e-65	3.75854e-64	137.846
ENSG00000160712	interleukin 6 receptor	IL6R	-1.63817	-1.74632	-1.53002	2.55839	-29.7458	1.47115e-121	2.23604e-119	267.003
ENSG00000162460	transmembrane protein 82	TMEM82	-2.12286	-2.25667	-1.98905	1.59869	-31.1544	4.86364e-129	9.41453e-127	284.192
ENSG00000162461	solute carrier family 25 member 34	SLC25A34	-2.01121	-2.12658	-1.89585	1.26535	-34.2352	3.96857e-145	1.5027e-142	321.159
ENSG00000162670	bone morphogenetic protein/retinoic acid inducible neural-specific 3	BRINP3	-2.2693	-2.43659	-2.10201	1.16314	-26.6392	7.36266e-105	5.41425e-103	228.617
ENSG00000162706	cell adhesion molecule 3	CADM3	-2.5866	-2.69693	-2.47626	1.00714	-46.0376	2.22971e-202	5.34709e-199	452.709
ENSG00000162896	polymeric immunoglobulin receptor	PIGR	-1.74733	-2.0164	-1.47826	9.97592	-12.7528	2.99078e-33	1.70609e-32	64.1149
ENSG00000162949	calpain 13	CAPN13	-1.70682	-1.90749	-1.50614	3.03105	-16.7028	5.26342e-52	5.56183e-51	107.223
ENSG00000163017	actin, gamma 2, smooth muscle, enteric	ACTG2	-1.68533	-1.88857	-1.48208	5.07815	-16.2838	6.54547e-50	6.48626e-49	102.378
ENSG00000163295	alkaline phosphatase, intestinal	ALPI	-2.56866	-2.72602	-2.41131	1.55882	-32.0568	8.57571e-134	2.04519e-131	295.116
ENSG00000163431	leiomodin 1 (smooth muscle)	LMOD1	-1.67114	-1.80841	-1.53386	2.51197	-23.9064	4.69043e-90	1.92642e-88	194.614
ENSG00000163497	FEV (ETS oncogene family)	FEV	-1.56742	-1.68864	-1.44621	0.300905	-25.3938	4.07384e-98	2.28675e-96	213.091
ENSG00000163586	fatty acid binding protein 1, liver	FABP1	-2.76491	-3.0273	-2.50253	10.3509	-20.6935	9.34806e-73	1.96073e-71	154.782
ENSG00000163687	deoxyribonuclease I-like 3	DNASE1L3	-1.85227	-2.04813	-1.65641	2.9962	-18.5719	1.43309e-61	2.05109e-60	129.179
ENSG00000163815	C-type lectin domain family 3 member B	CLEC3B	-2.68868	-2.84049	-2.53687	3.39792	-34.7806	6.22464e-148	2.58358e-145	327.603
ENSG00000163959	solute carrier family 51 alpha subunit	SLC51A	-1.68192	-1.91106	-1.45278	2.45645	-14.4143	7.64497e-41	5.6682e-40	81.6325
ENSG00000164120	hydroxyprostaglandin dehydrogenase 15-(NAD)	HPGD	-2.59765	-2.75526	-2.44003	4.71851	-32.3645	2.08938e-135	5.27429e-133	298.824
ENSG00000164128	neuropeptide Y receptor Y1	NPY1R	-1.68094	-1.84709	-1.51479	1.04507	-19.868	2.26477e-68	4.07507e-67	144.791
ENSG00000164176	EGF-like repeats and discoidin I-like domains 3	EDIL3	-1.701	-1.83955	-1.56244	3.61294	-24.1091	3.74433e-91	1.60345e-89	197.126
ENSG00000164530	peptidase inhibitor 16	PI16	-1.87319	-2.00519	-1.74118	0.780608	-27.8659	1.76388e-111	1.71486e-109	243.828
ENSG00000165072	MAM domain containing 2	MAMDC2	-2.54462	-2.65591	-2.43333	0.908853	-44.9033	3.35396e-197	7.23885e-194	440.827
ENSG00000165449	solute carrier family 16 member 9	SLC16A9	-1.85713	-2.03331	-1.68095	2.59017	-20.7008	8.54548e-73	1.79501e-71	154.961
ENSG00000166183	asparaginase	ASPG	-1.8092	-1.99227	-1.62614	1.60364	-19.4076	6.07968e-66	1.00666e-64	139.228
ENSG00000166292	transmembrane protein 100	TMEM100	-1.92271	-2.03837	-1.80706	1.09033	-32.6468	6.96933e-137	1.86856e-134	302.217
ENSG00000166391	monoacylglycerol O-acyltransferase 2	MOGAT2	-2.24605	-2.44596	-2.04614	4.46944	-22.0637	4.24015e-80	1.1621e-78	171.716
ENSG00000166482	microfibrillar associated protein 4	MFAP4	-1.81873	-1.99689	-1.64056	4.86556	-20.0463	2.57847e-69	4.78719e-68	146.935
ENSG00000166816	lactate dehydrogenase D	LDHD	-2.43101	-2.59911	-2.26291	3.50264	-28.3998	2.36675e-114	2.6062e-112	250.44
ENSG00000166825	alanyl (membrane) aminopeptidase	ANPEP	-2.88223	-3.15005	-2.61441	5.26709	-21.1339	4.15114e-75	9.46084e-74	160.24
ENSG00000166828	sodium channel, non voltage gated 1 gamma subunit	SCNN1G	-2.04143	-2.23792	-1.84493	0.666963	-20.4024	3.31675e-71	6.54345e-70	151.251
ENSG00000166869	calcineurin-like EF-hand protein 2	CHP2	-3.64254	-3.85808	-3.427	4.4329	-33.1874	1.05854e-139	3.1953e-137	308.694
ENSG00000166920	chromosome 15 open reading frame 48	C15orf48	-1.86754	-2.03523	-1.69986	7.89827	-21.8713	4.59377e-79	1.20252e-77	169.3
ENSG00000166959	membrane-spanning 4-domains, subfamily A, member 8	MS4A8	-1.69299	-1.88021	-1.50577	2.38491	-17.7584	2.28975e-57	2.88582e-56	119.538
ENSG00000167080	beta-1,4-N-acetyl-galactosaminyl transferase 2	B4GALNT2	-3.0314	-3.30136	-2.76144	2.38802	-22.0517	4.91498e-80	1.34278e-78	171.589
ENSG00000167434	carbonic anhydrase IV	CA4	-4.81481	-5.08181	-4.54781	4.88708	-35.4132	3.62241e-151	1.73739e-148	335.042
ENSG00000167701	glutamic-pyruvate transaminase (alanine aminotransferase)	GPT	-2.55196	-2.72327	-2.38064	4.096	-29.2526	6.34388e-119	8.66582e-117	260.944
ENSG00000168079	scavenger receptor class A member 5	SCARA5	-2.83971	-2.99786	-2.68156	2.42976	-35.2612	2.16091e-150	1.00299e-147	333.249
ENSG00000168229	prostaglandin D2 receptor (DP)	PTGDR	-1.74565	-1.91896	-1.57234	1.45808	-19.7797	6.63651e-68	1.17599e-66	143.732
ENSG00000168309	family with sequence similarity 107 member A	FAM107A	-2.05096	-2.17057	-1.93135	1.46693	-33.6727	3.20149e-142	1.03906e-139	314.479
ENSG00000168405	cytidine monophospho-N-acetylneuraminic acid hydroxylase, pseudogene	CMAHP	-1.55537	-1.69937	-1.41138	2.71899	-21.212	1.58601e-75	3.66693e-74	161.234
ENSG00000168447	sodium channel, non voltage gated 1 beta subunit	SCNN1B	-3.9639	-4.17613	-3.75168	3.38651	-36.6798	1.38491e-157	8.92251e-155	349.779
ENSG00000168477	tenascin XB	TNXB	-2.39338	-2.53044	-2.25633	1.82128	-34.293	1.99794e-145	7.63213e-143	321.841
ENSG00000168748	carbonic anhydrase VII	CA7	-5.23485	-5.41851	-5.05119	2.91888	-55.9739	7.6653e-245	1.10293e-240	550.085
ENSG00000168903	butyrophilin-like 3	BTNL3	-2.40376	-2.58738	-2.22015	3.50773	-25.7087	8.01813e-100	4.75426e-98	217.049
ENSG00000169715	metallothionein 1E	MT1E	-2.03407	-2.26502	-1.80311	6.40617	-17.2954	5.31137e-55	6.22003e-54	114.043
ENSG00000170323	fatty acid binding protein 4, adipocyte	FABP4	-2.40338	-2.55246	-2.2543	1.36054	-31.6593	1.05491e-131	2.27681e-129	290.313
ENSG00000170382	leucine rich repeat neuronal 2	LRRN2	-2.25061	-2.39881	-2.1024	1.40453	-29.8223	5.74911e-122	8.92683e-120	267.939
ENSG00000170419	V-set and transmembrane domain containing 2A	VSTM2A	-2.34858	-2.47454	-2.22261	0.898493	-36.6137	2.98087e-157	1.86482e-154	349.033
ENSG00000170703	tubulin tyrosine ligase like 6	TTLL6	-1.64084	-1.77654	-1.50515	1.68066	-23.7461	3.46285e-89	1.37514e-87	192.623
ENSG00000171227	transmembrane protein 37	TMEM37	-1.7626	-1.91906	-1.60614	3.96094	-22.1234	2.02253e-80	5.6253e-79	172.461
ENSG00000171431	keratin 20, type I	KRT20	-2.81637	-3.02573	-2.60701	7.98562	-26.4177	1.16231e-103	8.11848e-102	225.838
ENSG00000171747	lectin, galactoside-binding, soluble, 4	LGALS4	-1.5098	-1.64809	-1.37151	10.3248	-21.4395	9.57984e-77	2.30247e-75	163.949
ENSG00000171951	secretogranin II	SCG2	-1.65758	-1.80227	-1.51288	1.20626	-22.4967	1.9677e-82	5.89026e-81	177.098
ENSG00000172005	mal, T-cell differentiation protein	MAL	-1.79466	-1.89829	-1.69103	0.9812	-34.008	5.90161e-144	2.15889e-141	318.468
ENSG00000172137	calbindin 2	CALB2	-1.90646	-2.08024	-1.73268	1.15822	-21.5441	2.6289e-77	6.45502e-76	165.314
ENSG00000172348	regulator of calcineurin 2	RCAN2	-1.54747	-1.67824	-1.4167	2.97465	-23.2382	1.94105e-86	6.79542e-85	186.3
ENSG00000172367	PDZ domain containing 3	PDZD3	-1.90301	-2.0798	-1.72623	4.17557	-21.1396	3.87022e-75	8.82526e-74	160.323
ENSG00000172403	synaptopodin 2	SYNPO2	-1.8039	-1.95502	-1.65279	2.46677	-23.4429	1.51568e-87	5.57763e-86	188.849
ENSG00000172410	insulin like 5	INSL5	-3.12074	-3.47383	-2.76765	1.76564	-17.3567	2.58979e-55	3.06865e-54	114.794
ENSG00000172594	sphingomyelin phosphodiesterase acid-like 3A	SMPDL3A	-1.88083	-2.01391	-1.74775	4.61193	-27.7535	7.11174e-111	6.64471e-109	242.441
ENSG00000172724	chemokine (C-C motif) ligand 19	CCL19	-1.86177	-2.11975	-1.60378	2.19712	-14.1718	1.05003e-39	7.48191e-39	79.0278
ENSG00000172831	carboxylesterase 2	CES2	-1.56961	-1.70369	-1.43553	6.42805	-22.9889	4.32777e-85	1.42388e-83	183.162
ENSG00000173175	adenylate cyclase 5	ADCY5	-1.59778	-1.71322	-1.48233	1.4248	-27.1792	8.89414e-108	7.36899e-106	235.337
ENSG00000173237	chromosome 11 open reading frame 86	C11orf86	-3.20927	-3.40383	-3.01471	2.39596	-32.3928	1.48541e-135	3.79404e-133	299.162
ENSG00000173267	synuclein gamma	SNCG	-1.53231	-1.67029	-1.39434	1.64363	-21.8094	9.88752e-79	2.55419e-77	168.604
ENSG00000173597	sulfotransferase family 1B member 1	SULT1B1	-1.86238	-2.04906	-1.6757	4.47816	-19.5914	6.54476e-67	1.1193e-65	141.418
ENSG00000174236	RAB15 effector protein	REP15	-2.02625	-2.25333	-1.79916	3.27624	-17.5227	3.68309e-56	4.4987e-55	116.754
ENSG00000174358	solute carrier family 6 (neutral amino acid transporter), member 19	SLC6A19	-1.55562	-1.75096	-1.36029	0.415697	-15.6395	9.89103e-47	8.82688e-46	95.0559
ENSG00000174514	major facilitator superfamily domain containing 4	MFSD4	-1.63926	-1.82722	-1.45129	3.13161	-17.1264	3.83055e-54	4.35933e-53	112.127
ENSG00000174992	zymogen granule protein 16	ZG16	-5.57998	-5.86288	-5.29709	5.59495	-38.7351	7.96277e-168	7.99351e-165	373.319
ENSG00000175084	desmin	DES	-2.94171	-3.16859	-2.71483	4.44563	-25.4622	1.7362e-98	9.87417e-97	213.972
ENSG00000175329	intestine-specific homeobox	ISX	-1.94027	-2.1288	-1.75175	3.20165	-20.2109	3.45536e-70	6.58808e-69	148.965
ENSG00000175785	proline rich membrane anchor 1	PRIMA1	-2.17192	-2.26834	-2.07549	0.671607	-44.2327	4.16072e-194	8.55246e-191	433.723
ENSG00000176387	hydroxysteroid (11-beta) dehydrogenase 2	HSD11B2	-2.06052	-2.20255	-1.91849	6.93248	-28.4895	7.80321e-115	8.7946e-113	251.529
ENSG00000176533	guanine nucleotide binding protein (G protein), gamma 7	GNG7	-1.61007	-1.7027	-1.51744	1.21804	-34.1339	1.32016e-144	4.95531e-142	319.957
ENSG00000176641	ring finger protein 152	RNF152	-2.08969	-2.21586	-1.96353	1.91694	-32.5265	2.96299e-136	7.75154e-134	300.769
ENSG00000178462	tubulin alpha like 3	TUBAL3	-1.81086	-1.9679	-1.65382	2.56876	-22.645	3.1162e-83	9.58758e-82	178.939
ENSG00000179314	WSC domain containing 1	WSCD1	-2.12204	-2.2557	-1.98838	1.94305	-31.178	3.6507e-129	7.19572e-127	284.478
ENSG00000179674	ADP ribosylation factor like GTPase 14	ARL14	-1.50544	-1.66106	-1.34981	4.1139	-18.997	8.68209e-64	1.34423e-62	134.252
ENSG00000179914	intelectin 1 (galactofuranose binding)	ITLN1	-3.43056	-3.78688	-3.07424	5.81753	-18.9067	2.57383e-63	3.92725e-62	133.145
ENSG00000179915	neurexin 1	NRXN1	-1.64908	-1.74253	-1.55563	0.258186	-34.6548	2.75334e-147	1.13191e-144	326.13
ENSG00000180875	gremlin 2, DAN family BMP antagonist	GREM2	-2.94522	-3.10476	-2.78569	1.64202	-36.2539	1.95119e-155	1.123e-152	344.848
ENSG00000181374	chemokine (C-C motif) ligand 13	CCL13	-2.02349	-2.24251	-1.80447	2.02352	-18.1432	2.391e-59	3.21226e-58	124.087
ENSG00000182175	repulsive guidance molecule family member a	RGMA	-1.602	-1.76371	-1.44029	1.82984	-19.455	3.42394e-66	5.71973e-65	139.805
ENSG00000182271	transmembrane and immunoglobulin domain containing 1	TMIGD1	-5.21875	-5.41442	-5.02307	2.89641	-52.3764	4.73406e-230	2.91929e-226	516.17
ENSG00000183034	otopetrin 2	OTOP2	-4.62121	-4.77393	-4.4685	1.85766	-59.4248	1.91309e-258	4.12903e-254	581.469
ENSG00000183134	prostaglandin D2 receptor 2	PTGDR2	-1.57559	-1.70068	-1.45049	1.13371	-24.7341	1.53501e-94	7.54672e-93	204.917
ENSG00000183463	ureidoimidazoline (2-oxo-4-hydroxy-4-carboxy-5-) decarboxylase	URAD	-1.52435	-1.78853	-1.26017	1.30085	-11.3313	3.47512e-27	1.49098e-26	50.3657
ENSG00000183778	Beta-1,3-galactosyltransferase 5	B3GALT5	-2.0367	-2.24172	-1.83168	2.80007	-19.5086	1.78722e-66	3.01827e-65	140.442
ENSG00000184040			-2.30291	-2.44034	-2.16548	1.91196	-32.9075	3.03478e-138	8.61837e-136	305.341
ENSG00000184434	leucine rich repeat containing 19	LRRC19	-2.26993	-2.43461	-2.10526	3.92151	-27.0695	3.48167e-107	2.78831e-105	233.965
ENSG00000184809	B3GALT5 antisense RNA 1	B3GALT5-AS1	-2.38902	-2.651	-2.12704	1.26277	-17.9077	3.91178e-58	5.06618e-57	121.267
ENSG00000184828	zinc finger and BTB domain containing 7C	ZBTB7C	-1.80429	-1.98297	-1.62561	3.24613	-19.8303	3.58538e-68	6.39796e-67	144.334
ENSG00000185432	methyltransferase like 7A	METTL7A	-1.83728	-1.97348	-1.70107	4.93941	-26.4896	4.74567e-104	3.35822e-102	226.753
ENSG00000186198	solute carrier family 51 beta subunit	SLC51B	-3.27679	-3.45749	-3.09609	3.60657	-35.6106	3.57675e-152	1.79528e-149	337.347
ENSG00000187091	phospholipase C delta 1	PLCD1	-1.66078	-1.78129	-1.54028	3.80199	-27.0646	3.69648e-107	2.94395e-105	233.906
ENSG00000187097	ectonucleoside triphosphate diphosphohydrolase 5	ENTPD5	-1.91643	-2.05054	-1.78231	5.08014	-28.0609	1.57188e-112	1.59651e-110	246.243
ENSG00000187288	cell death-inducing DFFA-like effector c	CIDEC	-2.02456	-2.20936	-1.83977	1.8566	-21.5146	3.78663e-77	9.25034e-76	164.964
ENSG00000187699	chromosome 2 open reading frame 88	C2orf88	-3.06116	-3.20729	-2.91504	3.40674	-41.1396	1.60226e-179	2.47011e-176	400.161
ENSG00000187758	alcohol dehydrogenase 1A (class I), alpha polypeptide	ADH1A	-2.83885	-3.05632	-2.62138	2.32106	-25.6349	2.01124e-99	1.1732e-97	216.137
ENSG00000187783	transmembrane protein 72	TMEM72	-2.71633	-2.86004	-2.57263	1.40341	-37.1196	8.54088e-160	5.94638e-157	354.866
ENSG00000187824	transmembrane protein 220	TMEM220	-1.67535	-1.81196	-1.53874	2.12904	-24.0837	5.13845e-91	2.18313e-89	196.824
ENSG00000188175	HEPACAM family member 2	HEPACAM2	-2.82168	-3.05716	-2.58621	3.67054	-23.532	4.99334e-88	1.88082e-86	189.945
ENSG00000188373	chromosome 10 open reading frame 99	C10orf99	-1.81704	-2.06113	-1.57295	6.79686	-14.6185	8.26743e-42	6.32079e-41	83.768
ENSG00000188833	ectonucleoside triphosphate diphosphohydrolase 8	ENTPD8	-1.80189	-1.9767	-1.62707	3.72155	-20.2416	2.37341e-70	4.54124e-69	149.332
ENSG00000189129	placenta specific 9	PLAC9	-1.77116	-1.89421	-1.64812	2.11209	-28.2676	1.21636e-113	1.29643e-111	248.811
ENSG00000189221	monoamine oxidase A	MAOA	-1.71209	-1.85739	-1.56679	5.70707	-23.1399	6.60315e-86	2.26755e-84	185.046
ENSG00000196196	histidine rich carboxyl terminus 1	HRCT1	-1.89839	-2.08354	-1.71324	3.33969	-20.1352	8.70692e-70	1.63623e-68	148.042
ENSG00000196502	sulfotransferase family 1A member 1	SULT1A1	-1.5761	-1.7036	-1.44859	4.86531	-24.2748	4.73552e-92	2.10086e-90	199.176
ENSG00000196616	alcohol dehydrogenase 1B (class I), beta polypeptide	ADH1B	-3.78147	-3.97194	-3.591	3.13441	-38.9882	4.52162e-169	4.87951e-166	376.16
ENSG00000196620	UDP glucuronosyltransferase 2 family, polypeptide B15	UGT2B15	-3.10878	-3.42549	-2.79206	3.51737	-19.2759	2.99323e-65	4.86101e-64	137.621
ENSG00000196660	solute carrier family 30 member 10	SLC30A10	-2.79398	-2.96546	-2.62251	1.30268	-31.9977	1.75303e-133	4.09034e-131	294.401
ENSG00000197165	sulfotransferase family 1A member 2	SULT1A2	-2.13129	-2.25674	-2.00584	3.13703	-33.3638	1.28025e-140	4.0046e-138	310.799
ENSG00000197273	guanylate cyclase activator 2A	GUCA2A	-5.75174	-5.99626	-5.50722	6.40082	-46.1942	4.35517e-203	1.10585e-199	454.319
ENSG00000197614	microfibrillar associated protein 5	MFAP5	-1.92098	-2.11709	-1.72487	2.48799	-19.2358	4.86203e-65	7.83991e-64	137.152
ENSG00000197766	complement factor D (adipsin)	CFD	-2.35549	-2.55131	-2.15966	4.9105	-23.6216	1.63545e-88	6.27517e-87	191.045
ENSG00000197888	UDP glucuronosyltransferase 2 family, polypeptide B17	UGT2B17	-3.81132	-4.20604	-3.41659	4.88083	-18.9616	1.32979e-63	2.04567e-62	133.819
ENSG00000198074	aldo-keto reductase family 1, member B10 (aldose reductase)	AKR1B10	-3.11649	-3.31666	-2.91631	4.29137	-30.5738	5.77722e-126	1.02625e-123	277.125
ENSG00000198121	lysophosphatidic acid receptor 1	LPAR1	-1.58659	-1.70513	-1.46805	2.71867	-26.2846	6.0994e-103	4.12675e-101	224.222
ENSG00000198417	metallothionein 1F	MT1F	-1.69782	-1.90599	-1.48965	3.95617	-16.0165	1.38412e-48	1.3195e-47	99.3582
ENSG00000198488	UDP-GlcNAc:betaGal beta-1,3-N-acetylglucosaminyltransferase 6	B3GNT6	-1.83768	-2.09033	-1.58503	3.27402	-14.284	3.13307e-40	2.27031e-39	80.2126
ENSG00000204099	neuraminidase 4 (sialidase)	NEU4	-2.0024	-2.18433	-1.82048	3.21714	-21.6152	1.09202e-77	2.72004e-76	166.194
ENSG00000204323	small integral membrane protein 5	SMIM5	-1.58599	-1.73074	-1.44124	1.87838	-21.5171	3.66991e-77	8.9703e-76	164.999
ENSG00000204933	CD177 molecule pseudogene 1	CD177P1	-4.25061	-4.51135	-3.98988	2.86487	-32.0146	1.42851e-133	3.36957e-131	294.606
ENSG00000204936	CD177 molecule	CD177	-4.91649	-5.21175	-4.62123	4.21569	-32.7001	3.6689e-137	9.96048e-135	302.857
ENSG00000205277	mucin 12, cell surface associated	MUC12	-1.7631	-2.03419	-1.492	6.13173	-12.7716	2.47082e-33	1.41303e-32	64.356
ENSG00000205358	metallothionein 1H	MT1H	-2.28279	-2.52853	-2.03704	3.00712	-18.2423	7.34712e-60	1.00458e-58	125.253
ENSG00000205364	metallothionein 1M	MT1M	-2.91138	-3.13403	-2.68874	2.40524	-25.6789	1.16241e-99	6.8547e-98	216.684
ENSG00000207296	RNA, U6 small nuclear 140, pseudogene	RNU6-140P	-4.57185	-5.10649	-4.03722	2.43272	-16.7931	1.84906e-52	1.98247e-51	108.229
ENSG00000207648	microRNA 192	MIR192	-1.98184	-2.62808	-1.33559	4.75345	-6.02234	2.94325e-09	3.67361e-09	9.56012
ENSG00000207832		AC245028.1	-3.54471	-4.21001	-2.87941	6.83959	-10.463	1.04396e-23	1.99732e-23	42.3321
ENSG00000207834		AC244250.2	-2.31831	-2.84088	-1.79575	13.8034	-8.71217	2.69833e-17	4.07059e-17	27.6289
ENSG00000210049	mitochondrially encoded tRNA phenylalanine	MT-TF	-3.37692	-4.21584	-2.53799	5.36685	-7.90484	1.22794e-14	1.73129e-14	21.7029
ENSG00000210100	mitochondrially encoded tRNA isoleucine	MT-TI	-1.56705	-2.37775	-0.756352	3.88394	-3.79593	0.000161509	0.000182385	-0.928093
ENSG00000210107	mitochondrially encoded tRNA glutamine	MT-TQ	-2.31361	-3.04074	-1.58648	5.27065	-6.24844	7.6998e-10	9.7392e-10	10.8581
ENSG00000210140	mitochondrially encoded tRNA cysteine	MT-TC	-1.50078	-1.8204	-1.18116	12.9747	-9.2209	4.52859e-19	7.19024e-19	31.6769
ENSG00000210194	mitochondrially encoded tRNA glutamic acid	MT-TE	-1.78752	-2.2419	-1.33313	10.6945	-7.72539	4.49221e-14	6.25156e-14	20.3417
ENSG00000210195	mitochondrially encoded tRNA threonine	MT-TT	-1.99155	-2.8278	-1.1553	4.4322	-4.67684	3.57677e-06	4.19005e-06	2.68722
ENSG00000211445	glutathione peroxidase 3	GPX3	-1.91866	-2.0552	-1.78213	4.21854	-27.5957	5.03377e-110	4.5553e-108	240.49
ENSG00000211592	immunoglobulin kappa constant	IGKC	-1.69019	-1.94267	-1.43771	12.4702	-13.1464	5.27954e-35	3.2044e-34	68.1052
ENSG00000211594	immunoglobulin kappa joining 4	IGKJ4	-4.06442	-4.97531	-3.15353	8.1465	-8.76248	1.81512e-17	2.75207e-17	28.0861
ENSG00000211596	immunoglobulin kappa joining 2	IGKJ2	-1.59228	-2.53543	-0.649119	4.70586	-3.31535	0.00096858	0.00107326	-2.62419
ENSG00000211598	immunoglobulin kappa variable 4-1	IGKV4-1	-1.74142	-2.01521	-1.46764	7.94928	-12.4907	4.23055e-32	2.30838e-31	61.505
ENSG00000211599	immunoglobulin kappa variable 5-2	IGKV5-2	-1.7962	-2.03385	-1.55856	2.00321	-14.8431	7.03972e-43	5.56959e-42	86.3046
ENSG00000211611	immunoglobulin kappa variable 6-21 (non-functional)	IGKV6-21	-2.36684	-2.65774	-2.07593	3.93044	-15.9776	2.15395e-48	2.04256e-47	98.9193
ENSG00000211625	immunoglobulin kappa variable 3D-20	IGKV3D-20	-1.79996	-2.08101	-1.51892	7.72324	-12.5771	1.77243e-32	9.82898e-32	62.3731
ENSG00000211630			-1.60173	-1.86686	-1.33659	4.63321	-11.8635	2.09774e-29	1.0188e-28	55.3909
ENSG00000211632	immunoglobulin kappa variable 3D-11	IGKV3D-11	-1.58314	-1.87234	-1.29393	6.68909	-10.7499	7.76108e-25	1.63861e-24	44.9101
ENSG00000211637	immunoglobulin lambda variable 4-69	IGLV4-69	-2.2138	-2.50651	-1.92109	5.7822	-14.8524	6.35529e-43	5.03981e-42	86.3388
ENSG00000211638	immunoglobulin lambda variable 8-61	IGLV8-61	-2.20937	-2.56475	-1.85399	5.26253	-12.2087	7.05792e-31	3.66357e-30	58.7501
ENSG00000211639	immunoglobulin lambda variable 4-60	IGLV4-60	-2.13132	-2.47465	-1.78798	2.92878	-12.1907	8.43739e-31	4.35917e-30	58.6212
ENSG00000211640	immunoglobulin lambda variable 6-57	IGLV6-57	-1.62663	-1.92165	-1.33162	5.52982	-10.8278	3.80208e-25	8.47162e-25	45.6378
ENSG00000211642	immunoglobulin lambda variable 10-54	IGLV10-54	-2.52265	-2.89491	-2.15039	4.55624	-13.3079	9.879e-36	6.16238e-35	69.879
ENSG00000211644	immunoglobulin lambda variable 1-51	IGLV1-51	-1.75659	-2.04141	-1.47177	7.53485	-12.1113	1.84958e-30	9.41499e-30	57.7552
ENSG00000211645	immunoglobulin lambda variable 1-50 (non-functional)	IGLV1-50	-1.55409	-1.80492	-1.30327	4.46333	-12.1675	1.06124e-30	5.45613e-30	58.3595
ENSG00000211648	immunoglobulin lambda variable 1-47	IGLV1-47	-1.69263	-1.97044	-1.41482	6.91311	-11.9648	7.79948e-30	3.85694e-29	56.334
ENSG00000211649	immunoglobulin lambda variable 7-46 (gene/pseudogene)	IGLV7-46	-2.59331	-2.89056	-2.29605	5.69207	-17.1323	3.57599e-54	4.07608e-53	112.153
ENSG00000211650	immunoglobulin lambda variable 5-45	IGLV5-45	-2.28439	-2.568	-2.00078	4.11277	-15.8178	1.32082e-47	1.218e-46	97.1088
ENSG00000211651	immunoglobulin lambda variable 1-44	IGLV1-44	-1.73316	-2.0158	-1.45052	6.85635	-12.042	3.65838e-30	1.83689e-29	57.0871
ENSG00000211652	immunoglobulin lambda variable 7-43	IGLV7-43	-2.43486	-2.71816	-2.15156	5.49597	-16.878	6.90843e-53	7.53624e-52	109.204
ENSG00000211653	immunoglobulin lambda variable 1-40	IGLV1-40	-1.71223	-1.98656	-1.4379	7.37241	-12.2569	4.37315e-31	2.28648e-30	59.1908
ENSG00000211654	immunoglobulin lambda variable 5-37	IGLV5-37	-1.50319	-1.78603	-1.22035	1.56273	-10.4369	1.31969e-23	2.50609e-23	42.196
ENSG00000211655	immunoglobulin lambda variable 1-36	IGLV1-36	-1.69308	-1.96702	-1.41915	5.20306	-12.1374	1.42947e-30	7.31614e-30	58.0488
ENSG00000211660	immunoglobulin lambda variable 2-23	IGLV2-23	-1.94821	-2.22583	-1.6706	7.18166	-13.7814	6.80862e-38	4.58146e-37	74.7863
ENSG00000211663	immunoglobulin lambda variable 3-19	IGLV3-19	-1.96852	-2.24909	-1.68795	6.96574	-13.7784	7.02754e-38	4.72509e-37	74.7578
ENSG00000211664	immunoglobulin lambda variable 2-18	IGLV2-18	-2.08931	-2.37515	-1.80347	5.92673	-14.3541	1.46804e-40	1.07899e-39	80.9168
ENSG00000211666	immunoglobulin lambda variable 2-14	IGLV2-14	-2.0268	-2.3054	-1.7482	8.31183	-14.2864	3.0532e-40	2.21354e-39	80.1544
ENSG00000211668	immunoglobulin lambda variable 2-11	IGLV2-11	-1.99272	-2.27967	-1.70577	7.55104	-13.6375	3.12206e-37	2.05093e-36	73.2656
ENSG00000211669	immunoglobulin lambda variable 3-10	IGLV3-10	-1.8361	-2.14724	-1.52496	5.48865	-11.5888	2.98662e-28	1.36641e-27	52.7362
ENSG00000211670	immunoglobulin lambda variable 3-9 (gene/pseudogene)	IGLV3-9	-1.72407	-2.00839	-1.43976	4.09533	-11.9084	1.3533e-29	6.62544e-29	55.8384
ENSG00000211671			-2.04509	-2.32917	-1.76102	6.94858	-14.1376	1.51708e-39	1.07549e-38	78.5762
ENSG00000211673	immunoglobulin lambda variable 3-1	IGLV3-1	-1.65448	-1.94367	-1.3653	7.06769	-11.2353	8.59602e-27	3.58439e-26	49.3736
ENSG00000211675	immunoglobulin lambda constant 1 (Mcg marker)	IGLC1	-1.89208	-2.14991	-1.63426	9.09869	-14.4116	7.86653e-41	5.82947e-40	81.4953
ENSG00000211677	immunoglobulin lambda constant 2 (Kern-Oz- marker)	IGLC2	-1.72863	-1.99222	-1.46503	10.3858	-12.8783	8.32284e-34	4.84248e-33	65.3826
ENSG00000211679	immunoglobulin lambda constant 3 (Kern-Oz+ marker)	IGLC3	-1.71956	-1.98013	-1.45899	10.4652	-12.9595	3.6211e-34	2.13449e-33	66.2096
ENSG00000211685	immunoglobulin lambda constant 7	IGLC7	-1.70446	-2.01875	-1.39018	6.96202	-10.6503	1.92477e-24	3.89428e-24	44.0048
ENSG00000211890	immunoglobulin heavy constant alpha 2 (A2m marker)	IGHA2	-2.92717	-3.24572	-2.60861	10.5082	-18.045	7.67827e-59	1.01606e-57	122.815
ENSG00000211895	immunoglobulin heavy constant alpha 1	IGHA1	-2.33666	-2.64903	-2.0243	11.0446	-14.6902	3.77505e-42	2.91966e-41	84.4991
ENSG00000211899	immunoglobulin heavy constant mu	IGHM	-1.53976	-1.84098	-1.23853	7.52808	-10.0383	4.47368e-22	7.88852e-22	38.5939
ENSG00000211900	immunoglobulin heavy joining 6	IGHJ6	-2.5455	-3.44243	-1.64857	9.24469	-5.57328	3.72899e-08	4.54577e-08	7.01207
ENSG00000211904	immunoglobulin heavy joining 2	IGHJ2	-2.33011	-3.22786	-1.43237	9.93304	-5.09708	4.58452e-07	5.46974e-07	4.57192
ENSG00000211905	immunoglobulin heavy joining 1	IGHJ1	-2.93322	-3.81504	-2.0514	6.26186	-6.53218	1.35006e-10	1.73556e-10	12.5419
ENSG00000211933	immunoglobulin heavy variable 6-1	IGHV6-1	-2.11107	-2.40484	-1.8173	5.32665	-14.112	1.99755e-39	1.40984e-38	78.3282
ENSG00000211934	immunoglobulin heavy variable 1-2	IGHV1-2	-1.66563	-2.00462	-1.32664	6.45438	-9.64913	1.27189e-20	2.12183e-20	35.2946
ENSG00000211935	immunoglobulin heavy variable 1-3	IGHV1-3	-1.56857	-1.91287	-1.22428	5.27238	-8.94675	4.18693e-18	6.45798e-18	29.5807
ENSG00000211936			-1.63885	-1.9291	-1.34861	6.45604	-11.0883	3.40821e-26	1.34037e-25	48.0156
ENSG00000211937	immunoglobulin heavy variable 2-5	IGHV2-5	-2.04495	-2.35111	-1.7388	6.624	-13.117	7.15587e-35	4.32075e-34	67.8713
ENSG00000211938	immunoglobulin heavy variable 3-7	IGHV3-7	-1.91724	-2.20711	-1.62737	7.561	-12.9889	2.67973e-34	1.58652e-33	66.5443
ENSG00000211940			-1.657	-2.04297	-1.27102	6.0869	-8.43065	2.40198e-16	3.53375e-16	25.5651
ENSG00000211941	immunoglobulin heavy variable 3-11 (gene/pseudogene)	IGHV3-11	-1.76963	-2.05518	-1.48408	6.51591	-12.17	1.03493e-30	5.32526e-30	58.3473
ENSG00000211942	immunoglobulin heavy variable 3-13	IGHV3-13	-1.7945	-2.07231	-1.5167	5.11388	-12.6853	5.93677e-33	3.3556e-32	63.5022
ENSG00000211943	immunoglobulin heavy variable 3-15	IGHV3-15	-1.84909	-2.15497	-1.54322	6.82323	-11.8716	1.93813e-29	9.42726e-29	55.4309
ENSG00000211944	immunoglobulin heavy variable 3-16 (non-functional)	IGHV3-16	-1.66563	-1.93722	-1.39403	4.16252	-12.0436	3.60178e-30	1.80868e-29	57.152
ENSG00000211947	immunoglobulin heavy variable 3-21	IGHV3-21	-1.70372	-1.99735	-1.4101	7.25417	-11.3946	1.90696e-27	8.34253e-27	50.866
ENSG00000211949	immunoglobulin heavy variable 3-23	IGHV3-23	-1.85681	-2.14752	-1.5661	8.53569	-12.543	2.50001e-32	1.37841e-31	62.0205
ENSG00000211951	immunoglobulin heavy variable 2-26	IGHV2-26	-1.5817	-1.8816	-1.2818	4.1942	-10.3573	2.68783e-23	5.01741e-23	41.4421
ENSG00000211952	immunoglobulin heavy variable 4-28	IGHV4-28	-1.5872	-1.89183	-1.28258	4.89988	-10.232	8.17011e-23	1.48706e-22	40.3244
ENSG00000211953			-1.65357	-1.94303	-1.3641	7.71839	-11.2181	1.01096e-26	4.19084e-26	49.2032
ENSG00000211955	immunoglobulin heavy variable 3-33	IGHV3-33	-1.68938	-1.97603	-1.40273	7.55153	-11.5736	3.4565e-28	1.57737e-27	52.558
ENSG00000211959	immunoglobulin heavy variable 4-39	IGHV4-39	-1.67437	-1.9942	-1.35454	7.26656	-10.2809	5.29908e-23	9.73943e-23	40.7124
ENSG00000211962	immunoglobulin heavy variable 1-46	IGHV1-46	-1.53229	-1.8163	-1.24829	5.1506	-10.5954	3.16555e-24	6.28855e-24	43.5425
ENSG00000211964	immunoglobulin heavy variable 3-48	IGHV3-48	-1.85474	-2.14444	-1.56504	6.89032	-12.5726	1.85581e-32	1.02795e-31	62.3392
ENSG00000211965	immunoglobulin heavy variable 3-49	IGHV3-49	-1.88798	-2.18592	-1.59003	5.51499	-12.4439	6.76571e-32	3.65746e-31	61.0756
ENSG00000211966	immunoglobulin heavy variable 5-51	IGHV5-51	-1.6917	-1.98954	-1.39386	7.38861	-11.1541	1.84298e-26	7.45376e-26	48.6117
ENSG00000211967	immunoglobulin heavy variable 3-53	IGHV3-53	-1.75401	-2.03052	-1.4775	5.0684	-12.4571	5.9293e-32	3.21619e-31	61.2149
ENSG00000211970	immunoglobulin heavy variable 4-61	IGHV4-61	-1.57778	-1.85785	-1.29771	6.15945	-11.063	4.3165e-26	1.68073e-25	47.7859
ENSG00000211972	immunoglobulin heavy variable 3-66	IGHV3-66	-1.73093	-2.00967	-1.45218	5.19577	-12.1945	8.12504e-31	4.20131e-30	58.6105
ENSG00000211976	immunoglobulin heavy variable 3-73	IGHV3-73	-1.76297	-2.06902	-1.45691	4.82872	-11.3119	4.17483e-27	1.78144e-26	50.1299
ENSG00000213088	atypical chemokine receptor 1 (Duffy blood group)	ACKR1	-1.5168	-1.67997	-1.35363	2.3013	-18.2551	6.30284e-60	8.6316e-59	125.417
ENSG00000214814	fer-1-like family member 6	FER1L6	-1.59303	-1.75824	-1.42782	1.3399	-18.9357	1.81497e-63	2.78213e-62	133.544
ENSG00000222375	RNA, 7SK small nuclear pseudogene 127	RN7SKP127	-2.44152	-2.60954	-2.27349	0.785991	-28.5357	4.41218e-115	5.02523e-113	252.092
ENSG00000223648	immunoglobulin heavy variable 3-64	IGHV3-64	-1.60355	-1.89172	-1.31538	4.3861	-10.9276	1.51583e-25	5.28961e-25	46.5736
ENSG00000223931		RP11-1166P10.8	-1.67622	-1.95068	-1.40176	3.20792	-11.9936	5.88196e-30	2.92546e-29	56.6861
ENSG00000224189	HOXD antisense growth-associated long non-coding RNA	HAGLR	-1.82633	-1.9911	-1.66156	2.75115	-21.767	1.67188e-78	4.28299e-77	168.072
ENSG00000224373	immunoglobulin heavy variable 4-59	IGHV4-59	-1.71545	-2.00638	-1.42452	6.51735	-11.5793	3.27243e-28	1.49463e-27	52.6277
ENSG00000224650	immunoglobulin heavy variable 3-74	IGHV3-74	-2.085	-2.37734	-1.79265	6.20061	-14.0057	6.24519e-39	4.33687e-38	77.1787
ENSG00000224721		AC007182.6	-1.58056	-1.69203	-1.46909	0.375844	-27.845	2.2834e-111	2.20012e-109	243.558
ENSG00000224961		RP1-278O22.1	-1.54015	-1.71259	-1.3677	1.97013	-17.539	3.04054e-56	3.72864e-55	116.966
ENSG00000225523	immunoglobulin kappa variable 6D-21 (non-functional)	IGKV6D-21	-2.18485	-2.45654	-1.91315	3.36535	-15.792	1.76817e-47	1.62117e-46	96.832
ENSG00000225698	immunoglobulin heavy variable 3-72	IGHV3-72	-2.24885	-2.54243	-1.95526	5.49224	-15.0425	7.79332e-44	6.3437e-43	88.4339
ENSG00000225953	SATB2 antisense RNA 1	SATB2-AS1	-1.50115	-1.69268	-1.30963	3.07852	-15.3921	1.59028e-45	1.36473e-44	92.3556
ENSG00000228325	immunoglobulin kappa variable 3D-7	IGKV3D-7	-1.62511	-1.89613	-1.35409	5.20508	-11.7754	4.93981e-29	2.35902e-28	54.5286
ENSG00000231475	immunoglobulin heavy variable 4-31	IGHV4-31	-1.57484	-1.89878	-1.2509	6.11542	-9.54695	3.01518e-20	4.96218e-20	34.4456
ENSG00000231486			-1.72301	-1.98896	-1.45707	9.01255	-12.723	4.04915e-33	2.2983e-32	63.8248
ENSG00000232070	transmembrane protein 253	TMEM253	-2.13875	-2.28426	-1.99325	2.93567	-28.8655	7.5031e-117	9.38779e-115	256.185
ENSG00000232216	immunoglobulin heavy variable 3-43	IGHV3-43	-1.84206	-2.14347	-1.54064	4.16098	-12.0015	5.44293e-30	2.70991e-29	56.7421
ENSG00000233041	proline/histidine/glycine-rich 1	PHGR1	-2.30725	-2.49286	-2.12164	10.8843	-24.4116	8.58869e-93	3.91488e-91	200.832
ENSG00000235026	DPP10 antisense RNA 1	DPP10-AS1	-2.24737	-2.4356	-2.05914	1.03611	-23.4469	1.44351e-87	5.32115e-86	188.869
ENSG00000239571	immunoglobulin kappa variable 2D-30	IGKV2D-30	-2.07991	-2.36375	-1.79606	5.75681	-14.39	9.94856e-41	7.35468e-40	81.307
ENSG00000239819	immunoglobulin kappa variable 1D-8	IGKV1D-8	-1.52152	-1.80903	-1.23401	5.04587	-10.3924	1.96425e-23	3.69627e-23	41.7344
ENSG00000239855	immunoglobulin kappa variable 1-6	IGKV1-6	-1.75546	-2.02879	-1.48212	6.38694	-12.6122	1.24384e-32	6.94586e-32	62.7447
ENSG00000239951	immunoglobulin kappa variable 3-20	IGKV3-20	-1.74363	-2.02566	-1.4616	9.09034	-12.1411	1.37816e-30	7.05604e-30	58.0273
ENSG00000239975	immunoglobulin kappa variable 1D-33	IGKV1D-33	-1.57831	-1.84825	-1.30837	6.03722	-11.4821	8.29238e-28	3.70394e-27	51.712
ENSG00000240041	immunoglobulin heavy joining 4	IGHJ4	-3.73951	-4.49298	-2.98605	8.94219	-9.74645	5.55592e-21	9.38436e-21	36.0804
ENSG00000240382	immunoglobulin kappa variable 1-17	IGKV1-17	-1.75217	-2.02552	-1.47882	6.80792	-12.588	1.58862e-32	8.82325e-32	62.495
ENSG00000240498	CDKN2B antisense RNA 1	CDKN2B-AS1	-3.87967	-4.0554	-3.70394	2.29135	-43.3561	5.01091e-190	9.01255e-187	424.296
ENSG00000240505	tumor necrosis factor receptor superfamily member 13B	TNFRSF13B	-1.58432	-1.69575	-1.47288	0.872893	-27.919	9.13083e-112	8.95776e-110	244.495
ENSG00000240671	immunoglobulin kappa variable 1-8	IGKV1-8	-1.72058	-1.97868	-1.46248	4.81638	-13.0913	9.33127e-35	5.61385e-34	67.6381
ENSG00000240834			-1.6483	-1.91753	-1.37906	5.2584	-12.0225	4.43079e-30	2.2157e-29	56.9235
ENSG00000240864	immunoglobulin kappa variable 1-16	IGKV1-16	-1.9207	-2.20195	-1.63945	6.1555	-13.4111	3.36517e-36	2.13556e-35	70.9199
ENSG00000241244	immunoglobulin kappa variable 1D-16	IGKV1D-16	-1.79539	-2.05365	-1.53714	5.39044	-13.6523	2.66994e-37	1.75902e-36	73.4542
ENSG00000241294	immunoglobulin kappa variable 2-24	IGKV2-24	-2.26664	-2.56062	-1.97265	5.4301	-15.1409	2.61687e-44	2.15984e-43	89.5219
ENSG00000241351	immunoglobulin kappa variable 3-11	IGKV3-11	-1.8624	-2.14859	-1.57622	8.05834	-12.7797	2.27506e-33	1.30298e-32	64.4102
ENSG00000241566	immunoglobulin kappa variable 2D-24 (non-functional)	IGKV2D-24	-2.04032	-2.31821	-1.76242	4.11119	-14.4181	7.32873e-41	5.44028e-40	81.6421
ENSG00000241755	immunoglobulin kappa variable 1-9	IGKV1-9	-1.8105	-2.08657	-1.53442	6.75201	-12.8783	8.31843e-34	4.84057e-33	65.4291
ENSG00000242076	immunoglobulin kappa variable 1-33	IGKV1-33	-1.58245	-1.85609	-1.30882	6.38206	-11.3567	2.73214e-27	1.18172e-26	50.5222
ENSG00000242366	UDP glucuronosyltransferase 1 family, polypeptide A8	UGT1A8	-2.66498	-2.8288	-2.50115	2.17569	-31.9451	3.31231e-133	7.60527e-131	293.766
ENSG00000242371	immunoglobulin kappa variable 1-39 (gene/pseudogene)	IGKV1-39	-1.61925	-1.88827	-1.35023	7.6285	-11.8202	3.19765e-29	1.54103e-28	54.9216
ENSG00000242472	immunoglobulin heavy joining 5	IGHJ5	-2.50238	-3.1735	-1.83126	11.4893	-7.32232	7.58658e-13	1.02665e-12	17.5516
ENSG00000242515	UDP glucuronosyltransferase 1 family, polypeptide A10	UGT1A10	-2.51619	-2.70959	-2.32279	3.7529	-25.5491	5.86836e-99	3.37751e-97	215.06
ENSG00000242534	immunoglobulin kappa variable 2D-28	IGKV2D-28	-1.81734	-2.09905	-1.53562	7.58329	-12.6682	7.06373e-33	3.98007e-32	63.2899
ENSG00000242766	immunoglobulin kappa variable 1D-17	IGKV1D-17	-1.67553	-1.92653	-1.42454	4.58533	-13.1095	7.737e-35	4.66577e-34	67.829
ENSG00000242887	immunoglobulin heavy joining 3	IGHJ3	-2.86964	-3.69147	-2.04781	9.65899	-6.85711	1.69993e-11	2.23058e-11	14.5203
ENSG00000243063	immunoglobulin kappa variable 3-7 (non-functional)	IGKV3-7	-1.60104	-1.90346	-1.29862	4.23702	-10.3965	1.89316e-23	3.56467e-23	41.7886
ENSG00000243238	immunoglobulin kappa variable 2-30	IGKV2-30	-2.17538	-2.47075	-1.88001	6.50094	-14.463	4.50229e-41	3.36938e-40	82.0849
ENSG00000243264	immunoglobulin kappa variable 2D-29	IGKV2D-29	-1.92649	-2.21816	-1.63482	4.44163	-12.9709	3.22186e-34	1.90279e-33	66.4136
ENSG00000243290	immunoglobulin kappa variable 1-12	IGKV1-12	-1.79725	-2.06682	-1.52768	6.47497	-13.0928	9.18735e-35	5.52803e-34	67.6248
ENSG00000243466	immunoglobulin kappa variable 1-5	IGKV1-5	-1.61879	-1.8983	-1.33928	7.76764	-11.3734	2.33281e-27	1.01408e-26	50.6585
ENSG00000243955	glutathione S-transferase alpha 1	GSTA1	-1.55157	-1.76499	-1.33815	1.33702	-14.277	3.37976e-40	2.44537e-39	80.1549
ENSG00000244116	immunoglobulin kappa variable 2-28	IGKV2-28	-1.82723	-2.10762	-1.54684	7.30797	-12.7976	1.89728e-33	1.09052e-32	64.601
ENSG00000244575	immunoglobulin kappa variable 1-27	IGKV1-27	-2.01633	-2.29438	-1.73828	6.49472	-14.2407	4.99898e-40	3.59523e-39	79.688
ENSG00000250722	selenoprotein P, plasma, 1	SEPP1	-2.10429	-2.29925	-1.90932	7.49926	-21.1957	1.9376e-75	4.47025e-74	160.974
ENSG00000251039	immunoglobulin kappa variable 2D-40	IGKV2D-40	-1.5072	-1.77651	-1.23789	3.93611	-10.9903	8.48313e-26	3.14834e-25	47.1598
ENSG00000251546	immunoglobulin kappa variable 1D-39	IGKV1D-39	-1.63447	-1.90236	-1.36657	7.68784	-11.9815	6.62453e-30	3.28797e-29	56.4851
ENSG00000253701		AL928768.3	-3.02182	-3.22203	-2.82161	3.79784	-29.6403	5.37467e-121	8.05566e-119	265.707
ENSG00000253958	claudin 23	CLDN23	-2.34354	-2.48363	-2.20345	3.9887	-32.8512	5.96641e-138	1.66159e-135	304.67
ENSG00000254645		RP11-396O20.2	-2.03738	-2.15001	-1.92474	0.642647	-35.5221	1.00979e-151	4.95326e-149	336.325
ENSG00000254709	immunoglobulin lambda-like polypeptide 5	IGLL5	-1.85922	-2.12265	-1.5958	6.82125	-13.8602	2.94883e-38	2.00835e-37	75.6242
ENSG00000254827	solute carrier family 22 (organic cation transporter), member 18 antisense	SLC22A18AS	-1.90739	-2.04427	-1.77051	3.27421	-27.3651	8.83093e-109	7.63919e-107	237.637
ENSG00000256643		RP11-349K16.1	-1.80319	-1.96404	-1.64234	2.40262	-22.0147	7.78225e-80	2.10482e-78	171.136
ENSG00000257524		RP11-203J24.9	-1.94928	-2.20132	-1.69723	3.5237	-15.1877	1.55463e-44	1.29152e-43	90.0763
ENSG00000259087		RP11-356O9.2	-2.04706	-2.19073	-1.90339	1.12827	-27.98	4.2843e-112	4.27105e-110	245.249
ENSG00000260092		RP11-77K12.7	-2.14969	-2.38156	-1.91781	3.27251	-18.206	1.13169e-59	1.53957e-58	124.818
ENSG00000261760		RP11-1223D19.1	-1.56535	-1.70693	-1.42377	5.00195	-21.7129	3.26501e-78	8.27583e-77	167.374
ENSG00000262756			-4.74875	-4.95017	-4.54732	2.86485	-46.2985	1.46936e-203	3.96415e-200	455.361
ENSG00000262973			-2.32934	-2.56205	-2.09662	1.38988	-19.6565	2.96794e-67	5.1369e-66	142.221
ENSG00000263413	microRNA 4538	MIR4538	-4.91747	-5.62803	-4.2069	4.70705	-13.5904	5.12637e-37	3.34672e-36	72.8265
ENSG00000263751		AC246787.1	-2.08123	-2.7411	-1.42135	1.81185	-6.19376	1.06894e-09	1.34799e-09	10.6056
ENSG00000264024		AL901608.1	-2.74536	-3.43715	-2.05356	2.16787	-7.79321	2.7593e-14	3.86113e-14	20.9622
ENSG00000264473			-2.16258	-2.80752	-1.51765	1.67459	-6.58496	9.69737e-11	1.24973e-10	12.9475
ENSG00000264629		AC244250.4	-4.5797	-5.28481	-3.87459	9.18469	-12.7549	2.92953e-33	1.67137e-32	64.1473
ENSG00000264781	microRNA 4537	MIR4537	-2.99581	-3.72195	-2.26967	2.69736	-8.10197	2.87512e-15	4.11333e-15	23.1876
ENSG00000265517		AC246787.3	-1.88651	-2.5478	-1.22522	1.8052	-5.60224	3.18176e-08	3.88372e-08	7.30453
ENSG00000265714		AC246787.4	-3.00617	-3.76415	-2.24819	2.82282	-7.78844	2.85569e-14	3.99406e-14	20.924
ENSG00000266408			-1.78013	-2.41964	-1.14061	1.38347	-5.46632	6.66131e-08	8.07794e-08	6.57991
ENSG00000266597		AL928742.1	-2.10934	-2.74809	-1.4706	1.34638	-6.48507	1.81069e-10	2.32068e-10	12.3219
ENSG00000266706		AC246787.5	-1.91396	-2.57539	-1.25252	1.81851	-5.68249	2.04204e-08	2.50232e-08	7.73508
ENSG00000266949			-3.51917	-3.75997	-3.27837	5.91017	-28.7002	5.77466e-116	6.88589e-114	254.135
ENSG00000266964	FXYD domain containing ion transport regulator 1	FXYD1	-2.74024	-2.89908	-2.58141	2.07758	-33.8805	2.68978e-143	9.21486e-141	316.95
ENSG00000267328		AC002398.12	-2.08759	-2.28404	-1.89114	2.21735	-20.8683	1.09165e-73	2.36676e-72	157.017
ENSG00000267931			-1.98404	-2.18564	-1.78244	1.03999	-19.3265	1.62255e-65	2.65802e-64	138.221
ENSG00000269186	long intergenic non-protein coding RNA 1082	LINC01082	-1.89504	-2.05315	-1.73693	2.24076	-23.5367	4.71063e-88	1.77744e-86	190.017
ENSG00000269404	Spi-B transcription factor (Spi-1/PU.1 related)	SPIB	-3.79095	-3.93633	-3.64557	2.53051	-51.2065	4.21929e-225	1.8213e-221	504.763
ENSG00000269541			-1.83267	-1.99162	-1.67373	1.22373	-22.6432	3.18609e-83	9.78867e-82	178.911

## Sheet: Table SM5
Table S5. Results of correlation analysis of the methylation level of CpG methylation sites that are located inside genes and in proximal regulatory regions (+/− 2 kb upstream and downstream) of genes differentially expressed in the tumors of stage-I and expression of these genes. In total, we revealed 449 CpG loci with methylation level negatively correlating with gene expression (Correlation co…
ID	CHR	MAPINFO	cluster	Genes: Ensembl ID	gene_short_name	correl	Meth_logFC	Meth_adj.P.Val	Cancer_vs_Ctr logFC	Cancer_vs_Ctr adj.P.Val	FastSlow_logFC	FastSlow adj.P.Val	Metastas logFC	Metastas adj.P.Val	CIN_logFC	CIN_adj.P.Val	BRAFm_logFC	BRAFm_adj.P.Val	Goblet_logFC	Goblet_adj.P.Val	RIN_logFC	RIN_adj.P.Val	Stroma_logFC	Stroma_adj.P.Val	RAT	To
cg12085119	13	110431691		ENSG00000185950	IRS2	-0.400265	-0.523596	7.23e-15	1.12007	2.9e-43	-0.52659	0.535302	-0.383627	0.692615	0.780377	2.6e-16	0.743236	4.94e-09	0.563584	5.26e-07	0.601026	0.00038	0.505571	0.00146885	0.633532	110431692
cg21952119	6	31685392		ENSG00000244355	LY6G6D	-0.400376	-0.682279	1.16e-23	4.02386	2.77e-95	-2.97985	0.0674544	0.337719	1	5.79597	4.07e-109	0.879269	0.016703	3.17573	6.69e-25	5.87921	3.84e-44	1.38432	0.0075678	0.590385	31685393
cg07201620	5	83679941	EDIL3	ENSG00000164176	EDIL3	-0.400576	0.33534	1.39e-08	-1.701	1.6e-89	-0.220066	0.966486	0.0582173	1	-1.96402	6.12e-90	-2.53496	6.35e-83	-2.09168	3.16e-77	-2.62307	3.32e-55	-1.69499	2.46e-35	2.73134	83679942
cg10401741	20	34994314		ENSG00000080845	DLGAP4	-0.400615	-0.513547	5.72e-20	1.40758	6.33e-123	-0.205273	0.5272	-0.019703	1	1.11036	2.51e-124	0.618366	8.48e-37	0.727551	8.39e-55	1.26757	3.58e-72	0.88819	1.59e-46	0.64175	34994315
cg15422382	10	81141532		ENSG00000165424	ZCCHC24	-0.402091	-0.563551	3.9e-22	0.221496	0.00389572	-0.233926	0.978971	0.584504	0.148291	0.375071	5.35e-07	-0.56794	2.33e-09	-1.00155	2.62e-25	0.159321	0.345163	-0.00119225	1	0.658714	81141533
cg06523022	16	86541766	FOXF1	ENSG00000268388	FOXF1-AS1	-0.402155	0.228133	5.31e-05	-0.768738	1.22e-26	-0.480793	0.658574	0.00971035	1	-0.932311	2.91e-37	-1.87785	7.92e-61	-1.10845	2.36e-37	-1.44258	2.73e-28	-0.987361	5.26e-18	3.82226	86541767
cg10379890	6	391208		ENSG00000137265	IRF4	-0.402248	0.309634	4.67e-08	-1.05159	3.92e-37	-0.0561584	1	-0.578138	0.249177	-1.5721	2.29e-40	-1.60999	6.26e-26	-1.0738	3.44e-16	-2.20448	4.16e-29	-0.636718	0.000426	2.44831	391209
cg12087643	10	118033370		ENSG00000151892	GFRA1	-0.40244	0.235006	3.71e-05	-0.888214	4.44e-49	-0.555889	0.0265037	-0.450391	2.6e-08	-1.38374	4.43e-102	-1.20265	3.65e-52	-1.09447	1.14e-31	-1.23078	3.15e-51	-1.12811	4.63e-19	2.23969	118033371
cg16741041	13	36920332		ENSG00000133104	SPG20	-0.402582	0.593627	3.78e-18	-0.483623	5.69e-12	0.0672443	1	-0.00863214	1	-0.732952	2.26e-23	-0.955104	2.05e-23	-1.26607	2.58e-42	-1.3511	1.24e-23	-0.143614	0.309987	4.94416	36920333
cg16902509	10	15761312		ENSG00000077943	ITGA8	-0.403296	0.239304	7.4e-06	-0.858622	4.76e-48	0.0111647	1	-0.135619	1	-1.16479	2.09e-62	-1.4607	9.07e-57	-0.949143	6.57e-34	-1.53756	6.85e-42	-1.08406	7.94e-25	2.25227	15761313
cg26433102	6	391441		ENSG00000137265	IRF4	-0.403492	0.266508	4.38e-06	-1.05159	3.92e-37	-0.0561584	1	-0.578138	0.249177	-1.5721	2.29e-40	-1.60999	6.26e-26	-1.0738	3.44e-16	-2.20448	4.16e-29	-0.636718	0.000426	2.2625	391442
cg03731974	16	86531598		ENSG00000268388	FOXF1-AS1	-0.403639	0.313137	3.95e-07	-0.768738	1.22e-26	-0.480793	0.658574	0.00971035	1	-0.932311	2.91e-37	-1.87785	7.92e-61	-1.10845	2.36e-37	-1.44258	2.73e-28	-0.987361	5.26e-18	2.47922	86531599
cg03699385	15	47476206		ENSG00000137872	SEMA6D	-0.403727	0.254715	4.02e-05	-1.8322	6.15e-109	-0.232297	0.899647	-0.240976	0.956593	-2.03748	7.56e-91	-2.48074	3.11e-76	-2.37561	1.67e-87	-2.28907	1.07e-44	-2.04637	7.25e-44	2.32584	47476207
cg23151024	7	84815940		ENSG00000153993	SEMA3D	-0.4041	0.448361	2.41e-12	-1.01708	6.94e-62	-0.117059	0.50529	-0.116557	0.859013	-1.38447	2.16e-31	-1.47565	1.41e-36	-1.3588	2.55e-28	-1.39559	2.03e-27	-1.1415	1.13e-12	3.94853	84815941
cg00177431	20	56272862	PMEPA1	ENSG00000124225	PMEPA1	-0.404511	-0.547765	1.54e-21	2.15207	1.11e-117	-0.881608	0.272802	-0.181775	1	2.21799	8.17e-117	0.897805	5.16e-16	1.35244	2.98e-44	1.68786	2.25e-34	2.01575	1.64e-53	0.584976	56272863
cg06972019	1	8937448		ENSG00000074800	ENO1	-0.404784	-0.652829	1.04e-16	1.14805	4.12e-78	0.535648	0.185355	0.101551	1	0.912167	5.93e-57	1.52899	2.92e-85	0.516556	9.53e-17	0.49821	7.19e-08	0.919048	1.31e-26	0.435333	8937449
cg13996405	13	36920771		ENSG00000133104	SPG20	-0.405638	0.41407	8.31e-12	-0.483623	5.69e-12	0.0672443	1	-0.00863214	1	-0.732952	2.26e-23	-0.955104	2.05e-23	-1.26607	2.58e-42	-1.3511	1.24e-23	-0.143614	0.309987	3.45542	36920772
cg23209990	4	55097576	PDGFRA	ENSG00000134853	PDGFRA	-0.405706	0.430454	2.85e-13	-0.611654	1.55e-17	-0.390887	0.632103	-0.0527358	1	-0.758129	9.37e-22	-1.52135	6.46e-41	-1.16263	7.42e-33	-1.69139	2.95e-29	-0.669991	9.75e-08	3.2978	55097577
cg01663016	5	168727752	SLIT3	ENSG00000184347	SLIT3	-0.406101	0.25682	9.86e-06	-1.07959	1.84e-43	-0.141778	1	-0.0200007	1	-1.29058	2.6e-45	-1.49509	1.92e-37	-1.78964	5.39e-59	-1.76307	2.25e-29	-0.998483	4.15e-13	2.06692	168727753
cg20518511	7	5458901		ENSG00000182095	TNRC18	-0.406519	-0.33222	1.11e-09	1.12553	1.33e-77	-0.215706	0.767868	-0.108004	1	0.871195	8.24e-58	0.472021	5.18e-13	0.545855	3.34e-20	0.521378	2.4e-09	0.667072	9.78e-17	0.635761	5458902
cg11165765	6	31685494		ENSG00000244355	LY6G6D	-0.406854	-0.588238	3.64e-21	4.02386	2.77e-95	-2.97985	0.0674544	0.337719	1	5.79597	4.07e-109	0.879269	0.016703	3.17573	6.69e-25	5.87921	3.84e-44	1.38432	0.0075678	0.61645	31685495
cg21579399	2	11890700		ENSG00000134324	LPIN1	-0.407044	-0.570867	9.17e-12	1.01554	7.21e-55	0.311183	0.564131	-0.132296	1	0.260725	6.06e-06	1.04654	1.95e-41	0.577502	2.13e-18	0.282191	0.00674319	0.748278	3.33e-17	0.542234	11890701
cg07700514	16	56228467	GNAO1,LOC283856,DKFZP434H168	ENSG00000087258	GNAO1	-0.407072	0.656579	3.53e-22	-1.27384	5.85e-66	-0.296245	0.622536	0.0900158	1	-1.53583	1.96e-71	-1.76599	2.83e-63	-1.72063	2.74e-68	-1.96462	2.7e-48	-1.29548	7.66e-24	5.91362	56228468
cg13334650	11	6440065	APBB1	ENSG00000166313	APBB1	-0.407223	0.363307	3.17e-06	-0.491658	6.67e-16	-0.331645	0.635243	0.0479475	1	-0.694199	1.46e-29	-1.16557	1.2e-46	-1.21362	1.87e-54	-0.689137	4.78e-11	-0.581609	1.22e-09	13.1396	6440066
cg11853320	13	28493913	PDX1	ENSG00000139515	PDX1	-0.407244	-0.378127	1.51e-11	2.86912	1.15e-164	-0.129769	1	-0.312586	0.943544	2.84874	5.53e-101	2.55123	5.43e-59	2.35071	4.89e-56	3.20184	1.14e-51	2.15396	5.76e-27	0.610731	28493914
cg02192117	7	5458719		ENSG00000182095	TNRC18	-0.407306	-0.530468	7.73e-17	1.12553	1.33e-77	-0.215706	0.767868	-0.108004	1	0.871195	8.24e-58	0.472021	5.18e-13	0.545855	3.34e-20	0.521378	2.4e-09	0.667072	9.78e-17	0.468638	5458720
cg10100887	20	56273259	PMEPA1	ENSG00000124225	PMEPA1	-0.407415	-0.502379	2.08e-19	2.15207	1.11e-117	-0.881608	0.272802	-0.181775	1	2.21799	8.17e-117	0.897805	5.16e-16	1.35244	2.98e-44	1.68786	2.25e-34	2.01575	1.64e-53	0.562564	56273260
cg18242907	4	62067393		ENSG00000150471	LPHN3	-0.407988	0.286606	4.88e-07	-0.984584	5.86e-59	-0.0421414	1	-0.0931541	1	-1.29726	1.07e-83	-0.705083	4.18e-18	-0.908177	1.53e-32	-1.65381	2.34e-129	-1.30527	4.58e-39	2.58875	62067394
cg18672939	10	118032879		ENSG00000151892	GFRA1	-0.408114	0.59006	1.2e-20	-0.888214	4.44e-49	-0.555889	0.0265037	-0.450391	2.6e-08	-1.38374	4.43e-102	-1.20265	3.65e-52	-1.09447	1.14e-31	-1.23078	3.15e-51	-1.12811	4.63e-19	4.88728	118032880
cg21660861	7	16700959		ENSG00000136261	BZW2	-0.408131	-0.576666	6.5e-21	1.1823	6.82e-88	-0.185985	0.647006	0.136676	0.861063	0.92677	7.1e-86	0.801265	2.26e-46	0.55299	1.49e-29	0.657724	2.89e-20	0.389751	3.15e-09	0.600154	16700960
cg06479755	21	27012313	JAM2	ENSG00000154721	JAM2	-0.408235	0.466951	9.95e-18	-1.42432	3.16e-86	-0.291656	0.664284	0.126078	1	-1.74667	4.31e-104	-2.04336	2.33e-92	-1.84063	9.37e-90	-2.01468	7.95e-57	-1.33748	2e-33	8.58832	27012314
cg27034576	10	118031654		ENSG00000151892	GFRA1	-0.408288	0.447982	1.09e-15	-0.888214	4.44e-49	-0.555889	0.0265037	-0.450391	2.6e-08	-1.38374	4.43e-102	-1.20265	3.65e-52	-1.09447	1.14e-31	-1.23078	3.15e-51	-1.12811	4.63e-19	4.05575	118031655
cg19944763	10	15761854		ENSG00000077943	ITGA8	-0.408435	0.438267	6.76e-15	-0.858622	4.76e-48	0.0111647	1	-0.135619	1	-1.16479	2.09e-62	-1.4607	9.07e-57	-0.949143	6.57e-34	-1.53756	6.85e-42	-1.08406	7.94e-25	3.36485	15761855
cg11762346	10	70980112		ENSG00000156510	HKDC1	-0.408954	-0.702818	3.5e-25	1.7261	1.7e-73	0.101748	1	0.0351729	1	1.56546	3.37e-45	1.37813	3.28e-22	0.611678	1.87e-06	1.57561	1.65e-18	1.19203	1.34e-12	0.548397	70980113
cg04513422	13	111522314	C13orf29	ENSG00000255874	LINC00346	-0.408987	-0.497227	1.84e-14	1.26059	1.7e-79	-0.0562432	1	-0.0888098	1	1.16414	3.58e-10	0.964733	0.000112	1.10566	1.24e-06	0.969528	0.00978522	1.10625	0.00110175	0.570108	111522315
cg04184836	15	83316640	CPEB1	ENSG00000214575	CPEB1	-0.40911	0.403782	3.51e-09	-0.652982	1.37e-38	-0.307002	0.00542893	0.414019	7.25e-05	-0.933911	7.44e-28	-1.02229	6.86e-31	-1.07215	7.06e-34	-1.00034	4.66e-27	-0.805723	1.28e-14	3.41761	83316641
cg05084668	3	125655381		ENSG00000189366	ALG1L	-0.409188	-0.602281	9.35e-17	1.41949	7.44e-93	-0.06393	1	0.193216	0.956346	0.890353	2.06e-32	1.04912	1.28e-27	1.56815	1.43e-67	1.08056	2.88e-18	0.538749	6.19e-06	0.515778	125655382
cg12582008	13	53603286		ENSG00000102837	OLFM4	-0.409189	-0.557155	1.09e-17	1.98834	5.42e-18	-0.0529874	1	-0.331102	1	1.88526	2.23e-09	1.02148	0.0279302	2.45812	1.78e-11	1.0714	0.0861293	0.986913	0.0894874	0.662605	53603287
cg04029027	7	130125811	MEST,MESTIT1	ENSG00000106484	MEST	-0.40932	-0.519504	1.2e-18	1.35925	2.45e-93	-0.507565	0.155674	-0.128143	1	1.18322	8.15e-84	0.546237	6.52e-14	0.824972	3.6e-37	0.985354	3.06e-26	0.410728	2.66e-06	0.664128	130125812
cg01499172	6	39759941		ENSG00000146122	DAAM2	-0.409543	0.312421	1.68e-09	-0.986155	4.03e-51	-0.0928126	1	0.110035	1	-1.21033	1.13e-66	-1.50063	1.95e-60	-1.57735	2.18e-76	-1.67564	1.1e-44	-0.95857	3.52e-21	2.91597	39759942
cg13890706	10	118033115		ENSG00000151892	GFRA1	-0.410823	0.427405	5.01e-14	-0.888214	4.44e-49	-0.555889	0.0265037	-0.450391	2.6e-08	-1.38374	4.43e-102	-1.20265	3.65e-52	-1.09447	1.14e-31	-1.23078	3.15e-51	-1.12811	4.63e-19	3.30269	118033116
cg07594636	2	68547088	CNRIP1	ENSG00000119865	CNRIP1	-0.411078	0.27689	2.4e-06	-0.682337	8.45e-30	-0.124581	1	-0.118948	1	-0.959916	9.9e-60	-1.09878	3.12e-49	-1.2748	3.28e-71	-1.28228	6.28e-38	-0.513047	1.35e-09	2.18869	68547089
cg20870559	12	113416518		ENSG00000111335	OAS2	-0.411165	-0.450848	9.81e-08	1.22199	1.61e-34	0.826342	0.397862	-0.278423	1	0.563868	3.15e-07	1.65337	1.53e-31	0.512444	8.64e-05	0.154833	0.615018	1.4747	3.54e-19	0.581682	113416519
cg07275979	8	124084365		ENSG00000156787	WDR67	-0.411312	-0.62231	8.27e-26	1.05463	1.86e-77	-0.0984381	1	0.10663	0.991904	0.890541	3.7e-89	0.749629	7.52e-45	0.383471	4.61e-17	0.731063	1.01e-27	0.407583	4.51e-11	0.62983	124084366
cg18500436	4	62065809		ENSG00000150471	LPHN3	-0.411521	0.330085	4.62e-08	-0.984584	5.86e-59	-0.0421414	1	-0.0931541	1	-1.29726	1.07e-83	-0.705083	4.18e-18	-0.908177	1.53e-32	-1.65381	2.34e-129	-1.30527	4.58e-39	2.92399	62065810
cg17875483	15	47476436		ENSG00000137872	SEMA6D	-0.41182	0.283271	4.8e-06	-1.8322	6.15e-109	-0.232297	0.899647	-0.240976	0.956593	-2.03748	7.56e-91	-2.48074	3.11e-76	-2.37561	1.67e-87	-2.28907	1.07e-44	-2.04637	7.25e-44	2.57794	47476437
cg27341926	10	118032905		ENSG00000151892	GFRA1	-0.412075	0.486318	2.59e-17	-0.888214	4.44e-49	-0.555889	0.0265037	-0.450391	2.6e-08	-1.38374	4.43e-102	-1.20265	3.65e-52	-1.09447	1.14e-31	-1.23078	3.15e-51	-1.12811	4.63e-19	3.75346	118032906
cg20672708	20	30696827		ENSG00000101337	TM9SF4	-0.412081	-0.582158	1.22e-22	1.11211	1.07e-79	-0.323538	0.452639	-0.0143931	1	1.10811	2.15e-122	0.0740173	0.180993	0.45718	1.21e-24	0.926286	9.64e-43	0.24401	7.71e-05	0.55072	30696828
cg17508300	10	100992656	HPSE2	ENSG00000172987	HPSE2	-0.412083	0.348389	3.86e-10	-0.941465	2.17e-67	-0.21448	0.00934779	-0.194177	0.22955	-1.26181	4.74e-46	-1.50672	9.9e-61	-1.14818	2.83e-36	-1.4852	1.54e-55	-1.19993	6.01e-37	3.09436	100992657
cg21699330	7	26193032		ENSG00000050344	NFE2L3	-0.41314	-0.349396	5.9e-10	2.85771	5.6e-211	-0.113275	1	-0.293284	0.406786	2.69612	1.18e-194	2.22336	1.92e-121	2.16058	1.43e-129	2.50095	2.28e-98	2.13359	1.42e-86	0.627116	26193033
cg19665362	15	83316838	CPEB1	ENSG00000214575	CPEB1	-0.413187	0.302466	1.53e-06	-0.652982	1.37e-38	-0.307002	0.00542893	0.414019	7.25e-05	-0.933911	7.44e-28	-1.02229	6.86e-31	-1.07215	7.06e-34	-1.00034	4.66e-27	-0.805723	1.28e-14	2.71241	83316839
cg19951006	12	56732615		ENSG00000110944	IL23A	-0.413461	-0.560772	2.97e-13	1.65284	2.44e-88	-0.337606	0.808468	0.218824	1	1.35882	8.12e-27	1.63241	2.09e-24	1.55676	8.08e-25	1.53239	2.89e-11	1.27182	2.1e-09	0.606019	56732616
cg17031751	4	96469067	UNC5C	ENSG00000182168	UNC5C	-0.413615	0.288913	3.08e-08	-0.818361	5.08e-55	-0.297113	0.0635887	-0.107665	0.885758	-1.05871	9.89e-91	-0.485274	4.69e-16	-1.0274	6.78e-76	-1.07102	5.28e-95	-1.17183	6.58e-53	3.04734	96469068
cg26104297	10	15762076		ENSG00000077943	ITGA8	-0.41374	0.291313	1.66e-08	-0.858622	4.76e-48	0.0111647	1	-0.135619	1	-1.16479	2.09e-62	-1.4607	9.07e-57	-0.949143	6.57e-34	-1.53756	6.85e-42	-1.08406	7.94e-25	2.4479	15762077
cg22531801	1	235806070		ENSG00000168243	GNG4	-0.413753	-0.617619	2.12e-21	1.23419	5.41e-17	-0.45455	1	0.896232	0.598478	2.67429	6.3e-68	-0.547702	0.0113306	-0.61245	0.00160837	1.45835	5.29e-09	0.269774	0.428929	0.592349	235806071
cg11842610	10	118033762		ENSG00000151892	GFRA1	-0.413871	0.26929	2.87e-06	-0.888214	4.44e-49	-0.555889	0.0265037	-0.450391	2.6e-08	-1.38374	4.43e-102	-1.20265	3.65e-52	-1.09447	1.14e-31	-1.23078	3.15e-51	-1.12811	4.63e-19	2.16107	118033763
cg17976205	20	61002857		ENSG00000130701	RBBP8NL	-0.414581	-0.443213	8.33e-16	1.23976	1.23e-57	-0.558038	0.181118	0.110648	1	1.2445	1.21e-60	0.465899	2.03e-06	0.530886	2.42e-10	1.63073	4.9e-42	0.227771	0.0836807	0.660064	61002858
cg22174742	6	39759966		ENSG00000146122	DAAM2	-0.414602	0.354225	4.34e-10	-0.986155	4.03e-51	-0.0928126	1	0.110035	1	-1.21033	1.13e-66	-1.50063	1.95e-60	-1.57735	2.18e-76	-1.67564	1.1e-44	-0.95857	3.52e-21	3.05421	39759967
cg03792767	4	55097989	PDGFRA	ENSG00000134853	PDGFRA	-0.415446	0.260659	8.23e-07	-0.611654	1.55e-17	-0.390887	0.632103	-0.0527358	1	-0.758129	9.37e-22	-1.52135	6.46e-41	-1.16263	7.42e-33	-1.69139	2.95e-29	-0.669991	9.75e-08	2.69817	55097990
cg19047292	16	56228442	GNAO1,LOC283856,DKFZP434H168	ENSG00000087258	GNAO1	-0.415522	0.596028	1.27e-21	-1.27384	5.85e-66	-0.296245	0.622536	0.0900158	1	-1.53583	1.96e-71	-1.76599	2.83e-63	-1.72063	2.74e-68	-1.96462	2.7e-48	-1.29548	7.66e-24	5.81057	56228443
cg13212435	13	50736277		ENSG00000176124	DLEU1	-0.415626	-0.675768	3.57e-28	1.1536	8.09e-75	-0.392263	0.454911	0.0770654	1	0.879924	7.91e-60	0.512758	7.3e-15	0.533688	1.4e-19	0.886747	4.67e-25	0.315377	0.000139	0.494174	50736278
cg18044663	10	118032081		ENSG00000151892	GFRA1	-0.415939	0.511424	3.7e-18	-0.888214	4.44e-49	-0.555889	0.0265037	-0.450391	2.6e-08	-1.38374	4.43e-102	-1.20265	3.65e-52	-1.09447	1.14e-31	-1.23078	3.15e-51	-1.12811	4.63e-19	4.27889	118032082
cg13056495	7	134143249	AKR1B1	ENSG00000085662	AKR1B1	-0.416102	0.337984	6.37e-08	-0.0154525	0.82754	0.0433725	1	0.0579027	1	-0.260803	0.000587	-0.463205	2.12e-06	-1.02417	1.15e-27	-0.740876	3.65e-08	0.124841	0.432339	6.42232	134143250
cg20219457	13	36705446		ENSG00000133083	DCLK1	-0.416515	0.464793	7.19e-13	-0.817209	4.06e-53	-0.19347	0.0433879	0.504692	1.1e-10	-1.09574	2.77e-56	-1.09839	5.12e-55	-1.23388	4.01e-64	-1.27149	7.22e-65	-1.23179	3.38e-39	3.14075	36705447
cg12682133	10	70980067	HKDC1	ENSG00000156510	HKDC1	-0.416532	-0.687852	1.93e-25	1.7261	1.7e-73	0.101748	1	0.0351729	1	1.56546	3.37e-45	1.37813	3.28e-22	0.611678	1.87e-06	1.57561	1.65e-18	1.19203	1.34e-12	0.553012	70980068
cg24307799	3	238931	CHL1	ENSG00000134121	CHL1	-0.417276	0.400555	6.33e-13	-1.13329	4.51e-52	0.20174	0.892261	-0.238479	0.86818	-1.55924	1.6e-69	-1.70498	3.03e-52	-1.1002	1.93e-28	-1.97697	4.75e-50	-1.13852	2.4e-17	3.20417	238932
cg07829842	16	56228495	GNAO1,LOC283856,DKFZP434H168	ENSG00000087258	GNAO1	-0.417318	0.631712	4.79e-22	-1.27384	5.85e-66	-0.296245	0.622536	0.0900158	1	-1.53583	1.96e-71	-1.76599	2.83e-63	-1.72063	2.74e-68	-1.96462	2.7e-48	-1.29548	7.66e-24	7.01126	56228496
cg18596362	18	70210955	CBLN2	ENSG00000141668	CBLN2	-0.417338	0.273697	3.81e-06	-0.710357	2.85e-39	-0.455759	0.000257	-0.266669	0.00645806	-0.948015	4.21e-27	-1.03724	2.62e-24	-1.03529	1.41e-29	-1.10847	6.35e-31	-1.14023	4.75e-22	2.20724	70210956
cg18067665	2	229433303		ENSG00000232023	AC009410.1	-0.41794	-0.6521	1.47e-22	0.863099	4.83e-42	0.197286	0.922888	-0.0654448	1	1.00527	3.03e-43	0.277194	3.51e-05	0.982502	1.47e-10	0.118759	0.695666	0.112864	0.151798	0.59884	229433304
cg03533472	16	46919112		ENSG00000166123	GPT2	-0.418034	-0.674211	1.67e-20	1.68707	7.71e-96	0.367737	0.580089	-0.10411	1	1.31125	4.66e-51	1.39005	2.96e-37	0.98717	4.02e-24	1.17438	6.15e-17	1.02146	4.74e-15	0.488556	46919113
cg13936387	19	12917143		ENSG00000104889	RNASEH2A	-0.418051	-0.525845	1.45e-18	1.55918	6.03e-106	-0.0413962	1	0.150091	0.906912	1.36502	1.12e-103	1.19773	6.94e-60	0.638684	5.8e-24	1.10304	1.51e-32	0.790221	1.46e-20	0.464988	12917144
cg13714540	6	137366432		ENSG00000016402	IL20RA	-0.418112	-0.535645	2.12e-15	1.49737	3.31e-83	-0.461008	0.569385	0.00960326	1	1.04332	3e-35	0.939342	9.98e-18	1.38152	2.96e-45	0.954325	8.25e-12	0.612622	4.43e-06	0.634809	137366433
cg09386682	3	10207069		ENSG00000134070	IRAK2	-0.418819	-0.444308	5.36e-10	1.61399	6.12e-93	-0.286734	0.794707	-0.220356	0.929095	1.51596	4.44e-83	1.25795	7.76e-39	0.936974	4.09e-29	1.23006	1.37e-24	1.34489	1.77e-33	0.592711	10207070
cg07285673	2	29337984	CLIP4	ENSG00000115295	CLIP4	-0.418851	0.302737	1.29e-06	-0.610503	1.08e-26	-0.0606258	1	-0.0286822	1	-0.906807	4.48e-53	-0.915623	8.39e-34	-1.06983	1.48e-54	-1.29337	6.21e-41	-0.418069	4.21e-06	2.38955	29337985
cg12951348	6	31685430		ENSG00000244355	LY6G6D	-0.418877	-0.629706	1.82e-23	4.02386	2.77e-95	-2.97985	0.0674544	0.337719	1	5.79597	4.07e-109	0.879269	0.016703	3.17573	6.69e-25	5.87921	3.84e-44	1.38432	0.0075678	0.592628	31685431
cg18126097	1	200014673		ENSG00000116833	NR5A2	-0.419024	0.317162	3.79e-06	-1.64436	5.98e-96	0.0909546	1	0.0942171	1	-2.0859	8.34e-100	-2.12151	4.72e-67	-2.06204	1.41e-78	-2.17811	4.01e-45	-2.07718	1.5e-48	2.12708	200014674
cg22234930	15	72519739		ENSG00000067225	PKM	-0.41904	-0.385573	2.59e-09	1.30143	1.13e-81	0.545421	0.17752	0.0749664	1	0.874696	8.5e-54	1.64713	7.75e-95	0.886632	7.47e-43	0.462997	5.22e-07	1.29241	5.67e-48	0.535667	72519740
cg08194313	10	118032892		ENSG00000151892	GFRA1	-0.419581	0.491666	7.89e-18	-0.888214	4.44e-49	-0.555889	0.0265037	-0.450391	2.6e-08	-1.38374	4.43e-102	-1.20265	3.65e-52	-1.09447	1.14e-31	-1.23078	3.15e-51	-1.12811	4.63e-19	3.65191	118032893
cg00596508	12	41086800	CNTN1	ENSG00000018236	CNTN1	-0.419674	0.325494	1.08e-09	-1.13137	9.61e-67	-0.109671	0.637101	0.285107	0.0418519	-1.48485	4.86e-45	-1.26956	2.59e-31	-1.69126	7.28e-54	-1.51212	3.84e-41	-1.41292	7.83e-23	2.81471	41086801
cg11201447	8	128808063		ENSG00000249859	PVT1	-0.420078	-0.622145	4.16e-20	2.59499	2.66e-154	-0.277896	0.672037	0.135164	1	2.33068	1.86e-114	2.02283	9.25e-65	1.82968	3.46e-65	2.49227	3.65e-61	1.97229	1.82e-46	0.436608	128808064
cg13769223	21	27011963	JAM2	ENSG00000154721	JAM2	-0.420112	0.44095	1.07e-16	-1.42432	3.16e-86	-0.291656	0.664284	0.126078	1	-1.74667	4.31e-104	-2.04336	2.33e-92	-1.84063	9.37e-90	-2.01468	7.95e-57	-1.33748	2e-33	4.33312	27011964
cg22115706	7	130125719	MEST,MESTIT1	ENSG00000106484	MEST	-0.420172	-0.712251	3.58e-25	1.35925	2.45e-93	-0.507565	0.155674	-0.128143	1	1.18322	8.15e-84	0.546237	6.52e-14	0.824972	3.6e-37	0.985354	3.06e-26	0.410728	2.66e-06	0.556351	130125720
cg20288565	1	235805403		ENSG00000168243	GNG4	-0.420419	-0.590005	3.18e-16	1.23419	5.41e-17	-0.45455	1	0.896232	0.598478	2.67429	6.3e-68	-0.547702	0.0113306	-0.61245	0.00160837	1.45835	5.29e-09	0.269774	0.428929	0.605656	235805404
cg08038052	4	55098359	PDGFRA	ENSG00000134853	PDGFRA	-0.420837	0.343279	4.16e-10	-0.611654	1.55e-17	-0.390887	0.632103	-0.0527358	1	-0.758129	9.37e-22	-1.52135	6.46e-41	-1.16263	7.42e-33	-1.69139	2.95e-29	-0.669991	9.75e-08	2.98913	55098360
cg08391380	5	601208		ENSG00000249650	RP11-310P5.1	-0.421425	-0.615258	9e-21	0.965766	1.2e-77	-0.0521584	1	0.0347386	1	0.828029	1.28e-49	0.617206	8.36e-38	1.03525	2.68e-75	0.835469	1.6e-16	0.66236	7.05e-26	0.631522	601209
cg08696192	17	38657310		ENSG00000131746	TNS4	-0.42144	-0.723083	2.68e-27	3.2698	4.45e-137	0.50551	0.745913	0.494532	0.738409	2.53311	2.03e-74	3.57662	2.37e-87	2.7734	4.79e-70	2.91939	6.89e-43	2.82981	3.74e-46	0.536332	38657311
cg11669516	2	217501092		ENSG00000115457	IGFBP2	-0.421565	-0.526882	1.21e-11	0.926935	2.51e-14	0.016516	1	0.564974	0.825684	0.148775	0.456585	0.503186	0.0269218	1.2989	8.13e-13	0.312506	0.392144	0.417053	0.162263	0.668513	217501093
cg02622052	12	41086274	CNTN1	ENSG00000018236	CNTN1	-0.42188	0.356311	6.76e-11	-1.13137	9.61e-67	-0.109671	0.637101	0.285107	0.0418519	-1.48485	4.86e-45	-1.26956	2.59e-31	-1.69126	7.28e-54	-1.51212	3.84e-41	-1.41292	7.83e-23	2.73091	41086275
cg07445963	5	140856469	PCDHGA4,PCDHGA12,PCDHGA11,PCDHGA9,PCDHGA1,PCDHGB1,PCDHGC3,PCDHGB6,PCDHGB3,PCDHGB7,PCDHGA6,PCDHGA8,PCDHGA10,PCDHGA5,PCDHGB4,PCDHGA3,PCDHGA2,PCDHGA7,PCDHGB2,PCDHGB5	ENSG00000240184	PCDHGC3	-0.422677	0.336591	7.32e-10	-0.631872	1.68e-18	-0.345349	0.846258	0.154666	1	-0.665812	2.31e-17	-1.56782	6.17e-47	-1.33358	1.75e-40	-1.04677	1.08e-13	-0.677398	8.22e-08	3.16132	140856470
cg20303283	X	6145346		ENSG00000146938	NLGN4X	-0.422935	0.347771	1.98e-07	-0.671044	1.46e-39	-0.14114	0.63248	-0.443735	2.1e-22	-1.0147	2.37e-69	-0.812324	7.06e-36	-1.02444	3.34e-63	-1.2263	2.59e-89	-0.744134	2.03e-09	2.63243	6145347
cg15607538	12	133484853		ENSG00000072609	CHFR	-0.424105	0.358666	2.48e-08	-0.593289	3.79e-20	0.010465	1	0.163758	1	-0.962294	6.26e-45	-1.4277	6.88e-48	-1.14076	8.42e-45	-0.635282	8.7e-09	-0.772364	5.31e-14	3.32227	133484854
cg05532178	10	70979827	HKDC1	ENSG00000156510	HKDC1	-0.424486	-0.665815	1.68e-24	1.7261	1.7e-73	0.101748	1	0.0351729	1	1.56546	3.37e-45	1.37813	3.28e-22	0.611678	1.87e-06	1.57561	1.65e-18	1.19203	1.34e-12	0.582388	70979828
cg10795359	7	134143988	AKR1B1	ENSG00000085662	AKR1B1	-0.424725	0.256019	3.3e-05	-0.0154525	0.82754	0.0433725	1	0.0579027	1	-0.260803	0.000587	-0.463205	2.12e-06	-1.02417	1.15e-27	-0.740876	3.65e-08	0.124841	0.432339	2.40898	134143989
cg20676696	1	110210444	GSTM2	ENSG00000213366	GSTM2	-0.424834	0.37945	3.95e-10	-1.13618	1.36e-54	-0.156291	1	-0.196564	1	-1.85295	8.41e-83	-1.90258	4.65e-56	-1.29393	1.16e-39	-1.46066	4.42e-24	-1.28141	9.51e-23	2.68543	110210445
cg25480379	19	58514497	ZNF606	ENSG00000166704	ZNF606	-0.425289	0.336765	3.36e-08	-0.326088	2.13e-06	0.0510126	1	0.231514	0.980515	-0.500521	1.41e-12	-1.4063	1.1e-40	-0.637655	2.44e-14	-0.251906	0.0605876	-0.895863	1.54e-14	3.24201	58514498
cg01164202	8	71579983		ENSG00000147592	LACTB2	-0.425475	-0.750217	7.04e-27	1.25414	9.1e-72	-0.0133186	1	0.0154906	1	0.83399	1.82e-37	0.974413	1.03e-32	0.581298	3.35e-15	0.754554	3.02e-12	0.657028	5.5e-11	0.526985	71579984
cg20399252	13	50266227		ENSG00000123179	EBPL	-0.425529	-0.622399	1e-20	1.46297	5.12e-105	-0.118968	1	0.392541	0.0848707	1.21502	7.23e-85	0.955318	4.79e-38	0.687427	2.67e-26	1.43582	1.07e-48	0.467061	1.13e-07	0.619956	50266228
cg00450824	11	8615685	STK33	ENSG00000130413	STK33	-0.425532	0.426394	2.6e-08	-0.168916	0.0310744	-0.356351	0.816969	0.287932	0.993926	-0.179711	0.102302	-0.508657	5.24e-05	-1.06703	6.29e-35	-0.9571	3.69e-13	-0.509041	0.00103935	8.53363	8615686
cg22909677	6	109172312		ENSG00000118690	ARMC2	-0.425893	-0.594442	4.17e-23	1.06167	9.34e-64	-0.236504	0.757781	0.113153	1	1.04913	4.45e-67	0.517327	4.72e-13	0.655456	1.88e-23	0.781025	2.79e-16	0.443448	7.94e-07	0.654496	109172313
cg25247520	8	128808017		ENSG00000249859	PVT1	-0.426039	-0.533776	1.57e-18	2.59499	2.66e-154	-0.277896	0.672037	0.135164	1	2.33068	1.86e-114	2.02283	9.25e-65	1.82968	3.46e-65	2.49227	3.65e-61	1.97229	1.82e-46	0.588184	128808018
cg01404317	13	36919819		ENSG00000133104	SPG20	-0.426548	0.401308	3.19e-09	-0.483623	5.69e-12	0.0672443	1	-0.00863214	1	-0.732952	2.26e-23	-0.955104	2.05e-23	-1.26607	2.58e-42	-1.3511	1.24e-23	-0.143614	0.309987	2.75957	36919820
cg22346765	6	41007522	UNC5CL	ENSG00000124602	UNC5CL	-0.426674	-0.511306	3.32e-17	2.1478	9.95e-111	-0.309522	0.776962	-0.339295	0.855694	1.95982	1.81e-74	1.12383	1.9e-17	1.77955	8.12e-51	2.08631	7.26e-37	1.58396	9.42e-25	0.628753	41007523
cg19114214	11	67349590	GSTP1	ENSG00000084207	GSTP1	-0.426689	-0.62319	8.07e-22	1.29944	8.34e-85	0.0125633	1	0.0494476	1	1.02996	8.48e-58	1.19549	6.32e-48	0.87352	2.52e-34	1.18221	1.99e-29	0.789094	1.04e-16	0.541958	67349591
cg18867004	15	47476222		ENSG00000137872	SEMA6D	-0.427889	0.367986	2.21e-10	-1.8322	6.15e-109	-0.232297	0.899647	-0.240976	0.956593	-2.03748	7.56e-91	-2.48074	3.11e-76	-2.37561	1.67e-87	-2.28907	1.07e-44	-2.04637	7.25e-44	4.20978	47476223
cg17228900	6	391764		ENSG00000137265	IRF4	-0.428166	0.617066	7.02e-24	-1.05159	3.92e-37	-0.0561584	1	-0.578138	0.249177	-1.5721	2.29e-40	-1.60999	6.26e-26	-1.0738	3.44e-16	-2.20448	4.16e-29	-0.636718	0.000426	5.07438	391765
cg16422098	10	15761881		ENSG00000077943	ITGA8	-0.428728	0.276468	1.28e-06	-0.858622	4.76e-48	0.0111647	1	-0.135619	1	-1.16479	2.09e-62	-1.4607	9.07e-57	-0.949143	6.57e-34	-1.53756	6.85e-42	-1.08406	7.94e-25	2.15955	15761882
cg22266967	4	6695698		ENSG00000163993	S100P	-0.429213	-0.551778	3.54e-18	2.30543	1.97e-71	0.299009	0.723923	-0.43704	0.785578	1.23786	2.58e-18	2.32277	3.31e-33	2.6399	2.27e-52	2.03733	3.5e-17	1.93153	5.29e-18	0.640083	6695699
cg06864853	7	134143971	AKR1B1	ENSG00000085662	AKR1B1	-0.429592	0.527684	4.05e-12	-0.0154525	0.82754	0.0433725	1	0.0579027	1	-0.260803	0.000587	-0.463205	2.12e-06	-1.02417	1.15e-27	-0.740876	3.65e-08	0.124841	0.432339	15.1536	134143972
cg26411015	15	83877109		ENSG00000166503	HDGFRP3	-0.4297	0.268049	6.03e-05	-0.105067	0.214574	-0.633351	0.31789	0.145645	1	0.058589	0.633294	-0.828256	2.16e-12	-1.03507	5.85e-21	-0.96897	2.51e-09	-0.157973	0.399344	4.19799	83877110
cg20634738	11	22214683	ANO5	ENSG00000171714	ANO5	-0.429807	0.332141	1.63e-05	-1.12201	5.77e-67	-0.3748	0.0110809	0.13146	1	-1.61222	2.57e-47	-1.70019	9.94e-48	-0.650553	3.22e-06	-1.6512	3.93e-43	-1.39403	2.07e-20	6.77869	22214684
cg06298519	10	118031864		ENSG00000151892	GFRA1	-0.429855	0.552526	8.23e-22	-0.888214	4.44e-49	-0.555889	0.0265037	-0.450391	2.6e-08	-1.38374	4.43e-102	-1.20265	3.65e-52	-1.09447	1.14e-31	-1.23078	3.15e-51	-1.12811	4.63e-19	4.24564	118031865
cg11132204	11	9405884	IPO7	ENSG00000205339	IPO7	-0.430578	-0.75146	1.17e-28	1.31188	1.82e-101	-0.0165087	1	0.0322081	1	0.9451	1.82e-89	0.871841	3.03e-53	0.881959	7.89e-65	0.456376	1.06e-10	0.550375	2.86e-17	0.49918	9405885
cg20771178	11	8615675	STK33	ENSG00000130413	STK33	-0.430804	0.384782	9.27e-08	-0.168916	0.0310744	-0.356351	0.816969	0.287932	0.993926	-0.179711	0.102302	-0.508657	5.24e-05	-1.06703	6.29e-35	-0.9571	3.69e-13	-0.509041	0.00103935	6.99423	8615676
cg10294822	4	62066375		ENSG00000150471	LPHN3	-0.430978	0.255088	6.56e-05	-0.984584	5.86e-59	-0.0421414	1	-0.0931541	1	-1.29726	1.07e-83	-0.705083	4.18e-18	-0.908177	1.53e-32	-1.65381	2.34e-129	-1.30527	4.58e-39	2.30551	62066376
cg13690864	10	100993938	HPSE2	ENSG00000172987	HPSE2	-0.431134	0.422508	3.25e-13	-0.941465	2.17e-67	-0.21448	0.00934779	-0.194177	0.22955	-1.26181	4.74e-46	-1.50672	9.9e-61	-1.14818	2.83e-36	-1.4852	1.54e-55	-1.19993	6.01e-37	4.00084	100993939
cg00858400	16	87904580		ENSG00000103257	SLC7A5	-0.431379	-0.609997	1.3e-22	3.09645	1.11e-161	0.011469	1	0.118505	1	3.06647	2.01e-134	2.98292	1.21e-95	1.62953	4.43e-41	2.72516	1.96e-55	2.76513	2.12e-64	0.617397	87904581
cg21425099	3	2141750		ENSG00000144619	CNTN4	-0.43273	0.497036	4.11e-16	-1.16378	4.56e-61	-0.0217551	1	0.0736113	1	-1.49904	1.18e-64	-1.67599	1.96e-51	-1.43729	3.27e-46	-1.77915	9.38e-36	-1.16342	1.69e-18	4.92066	2141751
cg01194057	4	96470626	UNC5C	ENSG00000182168	UNC5C	-0.432844	0.288766	1.2e-07	-0.818361	5.08e-55	-0.297113	0.0635887	-0.107665	0.885758	-1.05871	9.89e-91	-0.485274	4.69e-16	-1.0274	6.78e-76	-1.07102	5.28e-95	-1.17183	6.58e-53	3.05519	96470627
cg13237068	13	25485381		ENSG00000151849	CENPJ	-0.432898	-0.436757	4.9e-13	1.16115	8.54e-65	-0.320707	0.637899	0.185363	0.94156	1.09407	3.51e-66	0.549346	2.38e-13	0.293064	3.67e-05	1.20178	3.97e-33	0.292054	0.00357854	0.642389	25485382
cg16132520	7	134143906	AKR1B1	ENSG00000085662	AKR1B1	-0.433179	0.454274	5.24e-11	-0.0154525	0.82754	0.0433725	1	0.0579027	1	-0.260803	0.000587	-0.463205	2.12e-06	-1.02417	1.15e-27	-0.740876	3.65e-08	0.124841	0.432339	7.74162	134143907
cg00588517	6	31895464		ENSG00000166278	C2	-0.434954	-0.465043	3.4e-16	2.34047	2.3e-114	-0.618829	0.554572	-0.104226	1	2.31387	1.76e-87	1.37883	1.4e-23	1.37507	3.69e-29	2.28575	5.43e-38	1.82588	4.8e-29	0.613111	31895465
cg19485539	10	118031870		ENSG00000151892	GFRA1	-0.435129	0.561642	3.75e-22	-0.888214	4.44e-49	-0.555889	0.0265037	-0.450391	2.6e-08	-1.38374	4.43e-102	-1.20265	3.65e-52	-1.09447	1.14e-31	-1.23078	3.15e-51	-1.12811	4.63e-19	4.36437	118031871
cg18755783	13	36919905		ENSG00000133104	SPG20	-0.435416	0.321414	1.83e-07	-0.483623	5.69e-12	0.0672443	1	-0.00863214	1	-0.732952	2.26e-23	-0.955104	2.05e-23	-1.26607	2.58e-42	-1.3511	1.24e-23	-0.143614	0.309987	2.45659	36919906
cg16031250	5	135365012	TGFBI	ENSG00000120708	TGFBI	-0.435455	-0.570806	1.52e-20	2.87806	2.41e-164	-0.14305	1	0.201433	1	2.60395	4.57e-122	1.94372	2.02e-53	2.6114	3.31e-101	2.86536	7.92e-67	2.34906	2.36e-55	0.561802	135365013
cg11111132	11	8041137		ENSG00000166402	TUB	-0.43571	0.364846	1.58e-11	-0.532875	5.03e-27	-0.356295	0.000471	0.215372	0.794612	-0.783567	7.97e-47	-0.905263	3.64e-61	-1.05171	3.03e-77	-0.849267	6.69e-46	-0.533333	1.92e-06	3.00671	8041138
cg14629509	7	134143991	AKR1B1	ENSG00000085662	AKR1B1	-0.435784	0.300848	7.11e-07	-0.0154525	0.82754	0.0433725	1	0.0579027	1	-0.260803	0.000587	-0.463205	2.12e-06	-1.02417	1.15e-27	-0.740876	3.65e-08	0.124841	0.432339	3.90211	134143992
cg13801416	7	134143919	AKR1B1	ENSG00000085662	AKR1B1	-0.435895	0.350261	1.62e-07	-0.0154525	0.82754	0.0433725	1	0.0579027	1	-0.260803	0.000587	-0.463205	2.12e-06	-1.02417	1.15e-27	-0.740876	3.65e-08	0.124841	0.432339	3.40417	134143920
cg00780520	8	128808554		ENSG00000249859	PVT1	-0.436103	-0.556062	2.39e-16	2.59499	2.66e-154	-0.277896	0.672037	0.135164	1	2.33068	1.86e-114	2.02283	9.25e-65	1.82968	3.46e-65	2.49227	3.65e-61	1.97229	1.82e-46	0.64952	128808555
cg07848601	5	170289430		ENSG00000204764	RANBP17	-0.437209	-0.375361	5.4e-10	1.00717	5.71e-39	0.0717516	1	-0.202614	1	0.547778	1.76e-10	0.577644	3.76e-07	0.802223	4.92e-16	0.681842	4.1e-06	0.584806	2.22e-05	0.558583	170289431
cg08572734	12	133485298		ENSG00000072609	CHFR	-0.437216	0.300156	9.72e-08	-0.593289	3.79e-20	0.010465	1	0.163758	1	-0.962294	6.26e-45	-1.4277	6.88e-48	-1.14076	8.42e-45	-0.635282	8.7e-09	-0.772364	5.31e-14	4.43945	133485299
cg02334660	4	75312483		ENSG00000109321	AREG	-0.437725	-0.643509	3.24e-25	1.71057	1.48e-45	0.142687	1	-0.122883	1	2.26902	1.24e-57	0.722792	5.31e-05	0.309789	0.0898488	1.01554	1.78e-05	1.32425	4.58e-10	0.616814	75312484
cg04804539	2	95691255	MAL	ENSG00000172005	MAL	-0.437732	0.353731	6.73e-12	-1.79466	2.16e-141	0.101324	0.986881	-0.233451	0.333688	-2.38634	3.78e-206	-2.46906	4.75e-171	-2.03542	5.66e-95	-2.60629	1.81e-138	-2.04387	1.08e-56	2.78522	95691256
cg21142738	X	6145730		ENSG00000146938	NLGN4X	-0.437961	0.513646	5.72e-13	-0.671044	1.46e-39	-0.14114	0.63248	-0.443735	2.1e-22	-1.0147	2.37e-69	-0.812324	7.06e-36	-1.02444	3.34e-63	-1.2263	2.59e-89	-0.744134	2.03e-09	4.29884	6145731
cg09968630	11	22214554	ANO5	ENSG00000171714	ANO5	-0.438635	0.416045	4.42e-07	-1.12201	5.77e-67	-0.3748	0.0110809	0.13146	1	-1.61222	2.57e-47	-1.70019	9.94e-48	-0.650553	3.22e-06	-1.6512	3.93e-43	-1.39403	2.07e-20	11.8789	22214555
cg03419885	11	125036385	PKNOX2	ENSG00000165495	PKNOX2	-0.438673	0.559544	9.17e-20	-0.667342	3.58e-46	0.104899	0.756561	-0.0608538	0.95477	-1.03378	8.07e-45	-1.24813	8.81e-70	-0.886495	4.16e-28	-1.09873	1.47e-43	-1.09831	6.43e-26	5.83874	125036386
cg27429749	11	57333612		ENSG00000156587	UBE2L6	-0.438919	-0.483275	9.79e-08	1.42026	4.14e-69	0.385518	0.770295	-0.254041	0.910651	0.760088	1.34e-20	1.5086	1.33e-40	0.756286	1.33e-15	0.578894	5.31e-05	1.42214	2.2e-28	0.587927	57333613
cg09831026	12	133485765		ENSG00000072609	CHFR	-0.439187	0.369129	6.16e-09	-0.593289	3.79e-20	0.010465	1	0.163758	1	-0.962294	6.26e-45	-1.4277	6.88e-48	-1.14076	8.42e-45	-0.635282	8.7e-09	-0.772364	5.31e-14	5.69914	133485766
cg11334644	12	130529514		ENSG00000214039	RP11-474D1.3	-0.439721	-0.516669	7.44e-16	2.40495	5.7e-109	-0.973884	0.471691	-0.250829	1	3.16513	3.03e-122	1.29719	3.3e-18	1.2941	1.42e-22	2.82836	2.62e-39	1.13522	8.16e-10	0.489369	130529515
cg11156891	1	1366274		ENSG00000225285	RP4-758J18.10	-0.440432	-0.536005	1.44e-10	0.939321	6.42e-40	0.221943	0.9874	-0.0261529	1	0.401404	9.31e-08	0.634287	8.43e-10	0.980285	2.22e-25	0.834333	1.89e-09	1.0346	5.21e-16	0.666754	1366275
cg25244356	7	90042240		ENSG00000157224	CLDN12	-0.441501	-0.658143	4.58e-19	1.16126	1.44e-70	0.322849	0.490505	-0.21505	0.780401	0.46057	1e-15	0.902146	1.46e-31	1.05266	6.9e-51	0.352762	0.000572	0.5948	5.87e-11	0.591523	90042241
cg15602241	14	27066771		ENSG00000139910	NOVA1	-0.441761	0.287257	5.31e-06	-1.06516	7.11e-72	-0.535512	0.0249762	-0.157966	0.186396	-1.45471	2.34e-61	-1.66102	2.03e-62	-1.1766	2.47e-38	-1.61483	1.52e-39	-1.28805	2.82e-19	3.44603	27066772
cg02012576	12	133485691		ENSG00000072609	CHFR	-0.441893	0.451075	2.92e-11	-0.593289	3.79e-20	0.010465	1	0.163758	1	-0.962294	6.26e-45	-1.4277	6.88e-48	-1.14076	8.42e-45	-0.635282	8.7e-09	-0.772364	5.31e-14	12.1475	133485692
cg02215070	7	134144055	AKR1B1	ENSG00000085662	AKR1B1	-0.442311	0.500038	9.7e-12	-0.0154525	0.82754	0.0433725	1	0.0579027	1	-0.260803	0.000587	-0.463205	2.12e-06	-1.02417	1.15e-27	-0.740876	3.65e-08	0.124841	0.432339	21.0471	134144056
cg11639651	10	70979811	HKDC1	ENSG00000156510	HKDC1	-0.442521	-0.692139	5.13e-26	1.7261	1.7e-73	0.101748	1	0.0351729	1	1.56546	3.37e-45	1.37813	3.28e-22	0.611678	1.87e-06	1.57561	1.65e-18	1.19203	1.34e-12	0.574914	70979812
cg11235663	10	108924867	SORCS1	ENSG00000108018	SORCS1	-0.442607	0.306503	3.22e-07	-0.799938	4.44e-60	-0.0347014	1	-0.0335392	1	-1.12701	3.89e-34	-1.18624	1.5e-35	-1.13097	4.39e-33	-1.2101	3.11e-34	-1.04577	1.13e-26	3.16584	108924868
cg00020052	2	68546899	CNRIP1	ENSG00000119865	CNRIP1	-0.442628	0.378278	3.21e-10	-0.682337	8.45e-30	-0.124581	1	-0.118948	1	-0.959916	9.9e-60	-1.09878	3.12e-49	-1.2748	3.28e-71	-1.28228	6.28e-38	-0.513047	1.35e-09	2.58423	68546900
cg26680675	7	99574420	AZGP1	ENSG00000160862	AZGP1	-0.442857	-0.629977	2.07e-25	2.7125	1.13e-100	-0.747871	0.665673	0.27959	1	2.37135	1.95e-64	1.70633	1.08e-20	2.13149	8.48e-43	3.29046	3.28e-50	1.56591	2.45e-14	0.611903	99574421
cg16670497	1	110210913	GSTM2	ENSG00000213366	GSTM2	-0.442989	0.312085	4.63e-07	-1.13618	1.36e-54	-0.156291	1	-0.196564	1	-1.85295	8.41e-83	-1.90258	4.65e-56	-1.29393	1.16e-39	-1.46066	4.42e-24	-1.28141	9.51e-23	2.71345	110210914
cg06223767	6	393616		ENSG00000137265	IRF4	-0.443227	0.483791	1.36e-15	-1.05159	3.92e-37	-0.0561584	1	-0.578138	0.249177	-1.5721	2.29e-40	-1.60999	6.26e-26	-1.0738	3.44e-16	-2.20448	4.16e-29	-0.636718	0.000426	2.96949	393617
cg01578017	7	84814683		ENSG00000153993	SEMA3D	-0.443238	0.241465	5.96e-05	-1.01708	6.94e-62	-0.117059	0.50529	-0.116557	0.859013	-1.38447	2.16e-31	-1.47565	1.41e-36	-1.3588	2.55e-28	-1.39559	2.03e-27	-1.1415	1.13e-12	1.91927	84814684
cg14772068	X	55479202		ENSG00000187601	MAGEH1	-0.443541	0.323486	1.91e-05	-0.370457	8.77e-09	-0.263605	0.663947	0.113318	1	-0.611326	7.18e-21	-0.952298	2.99e-29	-1.21238	2.58e-47	-0.917385	2.37e-15	-0.238035	0.0299968	2.20216	55479203
cg24924779	20	49639998	KCNG1	ENSG00000026559	KCNG1	-0.443826	0.295414	6.47e-08	-0.908327	8.4e-31	-0.169431	1	0.138011	1	-1.19052	1.01e-32	-1.84503	5.25e-91	-1.41222	2.96e-41	-1.06938	2.54e-09	-0.978932	4.64e-09	2.38195	49639999
cg09744766	16	53407421		ENSG00000261804	RP11-44F14.2	-0.444397	-0.483525	1.39e-09	1.21593	5.03e-49	0.168919	1	0.0794909	1	0.950188	1.25e-26	1.22075	3.43e-25	0.867197	2.42e-17	0.30895	0.0757552	0.561209	9.91e-05	0.576839	53407422
cg09012594	10	21464258		ENSG00000078114	NEBL	-0.44508	-0.511383	1.26e-13	2.51535	5.99e-150	-0.263411	0.793686	0.0502659	1	2.35642	1.01e-143	1.61325	2.13e-49	2.36214	4.81e-122	1.69926	8.75e-42	1.50977	1.22e-38	0.653932	21464259
cg25330387	3	190039141	CLDN1	ENSG00000163347	CLDN1	-0.445442	-0.74186	2.59e-29	4.14631	1.64e-208	-0.0073325	1	0.425495	0.735366	4.37661	4.12e-186	3.43995	1.79e-98	3.12012	1.32e-101	4.18643	5.92e-99	3.53419	1.2e-83	0.526915	190039142
cg06181567	16	50731115	NOD2	ENSG00000167207	NOD2	-0.445813	-0.641936	1.45e-21	1.05047	2.99e-52	-0.580357	0.432501	-0.117927	1	1.14312	1.99e-52	0.452825	5.51e-07	0.451753	2.91e-08	1.05528	6.19e-18	0.792594	2.17e-12	0.622785	50731116
cg05212802	4	142053623		ENSG00000170153	RNF150	-0.446036	0.344726	1.08e-09	-0.515607	1.34e-23	-0.293968	0.0782364	0.169278	0.902381	-0.849553	5.3e-26	-0.74418	6.28e-22	-1.09685	1.22e-42	-0.903625	3.35e-28	-0.592696	0.00145377	3.02139	142053624
cg22403344	2	95691500	MAL	ENSG00000172005	MAL	-0.446106	0.359039	1.59e-11	-1.79466	2.16e-141	0.101324	0.986881	-0.233451	0.333688	-2.38634	3.78e-206	-2.46906	4.75e-171	-2.03542	5.66e-95	-2.60629	1.81e-138	-2.04387	1.08e-56	3.05304	95691501
cg27027375	4	6695319	S100P	ENSG00000163993	S100P	-0.446952	-0.702236	5.88e-26	2.30543	1.97e-71	0.299009	0.723923	-0.43704	0.785578	1.23786	2.58e-18	2.32277	3.31e-33	2.6399	2.27e-52	2.03733	3.5e-17	1.93153	5.29e-18	0.490092	6695320
cg07543626	14	27067895		ENSG00000139910	NOVA1	-0.447116	0.392977	2.35e-08	-1.06516	7.11e-72	-0.535512	0.0249762	-0.157966	0.186396	-1.45471	2.34e-61	-1.66102	2.03e-62	-1.1766	2.47e-38	-1.61483	1.52e-39	-1.28805	2.82e-19	7.46567	27067896
cg01645753	15	83316734	CPEB1	ENSG00000214575	CPEB1	-0.447919	0.326106	1.56e-07	-0.652982	1.37e-38	-0.307002	0.00542893	0.414019	7.25e-05	-0.933911	7.44e-28	-1.02229	6.86e-31	-1.07215	7.06e-34	-1.00034	4.66e-27	-0.805723	1.28e-14	2.79624	83316735
cg16032841	13	111522222	C13orf29	ENSG00000255874	LINC00346	-0.448169	-0.591823	1.78e-20	1.26059	1.7e-79	-0.0562432	1	-0.0888098	1	1.16414	3.58e-10	0.964733	0.000112	1.10566	1.24e-06	0.969528	0.00978522	1.10625	0.00110175	0.548517	111522223
cg18416881	7	134143823	AKR1B1	ENSG00000085662	AKR1B1	-0.448353	0.343473	7.9e-08	-0.0154525	0.82754	0.0433725	1	0.0579027	1	-0.260803	0.000587	-0.463205	2.12e-06	-1.02417	1.15e-27	-0.740876	3.65e-08	0.124841	0.432339	3.73705	134143824
cg13205384	11	22214565	ANO5	ENSG00000171714	ANO5	-0.448692	0.429586	1.24e-07	-1.12201	5.77e-67	-0.3748	0.0110809	0.13146	1	-1.61222	2.57e-47	-1.70019	9.94e-48	-0.650553	3.22e-06	-1.6512	3.93e-43	-1.39403	2.07e-20	7.74992	22214566
cg10295110	16	4524375		ENSG00000153406	NMRAL1	-0.44937	-0.332739	8.18e-06	1.00098	1e-66	-0.019257	1	-0.123945	1	0.51349	2.24e-24	0.461699	4.82e-14	0.427512	1.89e-13	0.767677	2.79e-19	0.381513	2.01e-06	0.580717	4524376
cg21536783	1	59041407		ENSG00000184292	TACSTD2	-0.449944	-0.566563	3.12e-16	2.57484	1.01e-76	1.17974	0.50294	1.35839	0.0551093	1.83181	9.41e-30	2.54642	7.53e-31	2.67994	1.92e-47	2.52218	1.06e-21	2.94734	7.3e-35	0.663825	59041408
cg21209876	14	23447792		ENSG00000129474	AJUBA	-0.450028	-0.551637	1.21e-18	2.44106	2.79e-166	0.116983	1	0.0521852	1	2.21651	4.18e-151	2.40052	7.65e-126	1.62293	3.52e-81	2.15922	1.21e-74	1.9945	8.61e-74	0.622581	23447793
cg16825290	10	100993826	HPSE2	ENSG00000172987	HPSE2	-0.450177	0.388107	1.31e-11	-0.941465	2.17e-67	-0.21448	0.00934779	-0.194177	0.22955	-1.26181	4.74e-46	-1.50672	9.9e-61	-1.14818	2.83e-36	-1.4852	1.54e-55	-1.19993	6.01e-37	3.16362	100993827
cg00391031	10	72237473		ENSG00000107719	PALD1	-0.450305	-0.637159	1.22e-18	1.82136	1.15e-86	-0.162507	1	0.361864	0.738159	1.93323	1.55e-100	1.3492	1.97e-36	0.536716	1.85e-08	1.85093	4.03e-43	1.41565	5.45e-30	0.617212	72237474
cg09957386	7	134144062	AKR1B1	ENSG00000085662	AKR1B1	-0.450982	0.369554	3.71e-08	-0.0154525	0.82754	0.0433725	1	0.0579027	1	-0.260803	0.000587	-0.463205	2.12e-06	-1.02417	1.15e-27	-0.740876	3.65e-08	0.124841	0.432339	4.99044	134144063
cg08852641	19	41510098	CYP2B6	ENSG00000197408	CYP2B6	-0.451104	-0.676356	3.92e-22	1.32774	7.03e-29	-0.723583	0.65369	-0.13895	1	1.43324	3.17e-22	-0.031265	1	0.870884	7.96e-07	1.36865	4.07e-08	0.296508	0.366724	0.475608	41510099
cg01078989	10	15761657		ENSG00000077943	ITGA8	-0.451345	0.312864	7.54e-09	-0.858622	4.76e-48	0.0111647	1	-0.135619	1	-1.16479	2.09e-62	-1.4607	9.07e-57	-0.949143	6.57e-34	-1.53756	6.85e-42	-1.08406	7.94e-25	2.87073	15761658
cg21045608	11	8615456	STK33	ENSG00000130413	STK33	-0.451504	0.417898	2.13e-09	-0.168916	0.0310744	-0.356351	0.816969	0.287932	0.993926	-0.179711	0.102302	-0.508657	5.24e-05	-1.06703	6.29e-35	-0.9571	3.69e-13	-0.509041	0.00103935	3.64439	8615457
cg26412722	21	27012615	JAM2	ENSG00000154721	JAM2	-0.451516	0.4308	1.21e-13	-1.42432	3.16e-86	-0.291656	0.664284	0.126078	1	-1.74667	4.31e-104	-2.04336	2.33e-92	-1.84063	9.37e-90	-2.01468	7.95e-57	-1.33748	2e-33	3.77638	27012616
cg01039401	12	3070406		ENSG00000197905	TEAD4	-0.452757	-0.588801	1.26e-20	2.33527	2.43e-175	-0.0540806	1	0.0635507	1	2.1617	3.46e-164	2.07118	2.38e-119	1.36767	6.27e-73	2.03777	1.67e-79	1.71716	7.15e-68	0.63236	3070407
cg07583137	8	82644012		ENSG00000104231	ZFAND1	-0.453104	-0.460694	4.88e-13	1.16678	3.52e-85	0.157059	0.781211	0.208512	0.449604	0.847499	7.16e-76	0.706503	2.58e-37	0.519802	1.38e-26	0.513758	4.09e-13	0.554568	2.28e-17	0.658487	82644013
cg23341612	10	70979777		ENSG00000156510	HKDC1	-0.453358	-0.712665	3.11e-28	1.7261	1.7e-73	0.101748	1	0.0351729	1	1.56546	3.37e-45	1.37813	3.28e-22	0.611678	1.87e-06	1.57561	1.65e-18	1.19203	1.34e-12	0.541093	70979778
cg19645639	1	113500384		ENSG00000226419	RP11-31F15.1	-0.453461	-0.509488	2.06e-13	1.18875	2.17e-67	0.216018	0.915534	-0.0118435	1	1.13842	2.14e-51	1.02466	2.02e-26	0.671585	2.23e-16	1.01747	6.83e-15	0.614097	9.83e-08	0.522673	113500385
cg12741420	6	392131		ENSG00000137265	IRF4	-0.453876	0.258318	4.96e-06	-1.05159	3.92e-37	-0.0561584	1	-0.578138	0.249177	-1.5721	2.29e-40	-1.60999	6.26e-26	-1.0738	3.44e-16	-2.20448	4.16e-29	-0.636718	0.000426	2.17129	392132
cg18275831	11	22215407		ENSG00000171714	ANO5	-0.454166	0.257451	9.76e-05	-1.12201	5.77e-67	-0.3748	0.0110809	0.13146	1	-1.61222	2.57e-47	-1.70019	9.94e-48	-0.650553	3.22e-06	-1.6512	3.93e-43	-1.39403	2.07e-20	2.96307	22215408
cg24171907	2	68546579	CNRIP1	ENSG00000119865	CNRIP1	-0.455115	0.402751	8.57e-12	-0.682337	8.45e-30	-0.124581	1	-0.118948	1	-0.959916	9.9e-60	-1.09878	3.12e-49	-1.2748	3.28e-71	-1.28228	6.28e-38	-0.513047	1.35e-09	2.6294	68546580
cg23542495	4	96469343	UNC5C	ENSG00000182168	UNC5C	-0.455637	0.309775	2.34e-08	-0.818361	5.08e-55	-0.297113	0.0635887	-0.107665	0.885758	-1.05871	9.89e-91	-0.485274	4.69e-16	-1.0274	6.78e-76	-1.07102	5.28e-95	-1.17183	6.58e-53	2.89022	96469344
cg10285337	7	84815543		ENSG00000153993	SEMA3D	-0.456059	0.423271	1.62e-11	-1.01708	6.94e-62	-0.117059	0.50529	-0.116557	0.859013	-1.38447	2.16e-31	-1.47565	1.41e-36	-1.3588	2.55e-28	-1.39559	2.03e-27	-1.1415	1.13e-12	3.48891	84815544
cg21342392	7	111203008		ENSG00000184903	IMMP2L	-0.456231	-0.669576	6.27e-25	1.33902	1.25e-78	-0.407625	0.464553	-0.0457451	1	1.13058	1.18e-65	0.444247	1.76e-08	0.811652	2.32e-29	1.20166	9.87e-31	0.439117	9.93e-06	0.568701	111203009
cg16562730	16	71560187		ENSG00000140835	CHST4	-0.45635	-0.581042	1.2e-08	1.27536	4.2e-54	0.616373	0.678653	0.0934194	1	0.318234	7.9e-11	1.41204	6.12e-11	1.47258	1.11e-13	0.469788	0.0299286	1.11179	3.25e-05	0.631962	71560188
cg07718903	20	6104261		ENSG00000101311	FERMT1	-0.456696	-0.41472	1.67e-12	1.57184	4.88e-87	-0.134934	1	-0.0865538	1	1.40945	2.21e-65	0.708772	1.83e-13	1.42953	7.11e-53	1.05475	5.2e-16	0.435162	0.000552	0.625299	6104262
cg00456672	15	62358751		ENSG00000198535	C2CD4A	-0.456949	-0.531833	3.11e-12	3.38482	1.79e-164	-0.13993	1	-0.391717	0.90027	2.80533	5.95e-84	3.75551	2.42e-97	3.83488	2.75e-112	2.94755	6.96e-37	2.7229	3.3e-36	0.663527	62358752
cg14140379	4	6695380	S100P	ENSG00000163993	S100P	-0.457599	-0.581729	1.05e-18	2.30543	1.97e-71	0.299009	0.723923	-0.43704	0.785578	1.23786	2.58e-18	2.32277	3.31e-33	2.6399	2.27e-52	2.03733	3.5e-17	1.93153	5.29e-18	0.579585	6695381
cg01254505	19	17516470		ENSG00000130303	BST2	-0.45773	-0.365889	1.6e-06	0.818778	2.35e-15	0.669509	0.597804	-0.227102	1	0.0404711	0.872387	1.6283	7.99e-30	-0.584753	1.34e-05	0.00594331	1	1.43684	1.46e-17	0.600563	17516471
cg11558551	19	17516442		ENSG00000130303	BST2	-0.457873	-0.55938	5.63e-10	0.818778	2.35e-15	0.669509	0.597804	-0.227102	1	0.0404711	0.872387	1.6283	7.99e-30	-0.584753	1.34e-05	0.00594331	1	1.43684	1.46e-17	0.460973	17516443
cg11531579	12	133484743		ENSG00000072609	CHFR	-0.459415	0.294828	2.27e-07	-0.593289	3.79e-20	0.010465	1	0.163758	1	-0.962294	6.26e-45	-1.4277	6.88e-48	-1.14076	8.42e-45	-0.635282	8.7e-09	-0.772364	5.31e-14	3.33834	133484744
cg21777553	2	208028218		ENSG00000118263	KLF7	-0.459497	-0.558306	9.92e-19	1.40825	2.02e-77	-0.439763	0.455756	0.018649	1	1.39265	2.15e-85	0.614016	3.26e-12	0.891751	3.79e-32	0.942882	2.67e-18	1.00024	1.37e-23	0.470602	208028219
cg22208304	18	33768496	MOCOS	ENSG00000075643	MOCOS	-0.459634	-0.635997	5.66e-17	1.17301	2.83e-63	0.576271	0.251481	-0.0110438	1	0.586717	3.12e-17	1.4828	2.15e-55	0.644434	1.21e-15	0.727629	7.01e-10	0.711212	6.25e-11	0.644808	33768497
cg14567424	11	67349598	GSTP1	ENSG00000084207	GSTP1	-0.460162	-0.607199	6.05e-23	1.29944	8.34e-85	0.0125633	1	0.0494476	1	1.02996	8.48e-58	1.19549	6.32e-48	0.87352	2.52e-34	1.18221	1.99e-29	0.789094	1.04e-16	0.639783	67349599
cg09695033	2	29337988	CLIP4	ENSG00000115295	CLIP4	-0.461297	0.312354	1.06e-07	-0.610503	1.08e-26	-0.0606258	1	-0.0286822	1	-0.906807	4.48e-53	-0.915623	8.39e-34	-1.06983	1.48e-54	-1.29337	6.21e-41	-0.418069	4.21e-06	2.41051	29337989
cg08361126	10	15762091		ENSG00000077943	ITGA8	-0.461817	0.36639	3.26e-11	-0.858622	4.76e-48	0.0111647	1	-0.135619	1	-1.16479	2.09e-62	-1.4607	9.07e-57	-0.949143	6.57e-34	-1.53756	6.85e-42	-1.08406	7.94e-25	2.66359	15762092
cg19713947	1	200005635		ENSG00000116833	NR5A2	-0.462321	0.313003	1.05e-06	-1.64436	5.98e-96	0.0909546	1	0.0942171	1	-2.0859	8.34e-100	-2.12151	4.72e-67	-2.06204	1.41e-78	-2.17811	4.01e-45	-2.07718	1.5e-48	2.44573	200005636
cg18100127	7	130125764	MEST,MESTIT1	ENSG00000106484	MEST	-0.462477	-0.753692	4.95e-30	1.35925	2.45e-93	-0.507565	0.155674	-0.128143	1	1.18322	8.15e-84	0.546237	6.52e-14	0.824972	3.6e-37	0.985354	3.06e-26	0.410728	2.66e-06	0.504155	130125765
cg27264249	3	2141686		ENSG00000144619	CNTN4	-0.462889	0.453253	1.16e-13	-1.16378	4.56e-61	-0.0217551	1	0.0736113	1	-1.49904	1.18e-64	-1.67599	1.96e-51	-1.43729	3.27e-46	-1.77915	9.38e-36	-1.16342	1.69e-18	3.65174	2141687
cg08188555	14	23448951		ENSG00000129474	AJUBA	-0.464377	-0.581498	1.95e-21	2.44106	2.79e-166	0.116983	1	0.0521852	1	2.21651	4.18e-151	2.40052	7.65e-126	1.62293	3.52e-81	2.15922	1.21e-74	1.9945	8.61e-74	0.631395	23448952
cg24403845	10	108924366	SORCS1	ENSG00000108018	SORCS1	-0.464724	0.434651	2.58e-12	-0.799938	4.44e-60	-0.0347014	1	-0.0335392	1	-1.12701	3.89e-34	-1.18624	1.5e-35	-1.13097	4.39e-33	-1.2101	3.11e-34	-1.04577	1.13e-26	2.91952	108924367
cg12587766	5	38556435	LIFR	ENSG00000113594	LIFR	-0.46474	0.56802	1.87e-16	-1.5943	2.51e-112	-0.0488465	1	0.110777	1	-1.90596	4.91e-128	-2.02397	2.5e-160	-1.88213	4.43e-102	-2.11725	6.59e-160	-1.768	7.12e-55	6.00362	38556436
cg10520887	4	96470094	UNC5C	ENSG00000182168	UNC5C	-0.465222	0.221662	9.16e-05	-0.818361	5.08e-55	-0.297113	0.0635887	-0.107665	0.885758	-1.05871	9.89e-91	-0.485274	4.69e-16	-1.0274	6.78e-76	-1.07102	5.28e-95	-1.17183	6.58e-53	2.11068	96470095
cg00145118	5	141393931		ENSG00000113552	GNPDA1	-0.465738	-0.472704	5.17e-15	1.44958	5.66e-113	-0.236981	0.569385	0.097101	1	1.1681	5.08e-116	0.994569	1.81e-63	0.598419	7.44e-33	1.03103	6.65e-44	0.786017	1.79e-31	0.630313	141393932
cg15611336	15	75248496		ENSG00000178718	RPP25	-0.466718	-0.562884	6.88e-11	1.01913	7.41e-53	0.206512	0.879121	0.190279	0.93349	0.46793	1.76e-11	0.932118	3.06e-26	0.408001	6.1e-07	0.318159	0.0137506	0.532085	1.79e-06	0.562095	75248497
cg15150348	7	130125756	MEST,MESTIT1	ENSG00000106484	MEST	-0.466844	-0.682124	6.56e-26	1.35925	2.45e-93	-0.507565	0.155674	-0.128143	1	1.18322	8.15e-84	0.546237	6.52e-14	0.824972	3.6e-37	0.985354	3.06e-26	0.410728	2.66e-06	0.566518	130125757
cg23950001	19	58126053		ENSG00000213762	ZNF134	-0.466936	0.356905	1.21e-08	-0.373362	3.57e-09	-0.322067	0.775975	0.195862	0.997047	-0.535469	1.19e-15	-1.10087	1.02e-31	-0.788301	5.98e-23	-0.676158	9.28e-09	-0.701651	8.75e-11	3.62183	58126054
cg11573679	2	68546467	CNRIP1	ENSG00000119865	CNRIP1	-0.467179	0.439815	5.92e-14	-0.682337	8.45e-30	-0.124581	1	-0.118948	1	-0.959916	9.9e-60	-1.09878	3.12e-49	-1.2748	3.28e-71	-1.28228	6.28e-38	-0.513047	1.35e-09	2.7798	68546468
cg00294382	12	56732721		ENSG00000110944	IL23A	-0.467264	-0.533981	3.18e-12	1.65284	2.44e-88	-0.337606	0.808468	0.218824	1	1.35882	8.12e-27	1.63241	2.09e-24	1.55676	8.08e-25	1.53239	2.89e-11	1.27182	2.1e-09	0.629269	56732722
cg07080358	2	68546507	CNRIP1	ENSG00000119865	CNRIP1	-0.467665	0.32278	1.16e-07	-0.682337	8.45e-30	-0.124581	1	-0.118948	1	-0.959916	9.9e-60	-1.09878	3.12e-49	-1.2748	3.28e-71	-1.28228	6.28e-38	-0.513047	1.35e-09	2.2782	68546508
cg06144905	17	27369780		ENSG00000179761	PIPOX	-0.46789	-0.655694	2.59e-23	1.04799	7.86e-26	-0.67534	0.364792	0.215935	1	1.83044	8.67e-58	0.219897	0.0536672	-0.330864	1e-05	1.76457	2.87e-21	0.112239	0.659567	0.556054	27369781
cg10938046	6	43969577	C6orf223	ENSG00000181577	C6orf223	-0.468694	-0.653069	1.01e-17	3.28081	6.31e-146	0.566464	0.635647	-0.26319	1	3.31584	2.55e-121	3.20552	9.09e-81	2.3537	3.2e-56	2.90087	2.13e-45	2.89631	1.18e-51	0.586895	43969578
cg16919456	18	6929790		ENSG00000265933	LINC00668	-0.469537	-0.591307	2.23e-19	0.493193	0.000202	-0.239182	1	0.13758	1	-0.265612	0.169096	-0.447722	0.0975704	1.47567	2.46e-15	-0.0755712	1	-0.818969	0.00680588	0.647148	6929791
cg03775422	7	54610192	VSTM2A	ENSG00000170419	VSTM2A	-0.469599	0.310404	2.97e-08	-2.34858	1.86e-154	-0.0786802	0.672843	-0.236945	0.342085	-2.87773	4.25e-109	-3.00075	6.41e-106	-1.94732	6.21e-32	-2.94872	1.16e-100	-2.92861	1.08e-93	2.51144	54610193
cg10886747	10	81154142		ENSG00000165424	ZCCHC24	-0.469668	-0.590998	3.63e-25	0.221496	0.00389572	-0.233926	0.978971	0.584504	0.148291	0.375071	5.35e-07	-0.56794	2.33e-09	-1.00155	2.62e-25	0.159321	0.345163	-0.00119225	1	0.669131	81154143
cg14625113	12	41086680	CNTN1	ENSG00000018236	CNTN1	-0.470691	0.229471	7.91e-05	-1.13137	9.61e-67	-0.109671	0.637101	0.285107	0.0418519	-1.48485	4.86e-45	-1.26956	2.59e-31	-1.69126	7.28e-54	-1.51212	3.84e-41	-1.41292	7.83e-23	1.91833	41086681
cg19717150	20	42984878		ENSG00000226812	RP5-881L22.5	-0.471422	-0.417106	9.74e-15	1.28844	3.95e-35	-0.752517	0.421369	0.289155	1	1.77789	1.22e-69	-0.63902	3.96e-06	0.599686	7.47e-08	1.98664	1.53e-36	-0.275463	0.146917	0.643506	42984879
cg21079345	7	134144036	AKR1B1	ENSG00000085662	AKR1B1	-0.471449	0.462135	2.69e-11	-0.0154525	0.82754	0.0433725	1	0.0579027	1	-0.260803	0.000587	-0.463205	2.12e-06	-1.02417	1.15e-27	-0.740876	3.65e-08	0.124841	0.432339	10.854	134144037
cg23918923	7	134144118	AKR1B1	ENSG00000085662	AKR1B1	-0.472671	0.535642	5.37e-12	-0.0154525	0.82754	0.0433725	1	0.0579027	1	-0.260803	0.000587	-0.463205	2.12e-06	-1.02417	1.15e-27	-0.740876	3.65e-08	0.124841	0.432339	11.942	134144119
cg07808555	1	111217712	KCNA3	ENSG00000177272	KCNA3	-0.473199	0.366698	2.7e-08	-0.761386	2.27e-37	-0.281365	0.617352	-0.609992	4.22e-09	-1.27528	9.83e-65	-0.854326	6.24e-28	-0.842988	5.16e-17	-1.72773	9.6e-133	-0.636024	1.45e-05	2.50712	111217713
cg24282479	6	138408963		ENSG00000112378	PERP	-0.473317	-0.754673	4.4e-28	1.49956	1.35e-111	-0.0513183	1	0.196198	0.772472	1.36222	1.08e-95	1.10289	1.41e-48	1.09763	1.72e-55	1.12714	2.15e-30	0.911262	3.78e-24	0.522607	138408964
cg03942855	1	110210925		ENSG00000213366	GSTM2	-0.473581	0.322955	2.25e-07	-1.13618	1.36e-54	-0.156291	1	-0.196564	1	-1.85295	8.41e-83	-1.90258	4.65e-56	-1.29393	1.16e-39	-1.46066	4.42e-24	-1.28141	9.51e-23	2.36892	110210926
cg04432875	13	113411561		ENSG00000068650	ATP11A	-0.473949	-0.525681	1.85e-17	2.09604	2.02e-136	-0.123331	1	0.0565923	1	2.15806	1.94e-150	1.40504	2.13e-60	1.08125	1.02e-43	1.77598	3.19e-56	1.56088	3.32e-51	0.666731	113411562
cg10144400	16	53407678		ENSG00000261804	RP11-44F14.2	-0.474039	-0.4898	1.18e-10	1.21593	5.03e-49	0.168919	1	0.0794909	1	0.950188	1.25e-26	1.22075	3.43e-25	0.867197	2.42e-17	0.30895	0.0757552	0.561209	9.91e-05	0.627696	53407679
cg01679167	X	6144121		ENSG00000146938	NLGN4X	-0.474073	0.33484	3.75e-07	-0.671044	1.46e-39	-0.14114	0.63248	-0.443735	2.1e-22	-1.0147	2.37e-69	-0.812324	7.06e-36	-1.02444	3.34e-63	-1.2263	2.59e-89	-0.744134	2.03e-09	2.30235	6144122
cg15843278	19	41510037		ENSG00000197408	CYP2B6	-0.47415	-0.619921	6.69e-27	1.32774	7.03e-29	-0.723583	0.65369	-0.13895	1	1.43324	3.17e-22	-0.031265	1	0.870884	7.96e-07	1.36865	4.07e-08	0.296508	0.366724	0.6175	41510038
cg18203366	1	200010626		ENSG00000116833	NR5A2	-0.475034	0.502119	9.82e-13	-1.64436	5.98e-96	0.0909546	1	0.0942171	1	-2.0859	8.34e-100	-2.12151	4.72e-67	-2.06204	1.41e-78	-2.17811	4.01e-45	-2.07718	1.5e-48	4.85322	200010627
cg13737332	10	100993583	HPSE2	ENSG00000172987	HPSE2	-0.475223	0.333163	1.22e-09	-0.941465	2.17e-67	-0.21448	0.00934779	-0.194177	0.22955	-1.26181	4.74e-46	-1.50672	9.9e-61	-1.14818	2.83e-36	-1.4852	1.54e-55	-1.19993	6.01e-37	2.45086	100993584
cg09701880	2	112252254		ENSG00000172965	AC068491.1	-0.475764	-0.89196	2.09e-28	2.09189	2.49e-127	0.231487	0.824102	0.0822398	1	1.7252	1.32e-90	1.87794	1.87e-71	0.952446	1.22e-26	1.68005	1.32e-38	2.22092	1.28e-70	0.292611	112252255
cg03295928	2	74669349		ENSG00000114993	RTKN	-0.47589	-0.483205	2.17e-15	1.49337	1.03e-118	-0.178116	0.616009	0.044663	1	1.23319	1.95e-125	0.869995	1.51e-51	0.740438	4.71e-48	1.30563	5.22e-65	0.757657	6.41e-30	0.551847	74669350
cg12802900	4	96470993	UNC5C	ENSG00000182168	UNC5C	-0.476577	0.25893	1.57e-06	-0.818361	5.08e-55	-0.297113	0.0635887	-0.107665	0.885758	-1.05871	9.89e-91	-0.485274	4.69e-16	-1.0274	6.78e-76	-1.07102	5.28e-95	-1.17183	6.58e-53	2.61379	96470994
cg07473553	3	125655407		ENSG00000189366	ALG1L	-0.476649	-0.664398	1.43e-24	1.41949	7.44e-93	-0.06393	1	0.193216	0.956346	0.890353	2.06e-32	1.04912	1.28e-27	1.56815	1.43e-67	1.08056	2.88e-18	0.538749	6.19e-06	0.514863	125655408
cg19175193	6	41007450	UNC5CL	ENSG00000124602	UNC5CL	-0.476752	-0.745932	9.2e-31	2.1478	9.95e-111	-0.309522	0.776962	-0.339295	0.855694	1.95982	1.81e-74	1.12383	1.9e-17	1.77955	8.12e-51	2.08631	7.26e-37	1.58396	9.42e-25	0.509548	41007451
cg14900031	4	6695377	S100P	ENSG00000163993	S100P	-0.477458	-0.617627	5.95e-22	2.30543	1.97e-71	0.299009	0.723923	-0.43704	0.785578	1.23786	2.58e-18	2.32277	3.31e-33	2.6399	2.27e-52	2.03733	3.5e-17	1.93153	5.29e-18	0.579151	6695378
cg04435975	17	46683047	LOC404266,HOXB6,HOXB7	ENSG00000108511	HOXB6	-0.477934	-0.658021	3.89e-15	1.0021	7.66e-23	0.418303	0.868219	0.435561	0.860062	-0.187865	0.17618	0.937399	1.1e-09	1.15984	8.21e-18	0.744179	0.00033	0.731541	0.000124	0.541534	46683048
cg01982835	20	34995278		ENSG00000080845	DLGAP4	-0.478861	-0.549009	3.28e-21	1.40758	6.33e-123	-0.205273	0.5272	-0.019703	1	1.11036	2.51e-124	0.618366	8.48e-37	0.727551	8.39e-55	1.26757	3.58e-72	0.88819	1.59e-46	0.575764	34995279
cg15701178	4	96471143		ENSG00000182168	UNC5C	-0.47904	0.441173	1.62e-15	-0.818361	5.08e-55	-0.297113	0.0635887	-0.107665	0.885758	-1.05871	9.89e-91	-0.485274	4.69e-16	-1.0274	6.78e-76	-1.07102	5.28e-95	-1.17183	6.58e-53	5.29706	96471144
cg00114012	9	130158144		ENSG00000136856	SLC2A8	-0.479701	-0.537513	1.36e-20	1.24971	5.72e-74	-0.354378	0.658202	0.0217018	1	1.16964	1.31e-67	0.298198	0.000332	0.566039	5.22e-15	1.03576	1.09e-22	0.350264	0.000675	0.657769	130158145
cg00329039	4	96470053	UNC5C	ENSG00000182168	UNC5C	-0.479952	0.278269	1.56e-07	-0.818361	5.08e-55	-0.297113	0.0635887	-0.107665	0.885758	-1.05871	9.89e-91	-0.485274	4.69e-16	-1.0274	6.78e-76	-1.07102	5.28e-95	-1.17183	6.58e-53	2.76283	96470054
cg00737840	11	125036420	PKNOX2	ENSG00000165495	PKNOX2	-0.480115	0.360701	1.67e-11	-0.667342	3.58e-46	0.104899	0.756561	-0.0608538	0.95477	-1.03378	8.07e-45	-1.24813	8.81e-70	-0.886495	4.16e-28	-1.09873	1.47e-43	-1.09831	6.43e-26	2.90615	125036421
cg09410234	1	111217715	KCNA3	ENSG00000177272	KCNA3	-0.481554	0.30298	1.76e-06	-0.761386	2.27e-37	-0.281365	0.617352	-0.609992	4.22e-09	-1.27528	9.83e-65	-0.854326	6.24e-28	-0.842988	5.16e-17	-1.72773	9.6e-133	-0.636024	1.45e-05	2.3187	111217716
cg05038216	2	29339091	CLIP4	ENSG00000115295	CLIP4	-0.481564	0.258948	1.73e-05	-0.610503	1.08e-26	-0.0606258	1	-0.0286822	1	-0.906807	4.48e-53	-0.915623	8.39e-34	-1.06983	1.48e-54	-1.29337	6.21e-41	-0.418069	4.21e-06	2.13291	29339092
cg21972382	2	29339076	CLIP4	ENSG00000115295	CLIP4	-0.481967	0.249616	2.58e-05	-0.610503	1.08e-26	-0.0606258	1	-0.0286822	1	-0.906807	4.48e-53	-0.915623	8.39e-34	-1.06983	1.48e-54	-1.29337	6.21e-41	-0.418069	4.21e-06	2.09757	29339077
cg06303224	18	6930087		ENSG00000265933	LINC00668	-0.482823	-0.589845	3.65e-19	0.493193	0.000202	-0.239182	1	0.13758	1	-0.265612	0.169096	-0.447722	0.0975704	1.47567	2.46e-15	-0.0755712	1	-0.818969	0.00680588	0.656828	6930088
cg21277995	6	393239		ENSG00000137265	IRF4	-0.482881	0.441563	6.3e-13	-1.05159	3.92e-37	-0.0561584	1	-0.578138	0.249177	-1.5721	2.29e-40	-1.60999	6.26e-26	-1.0738	3.44e-16	-2.20448	4.16e-29	-0.636718	0.000426	2.63479	393240
cg09511126	10	100993597	HPSE2	ENSG00000172987	HPSE2	-0.482958	0.255671	1.87e-05	-0.941465	2.17e-67	-0.21448	0.00934779	-0.194177	0.22955	-1.26181	4.74e-46	-1.50672	9.9e-61	-1.14818	2.83e-36	-1.4852	1.54e-55	-1.19993	6.01e-37	2.23899	100993598
cg09100013	4	96469634	UNC5C	ENSG00000182168	UNC5C	-0.483528	0.379287	5.97e-11	-0.818361	5.08e-55	-0.297113	0.0635887	-0.107665	0.885758	-1.05871	9.89e-91	-0.485274	4.69e-16	-1.0274	6.78e-76	-1.07102	5.28e-95	-1.17183	6.58e-53	3.76791	96469635
cg24242823	7	24323675	NPY	ENSG00000122585	NPY	-0.483856	0.332826	4.79e-08	-1.27083	1.69e-65	-0.124254	0.591524	-0.31039	0.23735	-1.60476	4.11e-20	-1.64229	5.1e-19	-1.75994	4.87e-23	-1.62422	6.08e-18	-1.56199	1.75e-16	2.47667	24323676
cg17046577	7	84815361		ENSG00000153993	SEMA3D	-0.483904	0.238082	7.52e-05	-1.01708	6.94e-62	-0.117059	0.50529	-0.116557	0.859013	-1.38447	2.16e-31	-1.47565	1.41e-36	-1.3588	2.55e-28	-1.39559	2.03e-27	-1.1415	1.13e-12	2.12728	84815362
cg24327132	15	72520632		ENSG00000067225	PKM	-0.484052	-0.580573	1.88e-09	1.30143	1.13e-81	0.545421	0.17752	0.0749664	1	0.874696	8.5e-54	1.64713	7.75e-95	0.886632	7.47e-43	0.462997	5.22e-07	1.29241	5.67e-48	0.626396	72520633
cg26554592	10	108924398	SORCS1	ENSG00000108018	SORCS1	-0.484406	0.244139	1.47e-05	-0.799938	4.44e-60	-0.0347014	1	-0.0335392	1	-1.12701	3.89e-34	-1.18624	1.5e-35	-1.13097	4.39e-33	-1.2101	3.11e-34	-1.04577	1.13e-26	2.14657	108924399
cg00804587	3	190038679	CLDN1	ENSG00000163347	CLDN1	-0.484802	-0.696098	5.96e-26	4.14631	1.64e-208	-0.0073325	1	0.425495	0.735366	4.37661	4.12e-186	3.43995	1.79e-98	3.12012	1.32e-101	4.18643	5.92e-99	3.53419	1.2e-83	0.579743	190038680
cg14301635	6	31895203		ENSG00000166278	C2	-0.48495	-0.551067	1.43e-21	2.34047	2.3e-114	-0.618829	0.554572	-0.104226	1	2.31387	1.76e-87	1.37883	1.4e-23	1.37507	3.69e-29	2.28575	5.43e-38	1.82588	4.8e-29	0.661967	31895204
cg19930352	1	152009772		ENSG00000163191	S100A11	-0.485331	-0.501327	2.52e-15	2.04923	3.81e-141	0.216219	0.774587	0.0651468	1	1.71465	1.92e-103	1.91522	2.73e-85	1.6161	4.76e-77	1.99336	1.25e-58	1.83776	8.28e-59	0.665694	152009773
cg07926895	1	200005833		ENSG00000116833	NR5A2	-0.486081	0.415902	2.88e-09	-1.64436	5.98e-96	0.0909546	1	0.0942171	1	-2.0859	8.34e-100	-2.12151	4.72e-67	-2.06204	1.41e-78	-2.17811	4.01e-45	-2.07718	1.5e-48	3.44189	200005834
cg11146971	14	27068354		ENSG00000139910	NOVA1	-0.486532	0.32304	4.48e-08	-1.06516	7.11e-72	-0.535512	0.0249762	-0.157966	0.186396	-1.45471	2.34e-61	-1.66102	2.03e-62	-1.1766	2.47e-38	-1.61483	1.52e-39	-1.28805	2.82e-19	2.6905	27068355
cg08638917	16	58299153		ENSG00000103021	CCDC113	-0.48661	-0.583218	1.41e-21	1.38938	8.11e-101	-0.227832	0.854654	0.110565	1	1.32669	4.66e-98	1.00467	8.86e-42	1.16302	1.03e-64	1.0417	2.4e-28	0.57286	3.32e-11	0.649223	58299154
cg25593309	7	155754630		ENSG00000204876	AC021218.2	-0.486987	-0.639352	1.66e-24	2.60865	7.62e-104	-0.400811	0.818174	-0.503045	0.587091	2.51018	2.7e-67	1.73417	7.21e-22	2.43685	2.2e-51	2.19503	1.93e-22	1.61962	5.45e-14	0.517579	155754631
cg11322877	X	130965143		ENSG00000213468	RP11-453F18__B.1	-0.489207	-0.570985	3.57e-11	1.09183	1.32e-77	-0.443024	0.47572	0.280956	0.830422	1.03378	1.29e-40	0.830298	9.59e-18	1.01222	1.07e-26	1.20945	1.37e-14	0.696143	3.35e-09	0.622305	130965144
cg00685314	12	120307689		ENSG00000122966	CIT	-0.489483	-0.5853	8.48e-18	1.15433	1.13e-68	0.0689299	1	0.2229	0.623208	0.794374	8.64e-38	0.898449	3.9e-31	0.63317	1.81e-19	0.593985	8.35e-09	0.530178	2.99e-08	0.618872	120307690
cg17909890	9	22447694		ENSG00000176399	DMRTA1	-0.489515	0.337707	9.13e-09	-0.607812	1.5e-31	0.0416942	0.982539	-0.038283	1	-1.07946	8.63e-23	-1.02577	2.13e-23	-0.851033	5.19e-14	-0.927495	2.81e-15	-0.936124	1.18e-15	3.24916	22447695
cg14481208	2	74669375		ENSG00000114993	RTKN	-0.48954	-0.518481	2.29e-16	1.49337	1.03e-118	-0.178116	0.616009	0.044663	1	1.23319	1.95e-125	0.869995	1.51e-51	0.740438	4.71e-48	1.30563	5.22e-65	0.757657	6.41e-30	0.521679	74669376
cg26071016	1	111217785	KCNA3	ENSG00000177272	KCNA3	-0.490035	0.244212	2.93e-05	-0.761386	2.27e-37	-0.281365	0.617352	-0.609992	4.22e-09	-1.27528	9.83e-65	-0.854326	6.24e-28	-0.842988	5.16e-17	-1.72773	9.6e-133	-0.636024	1.45e-05	2.0722	111217786
cg16791424	14	27068093		ENSG00000139910	NOVA1	-0.494194	0.364458	1.21e-07	-1.06516	7.11e-72	-0.535512	0.0249762	-0.157966	0.186396	-1.45471	2.34e-61	-1.66102	2.03e-62	-1.1766	2.47e-38	-1.61483	1.52e-39	-1.28805	2.82e-19	3.32957	27068094
cg23502778	14	27068135		ENSG00000139910	NOVA1	-0.49421	0.45741	2.53e-11	-1.06516	7.11e-72	-0.535512	0.0249762	-0.157966	0.186396	-1.45471	2.34e-61	-1.66102	2.03e-62	-1.1766	2.47e-38	-1.61483	1.52e-39	-1.28805	2.82e-19	5.28331	27068136
cg08314996	20	42984099		ENSG00000226812	RP5-881L22.5	-0.494372	-0.483269	3.35e-18	1.28844	3.95e-35	-0.752517	0.421369	0.289155	1	1.77789	1.22e-69	-0.63902	3.96e-06	0.599686	7.47e-08	1.98664	1.53e-36	-0.275463	0.146917	0.60576	42984100
cg10063637	16	4524514		ENSG00000153406	NMRAL1	-0.494927	-0.503928	1.13e-10	1.00098	1e-66	-0.019257	1	-0.123945	1	0.51349	2.24e-24	0.461699	4.82e-14	0.427512	1.89e-13	0.767677	2.79e-19	0.381513	2.01e-06	0.333582	4524515
cg16475705	4	96469565	UNC5C	ENSG00000182168	UNC5C	-0.495198	0.328085	4.58e-09	-0.818361	5.08e-55	-0.297113	0.0635887	-0.107665	0.885758	-1.05871	9.89e-91	-0.485274	4.69e-16	-1.0274	6.78e-76	-1.07102	5.28e-95	-1.17183	6.58e-53	3.59817	96469566
cg19639184	11	22214934	ANO5	ENSG00000171714	ANO5	-0.49522	0.258773	7.74e-05	-1.12201	5.77e-67	-0.3748	0.0110809	0.13146	1	-1.61222	2.57e-47	-1.70019	9.94e-48	-0.650553	3.22e-06	-1.6512	3.93e-43	-1.39403	2.07e-20	3.73642	22214935
cg25691526	X	130964707		ENSG00000213468	RP11-453F18__B.1	-0.495268	-0.602394	6.87e-12	1.09183	1.32e-77	-0.443024	0.47572	0.280956	0.830422	1.03378	1.29e-40	0.830298	9.59e-18	1.01222	1.07e-26	1.20945	1.37e-14	0.696143	3.35e-09	0.579536	130964708
cg19868631	7	54609776	VSTM2A	ENSG00000170419	VSTM2A	-0.49542	0.381503	5e-08	-2.34858	1.86e-154	-0.0786802	0.672843	-0.236945	0.342085	-2.87773	4.25e-109	-3.00075	6.41e-106	-1.94732	6.21e-32	-2.94872	1.16e-100	-2.92861	1.08e-93	2.68246	54609777
cg07067982	11	57194370	SLC43A3	ENSG00000134802	SLC43A3	-0.496706	0.381205	6.02e-06	0.593042	3.49e-11	0.505421	0.577332	0.197592	1	0.254872	0.00689399	0.728741	2.84e-09	-0.60508	8.41e-08	-0.136169	0.580047	1.03618	4.08e-14	3.98714	57194371
cg09286079	19	41510059		ENSG00000197408	CYP2B6	-0.496727	-0.703402	9.83e-29	1.32774	7.03e-29	-0.723583	0.65369	-0.13895	1	1.43324	3.17e-22	-0.031265	1	0.870884	7.96e-07	1.36865	4.07e-08	0.296508	0.366724	0.579115	41510060
cg03382304	21	27012176	JAM2	ENSG00000154721	JAM2	-0.497038	0.479797	4.7e-18	-1.42432	3.16e-86	-0.291656	0.664284	0.126078	1	-1.74667	4.31e-104	-2.04336	2.33e-92	-1.84063	9.37e-90	-2.01468	7.95e-57	-1.33748	2e-33	5.00012	27012177
cg07326438	11	57194562	SLC43A3	ENSG00000134802	SLC43A3	-0.497131	0.428606	5.02e-06	0.593042	3.49e-11	0.505421	0.577332	0.197592	1	0.254872	0.00689399	0.728741	2.84e-09	-0.60508	8.41e-08	-0.136169	0.580047	1.03618	4.08e-14	4.09516	57194563
cg04255616	8	41167278		ENSG00000104332	SFRP1	-0.497447	0.248079	3.52e-05	-2.95394	1e-172	0.0256541	0.992523	0.238161	0.0480525	-3.41207	1.83e-156	-3.47678	3.95e-161	-3.40925	5.55e-151	-3.46479	3.21e-151	-3.06657	5e-44	2.23643	41167279
cg00163372	8	128752988		ENSG00000136997	MYC	-0.497958	-0.681563	4.84e-22	2.44186	4.39e-141	-0.111073	1	0.197084	1	2.71954	6.49e-149	1.77465	4.37e-60	1.62715	5.21e-60	1.89638	1.51e-41	1.29302	2.41e-24	0.543924	128752989
cg16401360	10	100993589	HPSE2	ENSG00000172987	HPSE2	-0.498414	0.287346	4.48e-07	-0.941465	2.17e-67	-0.21448	0.00934779	-0.194177	0.22955	-1.26181	4.74e-46	-1.50672	9.9e-61	-1.14818	2.83e-36	-1.4852	1.54e-55	-1.19993	6.01e-37	2.46074	100993590
cg24319381	15	83316911	CPEB1	ENSG00000214575	CPEB1	-0.49868	0.327059	3.04e-08	-0.652982	1.37e-38	-0.307002	0.00542893	0.414019	7.25e-05	-0.933911	7.44e-28	-1.02229	6.86e-31	-1.07215	7.06e-34	-1.00034	4.66e-27	-0.805723	1.28e-14	2.45717	83316912
cg23898497	8	128822543		ENSG00000249859	PVT1	-0.498812	-0.551564	1.03e-18	2.59499	2.66e-154	-0.277896	0.672037	0.135164	1	2.33068	1.86e-114	2.02283	9.25e-65	1.82968	3.46e-65	2.49227	3.65e-61	1.97229	1.82e-46	0.589382	128822544
cg19515035	2	74669516		ENSG00000114993	RTKN	-0.49897	-0.378158	1.89e-11	1.49337	1.03e-118	-0.178116	0.616009	0.044663	1	1.23319	1.95e-125	0.869995	1.51e-51	0.740438	4.71e-48	1.30563	5.22e-65	0.757657	6.41e-30	0.61896	74669517
cg12433486	15	72520804		ENSG00000067225	PKM	-0.499638	-0.582915	9.76e-10	1.30143	1.13e-81	0.545421	0.17752	0.0749664	1	0.874696	8.5e-54	1.64713	7.75e-95	0.886632	7.47e-43	0.462997	5.22e-07	1.29241	5.67e-48	0.568513	72520805
cg14893129	17	78152051		ENSG00000141527	CARD14	-0.499837	-0.551387	9.73e-20	1.81854	8.39e-113	0.458825	0.583778	0.230854	0.943457	1.94306	5.07e-92	1.60642	3.64e-43	1.35509	2.97e-39	1.7843	2.72e-31	1.4426	1.35e-24	0.652666	78152052
cg14323984	4	6695203	S100P	ENSG00000163993	S100P	-0.500297	-0.734423	6.71e-27	2.30543	1.97e-71	0.299009	0.723923	-0.43704	0.785578	1.23786	2.58e-18	2.32277	3.31e-33	2.6399	2.27e-52	2.03733	3.5e-17	1.93153	5.29e-18	0.52573	6695204
cg08808128	2	29338432	CLIP4	ENSG00000115295	CLIP4	-0.500374	0.286617	4.11e-06	-0.610503	1.08e-26	-0.0606258	1	-0.0286822	1	-0.906807	4.48e-53	-0.915623	8.39e-34	-1.06983	1.48e-54	-1.29337	6.21e-41	-0.418069	4.21e-06	2.03038	29338433
cg13067221	14	23449582		ENSG00000129474	AJUBA	-0.500388	-0.506256	6.06e-15	2.44106	2.79e-166	0.116983	1	0.0521852	1	2.21651	4.18e-151	2.40052	7.65e-126	1.62293	3.52e-81	2.15922	1.21e-74	1.9945	8.61e-74	0.663665	23449583
cg22618337	10	115510928		ENSG00000148735	PLEKHS1	-0.500914	-0.532212	8.47e-15	2.72396	7.52e-131	0.393378	0.693007	-0.0953381	1	2.08997	7.73e-63	2.24273	9.99e-46	2.63619	5.15e-75	2.5062	2.27e-38	2.1022	2.46e-31	0.660789	115510929
cg21782409	4	96470887	UNC5C	ENSG00000182168	UNC5C	-0.502117	0.406886	3.49e-11	-0.818361	5.08e-55	-0.297113	0.0635887	-0.107665	0.885758	-1.05871	9.89e-91	-0.485274	4.69e-16	-1.0274	6.78e-76	-1.07102	5.28e-95	-1.17183	6.58e-53	3.10788	96470888
cg17826424	6	41007692		ENSG00000124602	UNC5CL	-0.502522	-0.672109	7.62e-26	2.1478	9.95e-111	-0.309522	0.776962	-0.339295	0.855694	1.95982	1.81e-74	1.12383	1.9e-17	1.77955	8.12e-51	2.08631	7.26e-37	1.58396	9.42e-25	0.588957	41007693
cg17588094	8	128755270		ENSG00000136997	MYC	-0.50357	-0.629464	1.96e-22	2.44186	4.39e-141	-0.111073	1	0.197084	1	2.71954	6.49e-149	1.77465	4.37e-60	1.62715	5.21e-60	1.89638	1.51e-41	1.29302	2.41e-24	0.577686	128755271
cg02489371	17	56496039		ENSG00000108375	RNF43	-0.505098	-0.506604	2.7e-15	2.54608	4.56e-141	-0.623277	0.419191	0.308878	0.885957	2.71292	6.04e-165	1.07357	2.88e-25	2.28378	5.88e-113	2.31688	1.52e-67	1.21398	1.7e-25	0.650858	56496040
cg08167706	7	134144106	AKR1B1	ENSG00000085662	AKR1B1	-0.505488	0.486681	1.37e-12	-0.0154525	0.82754	0.0433725	1	0.0579027	1	-0.260803	0.000587	-0.463205	2.12e-06	-1.02417	1.15e-27	-0.740876	3.65e-08	0.124841	0.432339	4.67211	134144107
cg12412390	4	96469286	UNC5C	ENSG00000182168	UNC5C	-0.505547	0.2688	2.51e-06	-0.818361	5.08e-55	-0.297113	0.0635887	-0.107665	0.885758	-1.05871	9.89e-91	-0.485274	4.69e-16	-1.0274	6.78e-76	-1.07102	5.28e-95	-1.17183	6.58e-53	2.34156	96469287
cg21585438	4	62067189		ENSG00000150471	LPHN3	-0.5057	0.559924	3.07e-19	-0.984584	5.86e-59	-0.0421414	1	-0.0931541	1	-1.29726	1.07e-83	-0.705083	4.18e-18	-0.908177	1.53e-32	-1.65381	2.34e-129	-1.30527	4.58e-39	3.61315	62067190
cg06808011	16	3286070		ENSG00000010539	ZNF200	-0.506096	-0.697354	6.45e-26	1.18461	1.54e-93	-0.0251677	1	0.0463244	1	0.765676	1.32e-73	0.907119	1.18e-63	0.722568	1.94e-53	0.874761	1.15e-39	0.675365	8.73e-29	0.528815	3286071
cg13763550	16	4524223		ENSG00000153406	NMRAL1	-0.506434	-0.458824	8.17e-10	1.00098	1e-66	-0.019257	1	-0.123945	1	0.51349	2.24e-24	0.461699	4.82e-14	0.427512	1.89e-13	0.767677	2.79e-19	0.381513	2.01e-06	0.486103	4524224
cg19448292	20	35504064		ENSG00000101342	C20orf118	-0.507533	-0.498018	3.64e-20	-0.0931399	0.140049	-0.436746	0.559204	0.0820893	1	-0.205932	0.000713	-1.01115	2.12e-31	-0.819226	4.64e-28	0.0554302	0.784933	-0.959389	6.37e-21	0.666808	35504065
cg20115218	11	22214726	ANO5	ENSG00000171714	ANO5	-0.507565	0.333799	9.71e-07	-1.12201	5.77e-67	-0.3748	0.0110809	0.13146	1	-1.61222	2.57e-47	-1.70019	9.94e-48	-0.650553	3.22e-06	-1.6512	3.93e-43	-1.39403	2.07e-20	3.64705	22214727
cg04453180	5	140856330	PCDHGA4,PCDHGA12,PCDHGA11,PCDHGA9,PCDHGA1,PCDHGB1,PCDHGC3,PCDHGB6,PCDHGB3,PCDHGB7,PCDHGA6,PCDHGA8,PCDHGA10,PCDHGA5,PCDHGB4,PCDHGA3,PCDHGA2,PCDHGA7,PCDHGB2,PCDHGB5	ENSG00000240184	PCDHGC3	-0.507766	0.554631	1.67e-23	-0.631872	1.68e-18	-0.345349	0.846258	0.154666	1	-0.665812	2.31e-17	-1.56782	6.17e-47	-1.33358	1.75e-40	-1.04677	1.08e-13	-0.677398	8.22e-08	7.51346	140856331
cg22634891	4	96470250	UNC5C	ENSG00000182168	UNC5C	-0.508707	0.284804	7.2e-08	-0.818361	5.08e-55	-0.297113	0.0635887	-0.107665	0.885758	-1.05871	9.89e-91	-0.485274	4.69e-16	-1.0274	6.78e-76	-1.07102	5.28e-95	-1.17183	6.58e-53	2.68203	96470251
cg17978103	20	56272305		ENSG00000124225	PMEPA1	-0.509237	-0.636663	2.02e-26	2.15207	1.11e-117	-0.881608	0.272802	-0.181775	1	2.21799	8.17e-117	0.897805	5.16e-16	1.35244	2.98e-44	1.68786	2.25e-34	2.01575	1.64e-53	0.61941	56272306
cg14338345	9	22447679	DMRTA1	ENSG00000176399	DMRTA1	-0.509628	0.33191	3.78e-08	-0.607812	1.5e-31	0.0416942	0.982539	-0.038283	1	-1.07946	8.63e-23	-1.02577	2.13e-23	-0.851033	5.19e-14	-0.927495	2.81e-15	-0.936124	1.18e-15	2.41947	22447680
cg23792485	20	42984453		ENSG00000226812	RP5-881L22.5	-0.509842	-0.549673	7.71e-22	1.28844	3.95e-35	-0.752517	0.421369	0.289155	1	1.77789	1.22e-69	-0.63902	3.96e-06	0.599686	7.47e-08	1.98664	1.53e-36	-0.275463	0.146917	0.634181	42984454
cg07176692	1	113500329		ENSG00000226419	RP11-31F15.1	-0.509879	-0.56039	2.06e-13	1.18875	2.17e-67	0.216018	0.915534	-0.0118435	1	1.13842	2.14e-51	1.02466	2.02e-26	0.671585	2.23e-16	1.01747	6.83e-15	0.614097	9.83e-08	0.498481	113500330
cg06392169	6	391936		ENSG00000137265	IRF4	-0.510365	0.244102	7.45e-05	-1.05159	3.92e-37	-0.0561584	1	-0.578138	0.249177	-1.5721	2.29e-40	-1.60999	6.26e-26	-1.0738	3.44e-16	-2.20448	4.16e-29	-0.636718	0.000426	1.96884	391937
cg00859129	1	109422184		ENSG00000121957	GPSM2	-0.511774	-0.608295	4.06e-23	1.69694	5.32e-101	-0.674966	0.0907614	-0.125784	1	1.41296	5.43e-85	0.974264	6.41e-31	1.31727	2.91e-61	1.32787	3.25e-33	0.693233	1.02e-11	0.623841	109422185
cg01777397	2	29337946		ENSG00000115295	CLIP4	-0.51184	0.290627	3.3e-06	-0.610503	1.08e-26	-0.0606258	1	-0.0286822	1	-0.906807	4.48e-53	-0.915623	8.39e-34	-1.06983	1.48e-54	-1.29337	6.21e-41	-0.418069	4.21e-06	2.15487	29337947
cg05916545	4	74901513		ENSG00000163734	CXCL3	-0.512196	-0.593596	1.94e-17	3.8747	7.73e-165	0.38678	0.841049	0.133996	1	3.58408	1.32e-104	3.62271	7.42e-76	3.15818	4.21e-71	3.20612	9.41e-41	3.57309	3.43e-56	0.662745	74901514
cg03073000	X	130964931		ENSG00000213468	RP11-453F18__B.1	-0.514044	-0.529853	5.23e-11	1.09183	1.32e-77	-0.443024	0.47572	0.280956	0.830422	1.03378	1.29e-40	0.830298	9.59e-18	1.01222	1.07e-26	1.20945	1.37e-14	0.696143	3.35e-09	0.651371	130964932
cg12510708	7	26193805		ENSG00000050344	NFE2L3	-0.514185	-0.493006	6.56e-17	2.85771	5.6e-211	-0.113275	1	-0.293284	0.406786	2.69612	1.18e-194	2.22336	1.92e-121	2.16058	1.43e-129	2.50095	2.28e-98	2.13359	1.42e-86	0.491636	26193806
cg01072952	5	83679364	EDIL3	ENSG00000164176	EDIL3	-0.516321	0.323194	5.26e-08	-1.701	1.6e-89	-0.220066	0.966486	0.0582173	1	-1.96402	6.12e-90	-2.53496	6.35e-83	-2.09168	3.16e-77	-2.62307	3.32e-55	-1.69499	2.46e-35	2.5369	83679365
cg00159764	20	35059674		ENSG00000080845	DLGAP4	-0.517041	-0.48242	1.34e-17	1.40758	6.33e-123	-0.205273	0.5272	-0.019703	1	1.11036	2.51e-124	0.618366	8.48e-37	0.727551	8.39e-55	1.26757	3.58e-72	0.88819	1.59e-46	0.611239	35059675
cg25884711	7	24323840	NPY	ENSG00000122585	NPY	-0.51713	0.369932	1.49e-09	-1.27083	1.69e-65	-0.124254	0.591524	-0.31039	0.23735	-1.60476	4.11e-20	-1.64229	5.1e-19	-1.75994	4.87e-23	-1.62422	6.08e-18	-1.56199	1.75e-16	2.45896	24323841
cg07945582	7	26206579		ENSG00000050344	NFE2L3	-0.517577	-0.534064	3.09e-19	2.85771	5.6e-211	-0.113275	1	-0.293284	0.406786	2.69612	1.18e-194	2.22336	1.92e-121	2.16058	1.43e-129	2.50095	2.28e-98	2.13359	1.42e-86	0.584764	26206580
cg08392199	5	38556223	LIFR	ENSG00000113594	LIFR	-0.517693	0.248088	1.62e-05	-1.5943	2.51e-112	-0.0488465	1	0.110777	1	-1.90596	4.91e-128	-2.02397	2.5e-160	-1.88213	4.43e-102	-2.11725	6.59e-160	-1.768	7.12e-55	2.18918	38556224
cg12584684	4	96471105	UNC5C	ENSG00000182168	UNC5C	-0.517734	0.569143	1.32e-19	-0.818361	5.08e-55	-0.297113	0.0635887	-0.107665	0.885758	-1.05871	9.89e-91	-0.485274	4.69e-16	-1.0274	6.78e-76	-1.07102	5.28e-95	-1.17183	6.58e-53	5.03597	96471106
cg03716852	19	49669281	TRPM4	ENSG00000130529	TRPM4	-0.517979	0.246438	8.51e-05	-0.646779	2.79e-24	0.134888	1	-0.110944	1	-1.4139	4.75e-76	-1.3815	5.56e-48	-0.33864	1.01e-05	-0.906427	5.05e-15	-1.21784	2.02e-28	1.89495	49669282
cg26306893	20	37074908	SNHG11,SNORA39,SNORA60	ENSG00000174365	SNHG11	-0.518087	-0.454113	2.54e-16	1.02373	1.77e-50	-0.635202	0.137541	-0.0324078	1	0.977175	2.61e-55	-0.109134	0.246111	0.366573	1.33e-07	1.32047	5.96e-39	-0.0819795	0.584883	0.602128	37074909
cg26668837	11	8615356		ENSG00000130413	STK33	-0.51936	0.298929	5.61e-05	-0.168916	0.0310744	-0.356351	0.816969	0.287932	0.993926	-0.179711	0.102302	-0.508657	5.24e-05	-1.06703	6.29e-35	-0.9571	3.69e-13	-0.509041	0.00103935	2.94754	8615357
cg10972873	1	200007592		ENSG00000116833	NR5A2	-0.520098	0.385337	9.5e-10	-1.64436	5.98e-96	0.0909546	1	0.0942171	1	-2.0859	8.34e-100	-2.12151	4.72e-67	-2.06204	1.41e-78	-2.17811	4.01e-45	-2.07718	1.5e-48	2.86155	200007593
cg17863743	10	100993587	HPSE2	ENSG00000172987	HPSE2	-0.520344	0.387964	2.13e-11	-0.941465	2.17e-67	-0.21448	0.00934779	-0.194177	0.22955	-1.26181	4.74e-46	-1.50672	9.9e-61	-1.14818	2.83e-36	-1.4852	1.54e-55	-1.19993	6.01e-37	2.69161	100993588
cg07482795	19	37997730	ZNF793	ENSG00000266916	CTD-3064H18.1	-0.520793	0.525693	1.49e-14	-0.675551	1.03e-20	0.211474	0.881404	-0.0637112	1	-0.906521	6.6e-26	-1.41001	9.52e-68	-1.17713	1.95e-40	-0.825927	1.15e-07	-0.945913	5.72e-12	9.91422	37997731
cg03757805	13	111521981		ENSG00000255874	LINC00346	-0.520901	-0.686237	1.28e-25	1.26059	1.7e-79	-0.0562432	1	-0.0888098	1	1.16414	3.58e-10	0.964733	0.000112	1.10566	1.24e-06	0.969528	0.00978522	1.10625	0.00110175	0.569461	111521982
cg16277214	3	32434339		ENSG00000153551	CMTM7	-0.521969	-0.470576	1.93e-13	1.30514	9.42e-70	0.13432	1	0.417681	0.186396	1.00228	7.56e-42	0.877017	4.92e-20	0.341241	7.54e-05	1.22347	3.52e-24	0.962753	6.77e-18	0.597306	32434340
cg04617755	2	115919366		ENSG00000235026	AC066593.1	-0.522257	0.279634	1.14e-05	-2.24737	5.32e-86	-0.209233	0.733884	1.13054	0.0496218	-2.38244	1.38e-24	-3.06186	8.45e-49	-2.64035	7.46e-39	-2.94319	1.28e-21	-2.52851	8.96e-07	2.71953	115919367
cg06841499	11	67349641	GSTP1	ENSG00000084207	GSTP1	-0.525372	-0.661458	2.82e-23	1.29944	8.34e-85	0.0125633	1	0.0494476	1	1.02996	8.48e-58	1.19549	6.32e-48	0.87352	2.52e-34	1.18221	1.99e-29	0.789094	1.04e-16	0.557286	67349642
cg20725941	19	52900927	ZNF528	ENSG00000167555	ZNF528	-0.526628	0.319025	2.22e-05	-0.566799	2.95e-13	-0.701288	0.462815	0.164096	1	-0.701851	3.61e-16	-1.51018	2.98e-36	-1.07429	5.47e-25	-0.637806	2.64e-05	-0.919525	5.17e-11	4.34473	52900928
cg08345575	16	4524283		ENSG00000153406	NMRAL1	-0.52688	-0.556925	8.28e-12	1.00098	1e-66	-0.019257	1	-0.123945	1	0.51349	2.24e-24	0.461699	4.82e-14	0.427512	1.89e-13	0.767677	2.79e-19	0.381513	2.01e-06	0.371707	4524284
cg00863099	2	87755371		ENSG00000222041	LINC00152	-0.527846	-0.785775	3.2e-19	1.98147	8.15e-118	0.358255	0.586417	-0.0336702	1	1.67968	1.68e-92	1.74653	1.55e-67	0.73045	9.45e-18	1.51046	2.73e-34	2.21064	1.19e-74	0.389006	87755372
cg07559273	14	27066404		ENSG00000139910	NOVA1	-0.529399	0.456047	3.52e-11	-1.06516	7.11e-72	-0.535512	0.0249762	-0.157966	0.186396	-1.45471	2.34e-61	-1.66102	2.03e-62	-1.1766	2.47e-38	-1.61483	1.52e-39	-1.28805	2.82e-19	4.73021	27066405
cg24885417	7	24323764	NPY	ENSG00000122585	NPY	-0.530098	0.235613	6.93e-05	-1.27083	1.69e-65	-0.124254	0.591524	-0.31039	0.23735	-1.60476	4.11e-20	-1.64229	5.1e-19	-1.75994	4.87e-23	-1.62422	6.08e-18	-1.56199	1.75e-16	2.07759	24323765
cg15849648	6	41007485	UNC5CL	ENSG00000124602	UNC5CL	-0.530174	-0.650965	5.29e-26	2.1478	9.95e-111	-0.309522	0.776962	-0.339295	0.855694	1.95982	1.81e-74	1.12383	1.9e-17	1.77955	8.12e-51	2.08631	7.26e-37	1.58396	9.42e-25	0.60739	41007486
cg24870497	4	96469519	UNC5C	ENSG00000182168	UNC5C	-0.531006	0.482729	1.25e-16	-0.818361	5.08e-55	-0.297113	0.0635887	-0.107665	0.885758	-1.05871	9.89e-91	-0.485274	4.69e-16	-1.0274	6.78e-76	-1.07102	5.28e-95	-1.17183	6.58e-53	5.20322	96469520
cg13932916	7	39606965		ENSG00000241127	YAE1D1	-0.534814	-0.571396	7.4e-18	1.11262	3.95e-57	-0.497822	0.487617	0.0514749	1	1.03683	4.45e-59	0.171882	0.0386222	0.340044	1.49e-06	1.25198	6.96e-34	0.184155	0.0948146	0.618004	39606966
cg17287725	19	12267592	ZNF625	ENSG00000257591	ZNF625	-0.536334	0.442393	8.16e-11	-0.365416	1.18e-10	-0.0971332	1	0.143103	1	-0.568201	3.29e-17	-1.14987	1.02e-67	-0.606431	3.37e-25	-0.758241	9.15e-12	-0.538033	1.44e-06	10.3748	12267593
cg25530944	X	130964695		ENSG00000213468	RP11-453F18__B.1	-0.536675	-0.577824	9.06e-11	1.09183	1.32e-77	-0.443024	0.47572	0.280956	0.830422	1.03378	1.29e-40	0.830298	9.59e-18	1.01222	1.07e-26	1.20945	1.37e-14	0.696143	3.35e-09	0.609318	130964696
cg00264419	8	22922124		ENSG00000120889	TNFRSF10B	-0.538676	-0.653374	4.91e-18	1.487	3.22e-103	0.197679	0.823445	-0.0843398	1	0.778306	1.68e-38	1.26603	3.11e-60	1.07312	1.86e-51	0.946905	1.79e-21	1.09266	5.34e-32	0.546927	22922125
cg09267217	19	52900980	ZNF528	ENSG00000167555	ZNF528	-0.540858	0.283068	3.63e-05	-0.566799	2.95e-13	-0.701288	0.462815	0.164096	1	-0.701851	3.61e-16	-1.51018	2.98e-36	-1.07429	5.47e-25	-0.637806	2.64e-05	-0.919525	5.17e-11	3.86209	52900981
cg00089091	2	115919950		ENSG00000235026	AC066593.1	-0.541485	0.331606	3e-07	-2.24737	5.32e-86	-0.209233	0.733884	1.13054	0.0496218	-2.38244	1.38e-24	-3.06186	8.45e-49	-2.64035	7.46e-39	-2.94319	1.28e-21	-2.52851	8.96e-07	2.45717	115919951
cg19832521	14	27065974		ENSG00000139910	NOVA1	-0.542383	0.493356	4.96e-15	-1.06516	7.11e-72	-0.535512	0.0249762	-0.157966	0.186396	-1.45471	2.34e-61	-1.66102	2.03e-62	-1.1766	2.47e-38	-1.61483	1.52e-39	-1.28805	2.82e-19	3.42408	27065975
cg04748593	3	169539775	LRRIQ4	ENSG00000188306	LRRIQ4	-0.544645	-0.625208	3.1e-16	0.439638	1.38e-13	0.205238	0.747577	-0.347816	0.439719	-0.135619	0.00304086	0.241801	0.00863589	1.14529	8.53e-36	-0.143452	0.218687	-0.130843	0.301982	0.635538	169539776
cg18488855	14	27066634		ENSG00000139910	NOVA1	-0.545761	0.415895	1.73e-10	-1.06516	7.11e-72	-0.535512	0.0249762	-0.157966	0.186396	-1.45471	2.34e-61	-1.66102	2.03e-62	-1.1766	2.47e-38	-1.61483	1.52e-39	-1.28805	2.82e-19	4.17867	27066635
cg24588375	19	37997791	ZNF793	ENSG00000266916	CTD-3064H18.1	-0.550034	0.524983	2.94e-14	-0.675551	1.03e-20	0.211474	0.881404	-0.0637112	1	-0.906521	6.6e-26	-1.41001	9.52e-68	-1.17713	1.95e-40	-0.825927	1.15e-07	-0.945913	5.72e-12	14.1746	37997792
cg20075683	5	132083910	CCNI2	ENSG00000205089	CCNI2	-0.556198	-0.570173	1.26e-18	1.55169	3.59e-100	-0.0313529	1	-0.179375	0.945399	1.03792	6.08e-55	1.2614	3.51e-45	1.30164	1.65e-63	1.02369	5.27e-22	0.756141	2.04e-14	0.646361	132083911
cg00355281	7	24323767	NPY	ENSG00000122585	NPY	-0.557395	0.304229	1.68e-07	-1.27083	1.69e-65	-0.124254	0.591524	-0.31039	0.23735	-1.60476	4.11e-20	-1.64229	5.1e-19	-1.75994	4.87e-23	-1.62422	6.08e-18	-1.56199	1.75e-16	2.29193	24323768
cg12100751	1	109203672	C1orf59	ENSG00000162639	HENMT1	-0.557819	-0.397541	1.01e-10	1.34692	6.86e-64	-0.278539	0.885241	-0.112208	1	1.01064	2.13e-38	0.471137	1.31e-05	1.14008	4.24e-37	1.14419	2.64e-19	0.508453	4.15e-05	0.567771	109203673
cg09534159	4	10458918	ZNF518B	ENSG00000178163	ZNF518B	-0.55874	0.305759	9.72e-05	-0.221901	0.00164978	0.078135	1	0.214096	1	-0.150308	0.0660862	-0.884988	5.42e-18	-1.0712	4.16e-32	-0.696676	2.44e-07	-0.434956	0.000588	2.8259	10458919
cg13018402	5	148443366		ENSG00000169247	SH3TC2	-0.562585	-0.541189	1.15e-15	1.9356	2.07e-114	-0.2064	0.974001	0.1779	1	1.77788	2.46e-90	1.5614	1.01e-45	1.90566	7.73e-81	1.79046	4.67e-39	1.14247	1.09e-19	0.654069	148443367
cg17456704	19	12267776	ZNF625	ENSG00000257591	ZNF625	-0.563478	0.379583	9.66e-11	-0.365416	1.18e-10	-0.0971332	1	0.143103	1	-0.568201	3.29e-17	-1.14987	1.02e-67	-0.606431	3.37e-25	-0.758241	9.15e-12	-0.538033	1.44e-06	5.63794	12267777
cg03008707	4	96468962		ENSG00000182168	UNC5C	-0.56382	0.307219	2.95e-09	-0.818361	5.08e-55	-0.297113	0.0635887	-0.107665	0.885758	-1.05871	9.89e-91	-0.485274	4.69e-16	-1.0274	6.78e-76	-1.07102	5.28e-95	-1.17183	6.58e-53	2.42224	96468963
cg08460435	1	109203610	C1orf59	ENSG00000162639	HENMT1	-0.56402	-0.32775	3.75e-08	1.34692	6.86e-64	-0.278539	0.885241	-0.112208	1	1.01064	2.13e-38	0.471137	1.31e-05	1.14008	4.24e-37	1.14419	2.64e-19	0.508453	4.15e-05	0.629821	109203611
cg21144922	1	109204168	C1orf59	ENSG00000162639	HENMT1	-0.566347	-0.419542	5.32e-11	1.34692	6.86e-64	-0.278539	0.885241	-0.112208	1	1.01064	2.13e-38	0.471137	1.31e-05	1.14008	4.24e-37	1.14419	2.64e-19	0.508453	4.15e-05	0.516401	109204169
cg10552523	11	313478		ENSG00000185885	IFITM1	-0.567019	-0.444594	3.31e-13	2.51911	3.87e-140	-0.372451	0.830575	-0.0560377	1	2.64736	3.08e-127	2.05026	1.51e-59	1.63887	1.5e-51	2.50952	2.28e-55	1.69533	8.17e-33	0.666342	313479
cg08526705	8	128753029		ENSG00000136997	MYC	-0.567224	-0.652528	2.8e-25	2.44186	4.39e-141	-0.111073	1	0.197084	1	2.71954	6.49e-149	1.77465	4.37e-60	1.62715	5.21e-60	1.89638	1.51e-41	1.29302	2.41e-24	0.61264	128753030
cg10626556	20	36621697		ENSG00000101407	TTI1	-0.567348	-0.476251	5.86e-17	1.43033	1.91e-105	-0.351514	0.487617	0.00524166	1	1.46673	1.67e-166	0.627095	3.11e-35	0.573161	4.33e-34	1.18301	1.69e-62	0.530599	1.75e-17	0.652776	36621698
cg22657044	20	48551982		ENSG00000124226	RNF114	-0.567591	-0.652438	2.25e-27	1.08337	8.86e-84	-0.266878	0.562418	0.00871478	1	0.97647	9.18e-130	0.246268	3.93e-09	0.50938	3.13e-40	0.798121	1.54e-44	0.284361	1.92e-08	0.526517	48551983
cg09884635	5	132084068		ENSG00000205089	CCNI2	-0.569504	-0.658596	9.91e-23	1.55169	3.59e-100	-0.0313529	1	-0.179375	0.945399	1.03792	6.08e-55	1.2614	3.51e-45	1.30164	1.65e-63	1.02369	5.27e-22	0.756141	2.04e-14	0.578737	132084069
cg21583694	5	135365401	TGFBI	ENSG00000120708	TGFBI	-0.573003	-0.671495	3.46e-25	2.87806	2.41e-164	-0.14305	1	0.201433	1	2.60395	4.57e-122	1.94372	2.02e-53	2.6114	3.31e-101	2.86536	7.92e-67	2.34906	2.36e-55	0.562478	135365402
cg13265789	4	96470584	UNC5C	ENSG00000182168	UNC5C	-0.576134	0.448431	1.57e-14	-0.818361	5.08e-55	-0.297113	0.0635887	-0.107665	0.885758	-1.05871	9.89e-91	-0.485274	4.69e-16	-1.0274	6.78e-76	-1.07102	5.28e-95	-1.17183	6.58e-53	3.15972	96470585
cg16964348	7	24323799	NPY	ENSG00000122585	NPY	-0.576195	0.326177	1.19e-07	-1.27083	1.69e-65	-0.124254	0.591524	-0.31039	0.23735	-1.60476	4.11e-20	-1.64229	5.1e-19	-1.75994	4.87e-23	-1.62422	6.08e-18	-1.56199	1.75e-16	2.17223	24323800
cg24424745	7	26199872		ENSG00000050344	NFE2L3	-0.576677	-0.576617	1.26e-26	2.85771	5.6e-211	-0.113275	1	-0.293284	0.406786	2.69612	1.18e-194	2.22336	1.92e-121	2.16058	1.43e-129	2.50095	2.28e-98	2.13359	1.42e-86	0.663555	26199873
cg02842629	19	12267796		ENSG00000257591	ZNF625	-0.577384	0.465666	2.1e-12	-0.365416	1.18e-10	-0.0971332	1	0.143103	1	-0.568201	3.29e-17	-1.14987	1.02e-67	-0.606431	3.37e-25	-0.758241	9.15e-12	-0.538033	1.44e-06	10.4797	12267797
cg22647996	5	141393674		ENSG00000113552	GNPDA1	-0.577669	-0.641239	1.92e-20	1.44958	5.66e-113	-0.236981	0.569385	0.097101	1	1.1681	5.08e-116	0.994569	1.81e-63	0.598419	7.44e-33	1.03103	6.65e-44	0.786017	1.79e-31	0.648083	141393675
cg11723848	4	96470286	UNC5C	ENSG00000182168	UNC5C	-0.579299	0.286451	7.24e-07	-0.818361	5.08e-55	-0.297113	0.0635887	-0.107665	0.885758	-1.05871	9.89e-91	-0.485274	4.69e-16	-1.0274	6.78e-76	-1.07102	5.28e-95	-1.17183	6.58e-53	2.37772	96470287
cg01329005	19	17516712		ENSG00000130303	BST2	-0.58169	-0.50669	1.29e-06	0.818778	2.35e-15	0.669509	0.597804	-0.227102	1	0.0404711	0.872387	1.6283	7.99e-30	-0.584753	1.34e-05	0.00594331	1	1.43684	1.46e-17	0.66572	17516713
cg17334018	4	96470293	UNC5C	ENSG00000182168	UNC5C	-0.58179	0.314186	3.41e-08	-0.818361	5.08e-55	-0.297113	0.0635887	-0.107665	0.885758	-1.05871	9.89e-91	-0.485274	4.69e-16	-1.0274	6.78e-76	-1.07102	5.28e-95	-1.17183	6.58e-53	2.74107	96470294
cg09096234	5	135365890		ENSG00000120708	TGFBI	-0.582846	-0.587681	3.29e-19	2.87806	2.41e-164	-0.14305	1	0.201433	1	2.60395	4.57e-122	1.94372	2.02e-53	2.6114	3.31e-101	2.86536	7.92e-67	2.34906	2.36e-55	0.660566	135365891
cg03926852	6	31681562		ENSG00000244355	LY6G6D	-0.583587	-0.542977	3.84e-23	4.02386	2.77e-95	-2.97985	0.0674544	0.337719	1	5.79597	4.07e-109	0.879269	0.016703	3.17573	6.69e-25	5.87921	3.84e-44	1.38432	0.0075678	0.667888	31681563
cg24078985	19	37997703	ZNF793	ENSG00000266916	CTD-3064H18.1	-0.584445	0.539341	1.03e-14	-0.675551	1.03e-20	0.211474	0.881404	-0.0637112	1	-0.906521	6.6e-26	-1.41001	9.52e-68	-1.17713	1.95e-40	-0.825927	1.15e-07	-0.945913	5.72e-12	7.87803	37997704
cg04897742	1	16085148	FBLIM1	ENSG00000162458	FBLIM1	-0.585978	0.514249	3.01e-13	-0.897042	2.61e-53	0.0262784	1	-0.105076	1	-1.4025	1.43e-91	-1.48088	2.49e-66	-1.26871	1.23e-63	-1.3581	3.42e-37	-1.13691	2.56e-32	8.02839	16085149
cg02711801	19	37997798	ZNF793	ENSG00000266916	CTD-3064H18.1	-0.587092	0.525984	8.33e-15	-0.675551	1.03e-20	0.211474	0.881404	-0.0637112	1	-0.906521	6.6e-26	-1.41001	9.52e-68	-1.17713	1.95e-40	-0.825927	1.15e-07	-0.945913	5.72e-12	8.85595	37997799
cg23296010	19	37997817	ZNF793	ENSG00000266916	CTD-3064H18.1	-0.588379	0.542954	3.8e-15	-0.675551	1.03e-20	0.211474	0.881404	-0.0637112	1	-0.906521	6.6e-26	-1.41001	9.52e-68	-1.17713	1.95e-40	-0.825927	1.15e-07	-0.945913	5.72e-12	7.72175	37997818
cg24553673	1	200005453		ENSG00000116833	NR5A2	-0.588713	0.380605	3.1e-09	-1.64436	5.98e-96	0.0909546	1	0.0942171	1	-2.0859	8.34e-100	-2.12151	4.72e-67	-2.06204	1.41e-78	-2.17811	4.01e-45	-2.07718	1.5e-48	2.44305	200005454
cg03091337	19	52901124	ZNF528	ENSG00000167555	ZNF528	-0.589003	0.331902	1.49e-05	-0.566799	2.95e-13	-0.701288	0.462815	0.164096	1	-0.701851	3.61e-16	-1.51018	2.98e-36	-1.07429	5.47e-25	-0.637806	2.64e-05	-0.919525	5.17e-11	3.45232	52901125
cg11623861	19	37997294		ENSG00000266916	CTD-3064H18.1	-0.589695	0.569312	1.59e-15	-0.675551	1.03e-20	0.211474	0.881404	-0.0637112	1	-0.906521	6.6e-26	-1.41001	9.52e-68	-1.17713	1.95e-40	-0.825927	1.15e-07	-0.945913	5.72e-12	20.6357	37997295
cg25361907	19	37997682	ZNF793	ENSG00000266916	CTD-3064H18.1	-0.591233	0.525129	2.85e-14	-0.675551	1.03e-20	0.211474	0.881404	-0.0637112	1	-0.906521	6.6e-26	-1.41001	9.52e-68	-1.17713	1.95e-40	-0.825927	1.15e-07	-0.945913	5.72e-12	8.81069	37997683
cg03257172	1	200010283		ENSG00000116833	NR5A2	-0.591852	0.578136	7.67e-17	-1.64436	5.98e-96	0.0909546	1	0.0942171	1	-2.0859	8.34e-100	-2.12151	4.72e-67	-2.06204	1.41e-78	-2.17811	4.01e-45	-2.07718	1.5e-48	4.37444	200010284
cg13181745	19	37997675	ZNF793	ENSG00000266916	CTD-3064H18.1	-0.592988	0.510824	5.68e-14	-0.675551	1.03e-20	0.211474	0.881404	-0.0637112	1	-0.906521	6.6e-26	-1.41001	9.52e-68	-1.17713	1.95e-40	-0.825927	1.15e-07	-0.945913	5.72e-12	7.47312	37997676
cg12666279	2	115918745		ENSG00000235026	AC066593.1	-0.593035	0.441826	2.53e-10	-2.24737	5.32e-86	-0.209233	0.733884	1.13054	0.0496218	-2.38244	1.38e-24	-3.06186	8.45e-49	-2.64035	7.46e-39	-2.94319	1.28e-21	-2.52851	8.96e-07	3.37468	115918746
cg02902102	19	48902290		ENSG00000105464	GRIN2D	-0.593257	-0.599619	3.3e-18	3.28151	1.32e-194	0.111413	1	0.291956	0.972583	2.82943	7.28e-46	3.31853	1.56e-38	2.96089	5.67e-37	3.39653	1.63e-23	2.69228	1.51e-16	0.48763	48902291
cg09226792	1	113499526		ENSG00000226419	RP11-31F15.1	-0.599373	-0.459454	6.31e-11	1.18875	2.17e-67	0.216018	0.915534	-0.0118435	1	1.13842	2.14e-51	1.02466	2.02e-26	0.671585	2.23e-16	1.01747	6.83e-15	0.614097	9.83e-08	0.634067	113499527
cg00379983	X	129042628		ENSG00000156697	UTP14A	-0.600171	-0.739839	4.17e-28	1.65755	2.59e-128	-0.144296	0.937661	0.368743	0.122725	1.54987	1.13e-142	1.07638	1.17e-57	0.792967	9.24e-43	1.58621	2.75e-74	0.730518	5.35e-22	0.518935	129042629
cg04025964	1	200010788		ENSG00000116833	NR5A2	-0.600412	0.656343	2.31e-21	-1.64436	5.98e-96	0.0909546	1	0.0942171	1	-2.0859	8.34e-100	-2.12151	4.72e-67	-2.06204	1.41e-78	-2.17811	4.01e-45	-2.07718	1.5e-48	6.58488	200010789
cg18154014	19	37997991	ZNF793	ENSG00000266916	CTD-3064H18.1	-0.606816	0.637967	2.9e-16	-0.675551	1.03e-20	0.211474	0.881404	-0.0637112	1	-0.906521	6.6e-26	-1.41001	9.52e-68	-1.17713	1.95e-40	-0.825927	1.15e-07	-0.945913	5.72e-12	12.568	37997992
cg04071398	6	137363996		ENSG00000016402	IL20RA	-0.607527	-0.582723	9.97e-18	1.49737	3.31e-83	-0.461008	0.569385	0.00960326	1	1.04332	3e-35	0.939342	9.98e-18	1.38152	2.96e-45	0.954325	8.25e-12	0.612622	4.43e-06	0.662968	137363997
cg24737783	1	109204304	C1orf59	ENSG00000162639	HENMT1	-0.613192	-0.509964	3.53e-14	1.34692	6.86e-64	-0.278539	0.885241	-0.112208	1	1.01064	2.13e-38	0.471137	1.31e-05	1.14008	4.24e-37	1.14419	2.64e-19	0.508453	4.15e-05	0.605539	109204305
cg16577002	16	4588414		ENSG00000089486	CDIP1	-0.613612	0.254653	4.98e-05	-0.436966	2.46e-11	-0.090792	1	0.228148	0.955969	-0.668677	4.14e-21	-1.21687	1.05e-34	-1.13214	2.04e-37	-0.644556	1.56e-07	-0.627631	2.66e-08	8.8519	4588415
cg17332326	19	37997471	ZNF793	ENSG00000266916	CTD-3064H18.1	-0.615265	0.516793	8.52e-14	-0.675551	1.03e-20	0.211474	0.881404	-0.0637112	1	-0.906521	6.6e-26	-1.41001	9.52e-68	-1.17713	1.95e-40	-0.825927	1.15e-07	-0.945913	5.72e-12	6.36294	37997472
cg22922289	19	58125559	ZNF134	ENSG00000213762	ZNF134	-0.616357	0.313617	2.63e-06	-0.373362	3.57e-09	-0.322067	0.775975	0.195862	0.997047	-0.535469	1.19e-15	-1.10087	1.02e-31	-0.788301	5.98e-23	-0.676158	9.28e-09	-0.701651	8.75e-11	29.1139	58125560
cg15139588	19	37997867	ZNF793	ENSG00000266916	CTD-3064H18.1	-0.617806	0.571074	7.68e-15	-0.675551	1.03e-20	0.211474	0.881404	-0.0637112	1	-0.906521	6.6e-26	-1.41001	9.52e-68	-1.17713	1.95e-40	-0.825927	1.15e-07	-0.945913	5.72e-12	6.35523	37997868
cg23680821	1	109204316	C1orf59	ENSG00000162639	HENMT1	-0.619442	-0.487904	3.59e-14	1.34692	6.86e-64	-0.278539	0.885241	-0.112208	1	1.01064	2.13e-38	0.471137	1.31e-05	1.14008	4.24e-37	1.14419	2.64e-19	0.508453	4.15e-05	0.571381	109204317
cg27587125	1	109204207	C1orf59	ENSG00000162639	HENMT1	-0.619829	-0.46943	2.34e-12	1.34692	6.86e-64	-0.278539	0.885241	-0.112208	1	1.01064	2.13e-38	0.471137	1.31e-05	1.14008	4.24e-37	1.14419	2.64e-19	0.508453	4.15e-05	0.575779	109204208
cg07156249	6	32822911		ENSG00000240065	PSMB9	-0.620085	-0.552326	5.87e-10	1.32107	3.85e-58	0.437747	0.674105	-0.194682	1	0.942011	3.97e-27	1.20437	5.8e-24	0.377467	0.000259	0.835861	1.94e-08	1.2488	5.19e-20	0.639096	32822912
cg26832509	12	133464855	CHFR	ENSG00000072609	CHFR	-0.620129	0.319217	2.81e-06	-0.593289	3.79e-20	0.010465	1	0.163758	1	-0.962294	6.26e-45	-1.4277	6.88e-48	-1.14076	8.42e-45	-0.635282	8.7e-09	-0.772364	5.31e-14	11.5541	133464856
cg26162147	1	113499731		ENSG00000226419	RP11-31F15.1	-0.620978	-0.700527	3.75e-16	1.18875	2.17e-67	0.216018	0.915534	-0.0118435	1	1.13842	2.14e-51	1.02466	2.02e-26	0.671585	2.23e-16	1.01747	6.83e-15	0.614097	9.83e-08	0.458879	113499732
cg16993043	1	200008026		ENSG00000116833	NR5A2	-0.622439	0.501908	1.83e-14	-1.64436	5.98e-96	0.0909546	1	0.0942171	1	-2.0859	8.34e-100	-2.12151	4.72e-67	-2.06204	1.41e-78	-2.17811	4.01e-45	-2.07718	1.5e-48	4.19503	200008027
cg07208853	1	200005219		ENSG00000116833	NR5A2	-0.626916	0.330685	2.08e-07	-1.64436	5.98e-96	0.0909546	1	0.0942171	1	-2.0859	8.34e-100	-2.12151	4.72e-67	-2.06204	1.41e-78	-2.17811	4.01e-45	-2.07718	1.5e-48	2.36738	200005220
cg00875960	19	12267308	ZNF625	ENSG00000257591	ZNF625	-0.629208	0.557835	1.47e-16	-0.365416	1.18e-10	-0.0971332	1	0.143103	1	-0.568201	3.29e-17	-1.14987	1.02e-67	-0.606431	3.37e-25	-0.758241	9.15e-12	-0.538033	1.44e-06	6.76257	12267309
cg14732998	19	37997831	ZNF793	ENSG00000266916	CTD-3064H18.1	-0.630731	0.518114	3.14e-13	-0.675551	1.03e-20	0.211474	0.881404	-0.0637112	1	-0.906521	6.6e-26	-1.41001	9.52e-68	-1.17713	1.95e-40	-0.825927	1.15e-07	-0.945913	5.72e-12	5.19889	37997832
cg02914087	19	12267676	ZNF625	ENSG00000257591	ZNF625	-0.630787	0.573313	3.46e-17	-0.365416	1.18e-10	-0.0971332	1	0.143103	1	-0.568201	3.29e-17	-1.14987	1.02e-67	-0.606431	3.37e-25	-0.758241	9.15e-12	-0.538033	1.44e-06	8.14556	12267677
cg04044684	12	133464857	CHFR	ENSG00000072609	CHFR	-0.633582	0.334564	6.04e-07	-0.593289	3.79e-20	0.010465	1	0.163758	1	-0.962294	6.26e-45	-1.4277	6.88e-48	-1.14076	8.42e-45	-0.635282	8.7e-09	-0.772364	5.31e-14	3.32564	133464858
cg10858746	5	140855582	PCDHGA4,PCDHGA12,PCDHGA11,PCDHGA9,PCDHGA1,PCDHGB1,PCDHGC3,PCDHGB6,PCDHGB3,PCDHGB7,PCDHGA6,PCDHGA8,PCDHGA10,PCDHGA5,PCDHGB4,PCDHGA3,PCDHGA2,PCDHGA7,PCDHGB2,PCDHGB5	ENSG00000240184	PCDHGC3	-0.636684	0.312762	1.91e-05	-0.631872	1.68e-18	-0.345349	0.846258	0.154666	1	-0.665812	2.31e-17	-1.56782	6.17e-47	-1.33358	1.75e-40	-1.04677	1.08e-13	-0.677398	8.22e-08	5.77439	140855583
cg00370414	19	58609269		ENSG00000121413	ZSCAN18	-0.639026	0.353773	1.22e-08	-0.951896	2.25e-29	-0.072643	1	0.0923942	1	-1.00387	9.09e-28	-2.02029	2.15e-52	-1.82798	5.6e-52	-0.763092	9.35e-07	-1.14752	5.53e-15	3.44276	58609270
cg18888520	19	58609806		ENSG00000121413	ZSCAN18	-0.640341	0.272825	2.17e-05	-0.951896	2.25e-29	-0.072643	1	0.0923942	1	-1.00387	9.09e-28	-2.02029	2.15e-52	-1.82798	5.6e-52	-0.763092	9.35e-07	-1.14752	5.53e-15	3.08518	58609807
cg06429617	19	12267685	ZNF625	ENSG00000257591	ZNF625	-0.641798	0.493767	8.94e-16	-0.365416	1.18e-10	-0.0971332	1	0.143103	1	-0.568201	3.29e-17	-1.14987	1.02e-67	-0.606431	3.37e-25	-0.758241	9.15e-12	-0.538033	1.44e-06	6.92151	12267686
cg09026253	11	313267		ENSG00000185885	IFITM1	-0.643444	-0.551484	3.03e-20	2.51911	3.87e-140	-0.372451	0.830575	-0.0560377	1	2.64736	3.08e-127	2.05026	1.51e-59	1.63887	1.5e-51	2.50952	2.28e-55	1.69533	8.17e-33	0.638788	313268
cg13484546	1	16084939	FBLIM1	ENSG00000162458	FBLIM1	-0.644111	0.392809	1.67e-07	-0.897042	2.61e-53	0.0262784	1	-0.105076	1	-1.4025	1.43e-91	-1.48088	2.49e-66	-1.26871	1.23e-63	-1.3581	3.42e-37	-1.13691	2.56e-32	2.67914	16084940
cg11259628	19	58125573	ZNF134	ENSG00000213762	ZNF134	-0.64413	0.345764	3.01e-07	-0.373362	3.57e-09	-0.322067	0.775975	0.195862	0.997047	-0.535469	1.19e-15	-1.10087	1.02e-31	-0.788301	5.98e-23	-0.676158	9.28e-09	-0.701651	8.75e-11	15.7917	58125574
cg24115221	19	12267734	ZNF625	ENSG00000257591	ZNF625	-0.645549	0.530384	2.56e-15	-0.365416	1.18e-10	-0.0971332	1	0.143103	1	-0.568201	3.29e-17	-1.14987	1.02e-67	-0.606431	3.37e-25	-0.758241	9.15e-12	-0.538033	1.44e-06	5.29837	12267735
cg07846167	1	16084758	FBLIM1	ENSG00000162458	FBLIM1	-0.647761	0.324121	5.56e-06	-0.897042	2.61e-53	0.0262784	1	-0.105076	1	-1.4025	1.43e-91	-1.48088	2.49e-66	-1.26871	1.23e-63	-1.3581	3.42e-37	-1.13691	2.56e-32	2.57607	16084759
cg26430081	12	130529394		ENSG00000214039	RP11-474D1.3	-0.649888	-0.576426	4.61e-15	2.40495	5.7e-109	-0.973884	0.471691	-0.250829	1	3.16513	3.03e-122	1.29719	3.3e-18	1.2941	1.42e-22	2.82836	2.62e-39	1.13522	8.16e-10	0.616466	130529395
cg18366480	17	56477476		ENSG00000108375	RNF43	-0.651256	-0.63433	9.13e-22	2.54608	4.56e-141	-0.623277	0.419191	0.308878	0.885957	2.71292	6.04e-165	1.07357	2.88e-25	2.28378	5.88e-113	2.31688	1.52e-67	1.21398	1.7e-25	0.600627	56477477
cg24541425	12	130529058		ENSG00000214039	RP11-474D1.3	-0.651993	-0.512762	1.12e-15	2.40495	5.7e-109	-0.973884	0.471691	-0.250829	1	3.16513	3.03e-122	1.29719	3.3e-18	1.2941	1.42e-22	2.82836	2.62e-39	1.13522	8.16e-10	0.659957	130529059
cg26036626	1	16085597	FBLIM1	ENSG00000162458	FBLIM1	-0.653017	0.456073	5.91e-10	-0.897042	2.61e-53	0.0262784	1	-0.105076	1	-1.4025	1.43e-91	-1.48088	2.49e-66	-1.26871	1.23e-63	-1.3581	3.42e-37	-1.13691	2.56e-32	2.91898	16085598
cg05547888	19	58125531	ZNF134	ENSG00000213762	ZNF134	-0.655327	0.24362	7.95e-06	-0.373362	3.57e-09	-0.322067	0.775975	0.195862	0.997047	-0.535469	1.19e-15	-1.10087	1.02e-31	-0.788301	5.98e-23	-0.676158	9.28e-09	-0.701651	8.75e-11	4.17637	58125532
cg17655978	19	58125659	ZNF134	ENSG00000213762	ZNF134	-0.657042	0.305328	6.51e-07	-0.373362	3.57e-09	-0.322067	0.775975	0.195862	0.997047	-0.535469	1.19e-15	-1.10087	1.02e-31	-0.788301	5.98e-23	-0.676158	9.28e-09	-0.701651	8.75e-11	9.31599	58125660
cg07924874	19	58609793		ENSG00000121413	ZSCAN18	-0.666192	0.272025	1.24e-05	-0.951896	2.25e-29	-0.072643	1	0.0923942	1	-1.00387	9.09e-28	-2.02029	2.15e-52	-1.82798	5.6e-52	-0.763092	9.35e-07	-1.14752	5.53e-15	3.21941	58609794
cg17892556	19	12267464	ZNF625	ENSG00000257591	ZNF625	-0.667484	0.49413	1.08e-13	-0.365416	1.18e-10	-0.0971332	1	0.143103	1	-0.568201	3.29e-17	-1.14987	1.02e-67	-0.606431	3.37e-25	-0.758241	9.15e-12	-0.538033	1.44e-06	3.85141	12267465
cg07951978	12	133464728	CHFR	ENSG00000072609	CHFR	-0.6687	0.322148	2.23e-05	-0.593289	3.79e-20	0.010465	1	0.163758	1	-0.962294	6.26e-45	-1.4277	6.88e-48	-1.14076	8.42e-45	-0.635282	8.7e-09	-0.772364	5.31e-14	17.5006	133464729
cg20566897	11	313527		ENSG00000185885	IFITM1	-0.671358	-0.532069	1.01e-17	2.51911	3.87e-140	-0.372451	0.830575	-0.0560377	1	2.64736	3.08e-127	2.05026	1.51e-59	1.63887	1.5e-51	2.50952	2.28e-55	1.69533	8.17e-33	0.664076	313528
cg22031998	19	58609730		ENSG00000121413	ZSCAN18	-0.680525	0.334903	1.18e-05	-0.951896	2.25e-29	-0.072643	1	0.0923942	1	-1.00387	9.09e-28	-2.02029	2.15e-52	-1.82798	5.6e-52	-0.763092	9.35e-07	-1.14752	5.53e-15	3.43646	58609731
cg13604887	19	22018953	ZNF43	ENSG00000198521	ZNF43	-0.681059	0.312694	1.63e-06	-0.710943	5.48e-21	-0.652625	0.487617	0.0204971	1	-0.681753	2.94e-16	-1.59528	4.04e-47	-1.37937	8.58e-41	-0.813442	3.26e-08	-1.09113	1.3e-15	6.29394	22018954
cg15734553	19	11960208		ENSG00000171291	ZNF439	-0.681836	0.274601	4.6e-05	-0.62087	8e-23	-0.309201	0.566329	0.0128284	1	-0.74087	4.07e-24	-1.47649	1.18e-54	-0.953634	4.69e-28	-0.914172	6.49e-13	-0.999232	1.71e-17	5.18906	11960209
cg22512573	12	130529214		ENSG00000214039	RP11-474D1.3	-0.682773	-0.652184	1.86e-16	2.40495	5.7e-109	-0.973884	0.471691	-0.250829	1	3.16513	3.03e-122	1.29719	3.3e-18	1.2941	1.42e-22	2.82836	2.62e-39	1.13522	8.16e-10	0.594066	130529215
cg18428688	19	58609744		ENSG00000121413	ZSCAN18	-0.684094	0.304014	8.87e-05	-0.951896	2.25e-29	-0.072643	1	0.0923942	1	-1.00387	9.09e-28	-2.02029	2.15e-52	-1.82798	5.6e-52	-0.763092	9.35e-07	-1.14752	5.53e-15	2.83862	58609745
cg26394825	12	133464689	CHFR	ENSG00000072609	CHFR	-0.685022	0.334319	6.09e-06	-0.593289	3.79e-20	0.010465	1	0.163758	1	-0.962294	6.26e-45	-1.4277	6.88e-48	-1.14076	8.42e-45	-0.635282	8.7e-09	-0.772364	5.31e-14	6.26118	133464690
cg25046651	8	67345006		ENSG00000147576	ADHFE1	-0.689313	0.316691	4.58e-07	-1.12044	2.48e-71	-0.224571	0.597301	-0.244496	0.380535	-1.60505	4.34e-105	-1.58759	9.74e-71	-1.29235	7.23e-55	-1.49568	1.63e-37	-1.3441	4.42e-35	2.35703	67345007
cg07657064	19	58609764		ENSG00000121413	ZSCAN18	-0.689918	0.305501	8.76e-06	-0.951896	2.25e-29	-0.072643	1	0.0923942	1	-1.00387	9.09e-28	-2.02029	2.15e-52	-1.82798	5.6e-52	-0.763092	9.35e-07	-1.14752	5.53e-15	3.09209	58609765
cg23229395	19	58609770		ENSG00000121413	ZSCAN18	-0.692023	0.290856	1.09e-05	-0.951896	2.25e-29	-0.072643	1	0.0923942	1	-1.00387	9.09e-28	-2.02029	2.15e-52	-1.82798	5.6e-52	-0.763092	9.35e-07	-1.14752	5.53e-15	3.06709	58609771
cg02835214	19	58125672	ZNF134	ENSG00000213762	ZNF134	-0.694107	0.36614	1.41e-08	-0.373362	3.57e-09	-0.322067	0.775975	0.195862	0.997047	-0.535469	1.19e-15	-1.10087	1.02e-31	-0.788301	5.98e-23	-0.676158	9.28e-09	-0.701651	8.75e-11	9.26798	58125673
cg06243556	19	58609473		ENSG00000121413	ZSCAN18	-0.698043	0.332583	2.38e-07	-0.951896	2.25e-29	-0.072643	1	0.0923942	1	-1.00387	9.09e-28	-2.02029	2.15e-52	-1.82798	5.6e-52	-0.763092	9.35e-07	-1.14752	5.53e-15	3.96806	58609474
cg18113994	19	58125867	ZNF134	ENSG00000213762	ZNF134	-0.703752	0.391086	7.78e-10	-0.373362	3.57e-09	-0.322067	0.775975	0.195862	0.997047	-0.535469	1.19e-15	-1.10087	1.02e-31	-0.788301	5.98e-23	-0.676158	9.28e-09	-0.701651	8.75e-11	8.41283	58125868
cg07697981	19	58125678	ZNF134	ENSG00000213762	ZNF134	-0.705093	0.389332	1.76e-09	-0.373362	3.57e-09	-0.322067	0.775975	0.195862	0.997047	-0.535469	1.19e-15	-1.10087	1.02e-31	-0.788301	5.98e-23	-0.676158	9.28e-09	-0.701651	8.75e-11	8.69158	58125679
cg24324871	19	22018791	ZNF43	ENSG00000198521	ZNF43	-0.708361	0.300726	1.94e-06	-0.710943	5.48e-21	-0.652625	0.487617	0.0204971	1	-0.681753	2.94e-16	-1.59528	4.04e-47	-1.37937	8.58e-41	-0.813442	3.26e-08	-1.09113	1.3e-15	3.71653	22018792
cg21653184	19	58609361		ENSG00000121413	ZSCAN18	-0.715579	0.4558	2.55e-09	-0.951896	2.25e-29	-0.072643	1	0.0923942	1	-1.00387	9.09e-28	-2.02029	2.15e-52	-1.82798	5.6e-52	-0.763092	9.35e-07	-1.14752	5.53e-15	5.38017	58609362
cg18875716	19	22019094		ENSG00000198521	ZNF43	-0.715745	0.440125	1.12e-08	-0.710943	5.48e-21	-0.652625	0.487617	0.0204971	1	-0.681753	2.94e-16	-1.59528	4.04e-47	-1.37937	8.58e-41	-0.813442	3.26e-08	-1.09113	1.3e-15	18.3471	22019095
cg07655636	19	22034418		ENSG00000198521	ZNF43	-0.718351	0.530773	3.36e-14	-0.710943	5.48e-21	-0.652625	0.487617	0.0204971	1	-0.681753	2.94e-16	-1.59528	4.04e-47	-1.37937	8.58e-41	-0.813442	3.26e-08	-1.09113	1.3e-15	6.73272	22034419
cg07620039	19	22034747		ENSG00000198521	ZNF43	-0.718491	0.432115	2.63e-12	-0.710943	5.48e-21	-0.652625	0.487617	0.0204971	1	-0.681753	2.94e-16	-1.59528	4.04e-47	-1.37937	8.58e-41	-0.813442	3.26e-08	-1.09113	1.3e-15	5.76386	22034748
cg10332700	19	53636077	ZNF415	ENSG00000170954	ZNF415	-0.720366	0.29476	7.18e-05	-0.584554	2.58e-17	-0.304393	0.847083	-0.0631526	1	-0.631662	1.49e-16	-1.39611	2.78e-49	-1.17746	2.13e-39	-0.68717	3.35e-07	-0.902994	1.53e-13	3.37357	53636078
cg26475649	16	19567354	C16orf62	ENSG00000103544	C16orf62	-0.730812	0.397029	1.21e-07	-0.606524	9.56e-24	0.0250536	1	0.273964	0.766771	-1.21775	8.92e-73	-1.23686	2.25e-46	-0.82737	5.25e-32	-1.21412	1.89e-29	-0.907085	1.65e-21	3.64362	19567355
cg17520027	1	200010708		ENSG00000116833	NR5A2	-0.735034	0.242076	6.95e-05	-1.64436	5.98e-96	0.0909546	1	0.0942171	1	-2.0859	8.34e-100	-2.12151	4.72e-67	-2.06204	1.41e-78	-2.17811	4.01e-45	-2.07718	1.5e-48	1.89676	200010709
cg11947712	1	109203268		ENSG00000162639	HENMT1	-0.738708	-0.677308	1.88e-23	1.34692	6.86e-64	-0.278539	0.885241	-0.112208	1	1.01064	2.13e-38	0.471137	1.31e-05	1.14008	4.24e-37	1.14419	2.64e-19	0.508453	4.15e-05	0.592749	109203269
cg25410310	19	48902803		ENSG00000105464	GRIN2D	-0.74142	-0.614274	6.83e-21	3.28151	1.32e-194	0.111413	1	0.291956	0.972583	2.82943	7.28e-46	3.31853	1.56e-38	2.96089	5.67e-37	3.39653	1.63e-23	2.69228	1.51e-16	0.618744	48902804
cg19063564	19	22019059	ZNF43	ENSG00000198521	ZNF43	-0.741956	0.383169	2.88e-09	-0.710943	5.48e-21	-0.652625	0.487617	0.0204971	1	-0.681753	2.94e-16	-1.59528	4.04e-47	-1.37937	8.58e-41	-0.813442	3.26e-08	-1.09113	1.3e-15	4.51076	22019060
cg21537383	19	22034799		ENSG00000198521	ZNF43	-0.743002	0.419356	7.22e-12	-0.710943	5.48e-21	-0.652625	0.487617	0.0204971	1	-0.681753	2.94e-16	-1.59528	4.04e-47	-1.37937	8.58e-41	-0.813442	3.26e-08	-1.09113	1.3e-15	5.45027	22034800
cg02612618	19	22018605	ZNF43	ENSG00000198521	ZNF43	-0.743245	0.295783	8.9e-07	-0.710943	5.48e-21	-0.652625	0.487617	0.0204971	1	-0.681753	2.94e-16	-1.59528	4.04e-47	-1.37937	8.58e-41	-0.813442	3.26e-08	-1.09113	1.3e-15	3.58405	22018606
cg14252602	19	22018746	ZNF43	ENSG00000198521	ZNF43	-0.755225	0.372302	4.76e-07	-0.710943	5.48e-21	-0.652625	0.487617	0.0204971	1	-0.681753	2.94e-16	-1.59528	4.04e-47	-1.37937	8.58e-41	-0.813442	3.26e-08	-1.09113	1.3e-15	3.98995	22018747
cg09360501	19	22018958	ZNF43	ENSG00000198521	ZNF43	-0.75675	0.511795	3.32e-11	-0.710943	5.48e-21	-0.652625	0.487617	0.0204971	1	-0.681753	2.94e-16	-1.59528	4.04e-47	-1.37937	8.58e-41	-0.813442	3.26e-08	-1.09113	1.3e-15	11.8209	22018959
cg03803071	19	22034523		ENSG00000198521	ZNF43	-0.762997	0.471338	4.29e-13	-0.710943	5.48e-21	-0.652625	0.487617	0.0204971	1	-0.681753	2.94e-16	-1.59528	4.04e-47	-1.37937	8.58e-41	-0.813442	3.26e-08	-1.09113	1.3e-15	5.5834	22034524

## Sheet: Table SM6
Table S6. Results of correlation analysis of the methylation level of CpG methylation sites that are located inside genes and in proximal regulatory regions (+/− 2 kb upstream and downstream) of genes differentially expressed in the tumors of stage-I and expression of these genes. In total, we revealed 339 CpG loci with methylation level positively correlated with gene expression (Correlation coe…
ID	CHR	MAPINFO	cluster	Genes: Ensembl ID	gene_short_name	correl	Meth_logFC	Meth_adj.P.Val	Cancer_vs_Ctr logFC	Cancer_vs_Ctr adj.P.Val	FastSlow_logFC	FastSlow adj.P.Val	Metastas logFC	Metastas adj.P.Val	CIN_logFC	CIN_adj.P.Val	BRAFm_logFC	BRAFm_adj.P.Val	Goblet_logFC	Goblet_adj.P.Val	RIN_logFC	RIN_adj.P.Val	Stroma_logFC	Stroma_adj.P.Val	RAT	To
cg00044372	16	85070825		ENSG00000135709	KIAA0513	0.507688	-0.715669	6.07e-20	-0.8986	1.12e-46	0.393722	0.663736	0.0462416	1	-1.6575	7.4e-105	-1.54043	1.08e-63	-0.65326	3.39e-21	-1.94665	6.62e-57	-1.03397	9.36e-26	0.521675	85070826
cg00112465	3	128719999		ENSG00000114656	KIAA1257	0.501113	0.332228	1.58e-07	1.74601	3.23e-110	-0.472954	0.498459	-0.301528	0.763968	1.638	3.27e-76	1.39918	3.07e-37	1.53036	3.65e-52	1.61672	2.04e-28	1.19666	3.63e-19	2.88346	128720000
cg00140889	12	47159659		ENSG00000139209	SLC38A4	0.488879	-0.644315	7.98e-16	-0.586918	1.9e-08	-0.561912	0.637101	-0.38927	0.733895	-1.11103	1.07e-15	-1.89691	4.89e-56	-0.0608519	0.904623	-1.08473	1.25e-05	-1.29433	5.08e-09	0.605988	47159660
cg00141925	12	9231867		ENSG00000175899	A2M	0.429767	-0.56895	1.23e-18	-0.707299	7.82e-23	-0.283096	0.883457	0.141183	1	-0.905147	1.83e-26	-1.48194	1.04e-38	-1.17418	4.89e-31	-1.63321	1.2e-26	-0.456574	0.000838	0.642604	9231868
cg00264441	11	57250469		ENSG00000149150	SLC43A1	0.436267	0.30374	5.38e-05	1.14113	2.16e-51	0.235202	0.960254	0.179673	1	0.82173	1.61e-30	0.789624	4.75e-16	0.519197	2.99e-10	0.560337	4.85e-06	0.185401	0.174176	2.74885	57250470
cg00292986	2	103236105		ENSG00000115616	SLC9A2	0.436275	-0.493362	3.29e-16	-1.78755	1.29e-67	0.843963	0.384438	-0.191743	1	-2.93062	4.14e-108	-1.89304	6.52e-41	-0.945253	2.18e-17	-3.27947	4.53e-54	-2.34998	9.14e-40	0.387522	103236106
cg00394261	5	42483732		ENSG00000112964	GHR	0.454797	-0.680434	3.76e-22	-1.2237	2.28e-55	-0.295848	0.566329	0.0535861	1	-1.56397	1.68e-67	-1.60644	1.53e-86	-1.45718	5.46e-43	-1.62002	2.78e-40	-1.58702	7.61e-31	0.528212	42483733
cg00519884	4	185017300		ENSG00000164303	ENPP6	0.432255	-0.670923	2.09e-18	-0.67737	3.94e-56	-0.229896	0.0224545	-0.124053	0.480711	-1.0088	2.25e-40	-1.11068	1.19e-41	-0.889517	3.06e-30	-1.07463	2.48e-39	-1.05341	1.06e-37	0.578646	185017301
cg00691974	4	185087958		ENSG00000164303	ENPP6	0.420499	-0.519414	7.63e-15	-0.67737	3.94e-56	-0.229896	0.0224545	-0.124053	0.480711	-1.0088	2.25e-40	-1.11068	1.19e-41	-0.889517	3.06e-30	-1.07463	2.48e-39	-1.05341	1.06e-37	0.636808	185087959
cg00831276	14	94251965		ENSG00000175785	PRIMA1	0.402523	-0.524605	3.43e-15	-2.17192	8.55e-191	-0.127278	0.181774	-0.0347131	1	-2.68379	2.87e-156	-2.77381	5.25e-157	-2.40344	3.9e-124	-2.72038	4.55e-145	-2.63608	2.2e-137	0.596197	94251966
cg00945234	1	50886411	DMRTA2	ENSG00000142700	DMRTA2	0.44859	0.284079	4.34e-08	1.09233	4.79e-49	0.258256	0.970847	-0.427221	0.513052	0.402954	1.47e-14	1.09695	0.00661086	1.48604	0.00029	0.279367	0.0133494	1.0328	0.0574854	2.92064	50886412
cg01077469	11	8052536		ENSG00000166402	TUB	0.435939	-0.609334	3.9e-16	-0.532875	5.03e-27	-0.356295	0.000471	0.215372	0.794612	-0.783567	7.97e-47	-0.905263	3.64e-61	-1.05171	3.03e-77	-0.849267	6.69e-46	-0.533333	1.92e-06	0.627862	8052537
cg01175020	10	102896475	TLX1	ENSG00000107807	TLX1	0.407308	0.286487	7.78e-06	1.72023	1.74e-104	-0.131524	1	0.135158	1	1.63828	2.07e-17	1.33692	3.26e-07	1.298	2.3e-08	1.86815	3.38e-07	0.837731	0.0133646	2.2757	102896476
cg01201519	7	121950429		ENSG00000230316	FEZF1-AS1	0.527953	0.242793	2.15e-05	2.35701	1.98e-107	0.0486857	1	0.00440092	1	1.47693	6.28e-10	2.78679	6.78e-18	2.66615	6.93e-20	2.01389	2.69e-05	2.06177	2.08e-06	2.73003	121950430
cg01286319	19	2695343		ENSG00000176533	GNG7	0.506401	-0.617275	3.07e-16	-1.61007	4.96e-142	-0.0915284	1	-0.160745	0.861972	-2.17594	5.7e-183	-2.06708	3.37e-122	-1.73308	4.03e-102	-2.35484	1.82e-126	-1.63876	2.4e-58	0.499123	2695344
cg01402347	4	96472269		ENSG00000182168	UNC5C	0.479288	-0.6384	1.01e-19	-0.818361	5.08e-55	-0.297113	0.0635887	-0.107665	0.885758	-1.05871	9.89e-91	-0.485274	4.69e-16	-1.0274	6.78e-76	-1.07102	5.28e-95	-1.17183	6.58e-53	0.575133	96472270
cg01520867	14	104583632		ENSG00000166183	ASPG	0.452782	-0.522908	1.27e-17	-1.8092	1.01e-64	-0.196962	1	-0.183933	1	-2.37483	5.79e-61	-2.47498	8.88e-44	-1.72963	1.62e-24	-2.04932	2.02e-16	-2.28775	3.36e-24	0.288083	104583633
cg01588438	8	67344553		ENSG00000179041	RRS1	0.404382	0.528213	1.86e-16	1.69029	9.79e-118	0.013637	1	0.213462	0.689042	1.54734	1.02e-113	1.241	2.75e-58	0.766363	9.19e-30	1.38838	3.24e-44	0.875385	2.86e-22	3.31554	67344554
cg01615704	2	110873396		ENSG00000144063	MALL	0.406532	-0.505456	6.59e-16	-1.63624	8.69e-82	0.532709	0.550818	-0.165938	1	-2.1682	9.52e-88	-1.79588	1.48e-44	-2.30697	9.4e-76	-1.92453	7.8e-31	-1.74397	1.72e-30	0.478267	110873397
cg01719718	13	36458809		ENSG00000133083	DCLK1	0.461065	-0.56345	5.96e-21	-0.817209	4.06e-53	-0.19347	0.0433879	0.504692	1.1e-10	-1.09574	2.77e-56	-1.09839	5.12e-55	-1.23388	4.01e-64	-1.27149	7.22e-65	-1.23179	3.38e-39	0.54424	36458810
cg01790523	2	167229656		ENSG00000169432	SCN9A	0.566886	-0.672921	1.84e-25	-1.18651	2.61e-81	-0.278157	0.281877	-0.0917865	1	-1.6422	1.01e-40	-1.57598	5.15e-39	-1.45154	2.99e-30	-1.62536	2.84e-35	-1.42357	3.08e-22	0.46582	167229657
cg01792430	2	29388414		ENSG00000115295	CLIP4	0.460935	-0.518635	1.52e-16	-0.610503	1.08e-26	-0.0606258	1	-0.0286822	1	-0.906807	4.48e-53	-0.915623	8.39e-34	-1.06983	1.48e-54	-1.29337	6.21e-41	-0.418069	4.21e-06	0.644792	29388415
cg01803258	1	159160407		ENSG00000162706	CADM3	0.495528	-0.730763	1.23e-27	-2.5866	5.35e-199	-0.104973	0.687297	-0.230303	0.245232	-3.07016	6.02e-138	-3.19498	4.76e-145	-3.15714	1.08e-133	-3.02696	4.33e-120	-2.62561	2.48e-59	0.524522	159160408
cg01803925	14	37133285		ENSG00000198807	PAX9	0.508097	0.464349	1.91e-11	1.14191	7.93e-68	0.756612	0.0338496	-0.0786373	1	0.551639	1.58e-18	1.5628	2.15e-10	1.54132	6.43e-12	-0.0313988	1	1.00876	0.00135518	11.7957	37133286
cg01871408	15	25330536		ENSG00000224078	SNHG14	0.456455	-0.59161	1.32e-15	-0.695736	6.18e-18	-1.2126	0.092353	0.000461	1	-0.819155	2.76e-18	-1.38788	1.32e-28	-1.27689	4.02e-29	-1.20236	5.92e-13	-0.858542	1.44e-08	0.661929	25330537
cg01988129	8	67344936		ENSG00000179041	RRS1	0.400271	0.269535	2.4e-05	1.69029	9.79e-118	0.013637	1	0.213462	0.689042	1.54734	1.02e-113	1.241	2.75e-58	0.766363	9.19e-30	1.38838	3.24e-44	0.875385	2.86e-22	2.05613	67344937
cg02115416	3	2940073		ENSG00000144619	CNTN4	0.468223	-0.728657	1.58e-24	-1.16378	4.56e-61	-0.0217551	1	0.0736113	1	-1.49904	1.18e-64	-1.67599	1.96e-51	-1.43729	3.27e-46	-1.77915	9.38e-36	-1.16342	1.69e-18	0.536682	2940074
cg02272968	6	32015773		ENSG00000168477	TNXB	0.413434	-0.660318	2.57e-20	-2.39338	7.63e-143	-0.0255153	1	0.105618	1	-2.79963	1.47e-127	-2.88978	2.93e-95	-2.9524	3.69e-114	-2.73928	2.51e-53	-2.44639	1.25e-49	0.485259	32015774
cg02323699	11	113135432		ENSG00000149294	NCAM1	0.417978	-0.538599	8.15e-19	-1.09203	4.59e-55	-0.326973	0.593458	-0.105342	1	-1.24904	8.43e-57	-1.80442	2.83e-71	-1.33166	1.34e-48	-1.84643	1.38e-46	-1.3091	1.06e-27	0.624248	113135433
cg02436004	3	128211540	GATA2	ENSG00000244300	RP11-475N22.4	0.513038	0.322466	2.27e-06	2.12251	1.14e-95	0.459796	0.725892	0.0405833	1	1.46854	7.12e-41	1.69919	6.8e-31	2.81897	7.42e-97	1.68068	1.29e-19	1.44956	3.46e-17	2.75189	128211541
cg02604524	3	128720884	CCDC48	ENSG00000114656	KIAA1257	0.511836	0.388691	8.91e-08	1.74601	3.23e-110	-0.472954	0.498459	-0.301528	0.763968	1.638	3.27e-76	1.39918	3.07e-37	1.53036	3.65e-52	1.61672	2.04e-28	1.19666	3.63e-19	2.95789	128720885
cg02633398	16	88974944		ENSG00000129993	CBFA2T3	0.512841	-0.558463	1.06e-16	-0.541958	1.42e-11	0.3738	0.803224	-0.433043	0.71374	-1.47287	6.52e-60	-0.912104	3.91e-14	-0.0760526	0.540927	-1.43577	3.5e-22	-0.705068	7.39e-08	0.649102	88974945
cg02636348	10	78923827		ENSG00000156113	KCNMA1	0.429545	-0.626562	4.23e-18	-1.426	2.29e-56	0.335884	0.94362	-0.312123	0.957396	-2.42433	5.54e-106	-1.99929	2.06e-52	-0.868724	1.11e-18	-2.29365	2.04e-41	-1.40272	4.56e-23	0.554376	78923828
cg02852327	7	121950975		ENSG00000230316	FEZF1-AS1	0.591974	0.285641	4.7e-07	2.35701	1.98e-107	0.0486857	1	0.00440092	1	1.47693	6.28e-10	2.78679	6.78e-18	2.66615	6.93e-20	2.01389	2.69e-05	2.06177	2.08e-06	2.99069	121950976
cg02858118	3	48694018	CELSR3	ENSG00000008300	CELSR3	0.490031	0.294356	5.67e-05	2.05117	3.92e-121	-0.670608	0.275346	0.0444562	1	1.96551	1.06e-106	1.31616	1.42e-38	1.73937	5.8e-72	2.18809	1.24e-59	1.24358	4.68e-24	2.7667	48694019
cg02944123	3	2812875		ENSG00000144619	CNTN4	0.480602	-0.761577	1.46e-27	-1.16378	4.56e-61	-0.0217551	1	0.0736113	1	-1.49904	1.18e-64	-1.67599	1.96e-51	-1.43729	3.27e-46	-1.77915	9.38e-36	-1.16342	1.69e-18	0.499807	2812876
cg02963866	15	29612015		ENSG00000104059	FAM189A1	0.645256	-0.572464	4.12e-12	-1.16034	4.55e-46	-0.16952	1	-0.169455	1	-1.7144	2.27e-70	-1.21694	8.19e-37	-0.838193	9.74e-14	-1.74811	1.52e-29	-1.59297	6.58e-27	0.637416	29612016
cg03024478	4	96090330		ENSG00000182168	UNC5C	0.476433	-0.647678	3.48e-23	-0.818361	5.08e-55	-0.297113	0.0635887	-0.107665	0.885758	-1.05871	9.89e-91	-0.485274	4.69e-16	-1.0274	6.78e-76	-1.07102	5.28e-95	-1.17183	6.58e-53	0.565916	96090331
cg03349134	6	25655241		ENSG00000079689	SCGN	0.469455	-0.477086	8.45e-16	-2.87204	6.63e-189	-0.0357888	1	-0.13945	0.967565	-3.40004	5.99e-169	-3.51833	6.16e-176	-3.57177	3.39e-170	-3.4354	5.68e-133	-3.54676	1.23e-108	0.561573	25655242
cg03515829	7	134233829		ENSG00000227471	AKR1B15	0.403911	-0.574318	2.05e-21	-1.04348	3.1e-78	0.814032	1.38e-08	-0.132788	0.414904	-1.66704	1.85e-89	-1.62132	1.53e-67	-1.46575	6.31e-55	-1.57633	1.81e-73	-1.66057	5.29e-63	0.591959	134233830
cg03585237	1	165415805		ENSG00000143171	RXRG	0.451938	-0.602458	2.91e-17	-0.877873	1.46e-76	-0.0111136	1	0.0057091	1	-1.22391	4.62e-36	-1.33253	2.33e-42	-1.14163	1.41e-30	-1.18337	9.64e-30	-1.34199	5.58e-38	0.575609	165415806
cg03655683	2	63281383	LOC100132215,EHBP1,OTX1	ENSG00000115507	OTX1	0.578542	0.398882	4.02e-11	1.66351	1.28e-126	0.427387	0.574291	-0.216857	0.923779	1.24008	2.06e-22	2.05744	2.9e-27	1.32493	9.69e-17	1.27169	5.42e-07	1.36895	3.56e-09	3.91283	63281384
cg03850035	2	222367110		ENSG00000116106	EPHA4	0.495015	-0.522565	4.52e-19	-0.169161	0.0212831	0.515009	0.553096	0.140964	1	-1.1161	1.98e-50	-0.408413	4.37e-05	0.41098	3.49e-07	-1.10401	1.01e-18	-0.325112	0.00762536	0.6439	222367111
cg04048259	20	57875346		ENSG00000124205	EDN3	0.417264	-0.537284	9.58e-18	-2.6422	8.71e-130	-0.222914	1	-0.423528	0.813494	-2.9195	5.06e-102	-3.41997	1.87e-83	-3.08022	9.4e-87	-2.47792	1.7e-34	-2.8839	9.01e-49	0.375111	57875347
cg04065143	3	2945214		ENSG00000144619	CNTN4	0.505689	-0.735675	1e-27	-1.16378	4.56e-61	-0.0217551	1	0.0736113	1	-1.49904	1.18e-64	-1.67599	1.96e-51	-1.43729	3.27e-46	-1.77915	9.38e-36	-1.16342	1.69e-18	0.498749	2945215
cg04125273	16	29790933		ENSG00000174992	ZG16	0.535935	-0.550806	7.97e-21	-5.57998	7.99e-165	1.23365	0.566177	-0.796584	0.848271	-6.06834	6.62e-109	-6.62024	1.98e-80	-5.3654	7.3e-79	-5.92481	1.12e-45	-5.59159	7.81e-50	0.639567	29790934
cg04222933	1	160783181		ENSG00000122224	LY9	0.475619	-0.591615	1.5e-21	-0.985122	1.6e-51	0.142889	1	-0.303466	0.504641	-1.53649	1.75e-72	-1.38404	4.92e-38	-1.13024	6.99e-30	-1.76013	1.17e-42	-0.78231	1.03e-08	0.473073	160783182
cg04322162	2	189315917		ENSG00000144366	GULP1	0.442995	-0.587544	1.12e-16	-0.563059	7.75e-12	0.273688	0.963132	0.426757	0.591759	-0.752969	4.26e-15	-0.877919	1.32e-11	-1.43696	1.46e-32	-1.56978	1.25e-18	-0.334654	0.0408	0.647351	189315918
cg04386614	7	126364460		ENSG00000179603	GRM8	0.510859	-0.477095	5.39e-07	1.37107	3.4e-35	-1.44404	0.089284	0.239521	1	1.49012	1.25e-33	-0.137542	0.560555	1.31745	1.06e-20	1.1877	9.79e-09	0.522948	0.0148568	0.654051	126364461
cg04388278	7	106730486		ENSG00000005249	PRKAR2B	0.419501	-0.585391	4.96e-18	-1.16833	3.26e-50	0.282732	0.928908	-0.081006	1	-1.67138	3.09e-85	-1.21987	3.47e-30	-1.65178	2.9e-66	-2.29426	1.14e-56	-0.931141	2.36e-16	0.648263	106730487
cg04397433	2	110873394		ENSG00000144063	MALL	0.479591	-0.621194	9.1e-22	-1.63624	8.69e-82	0.532709	0.550818	-0.165938	1	-2.1682	9.52e-88	-1.79588	1.48e-44	-2.30697	9.4e-76	-1.92453	7.8e-31	-1.74397	1.72e-30	0.234333	110873395
cg04459499	6	39772468		ENSG00000146122	DAAM2	0.40349	-0.601771	5.57e-17	-0.986155	4.03e-51	-0.0928126	1	0.110035	1	-1.21033	1.13e-66	-1.50063	1.95e-60	-1.57735	2.18e-76	-1.67564	1.1e-44	-0.95857	3.52e-21	0.634349	39772469
cg04492496	6	32043739		ENSG00000168477	TNXB	0.405426	-0.577264	3.41e-18	-2.39338	7.63e-143	-0.0255153	1	0.105618	1	-2.79963	1.47e-127	-2.88978	2.93e-95	-2.9524	3.69e-114	-2.73928	2.51e-53	-2.44639	1.25e-49	0.624327	32043740
cg04539172	6	32036611		ENSG00000168477	TNXB	0.424395	-0.525695	2.03e-17	-2.39338	7.63e-143	-0.0255153	1	0.105618	1	-2.79963	1.47e-127	-2.88978	2.93e-95	-2.9524	3.69e-114	-2.73928	2.51e-53	-2.44639	1.25e-49	0.658558	32036612
cg04628438	6	10585889		ENSG00000111846	GCNT2	0.541471	-0.626308	4.77e-24	-2.04321	6.7e-148	0.168287	0.768397	-0.0463391	1	-2.4763	7.74e-147	-2.54859	1.64e-124	-2.56219	9.47e-174	-2.53085	2.32e-118	-1.90357	1.31e-38	0.577049	10585890
cg04850842	14	27023180		ENSG00000139910	NOVA1	0.61065	-0.568906	1.44e-18	-1.06516	7.11e-72	-0.535512	0.0249762	-0.157966	0.186396	-1.45471	2.34e-61	-1.66102	2.03e-62	-1.1766	2.47e-38	-1.61483	1.52e-39	-1.28805	2.82e-19	0.626847	27023181
cg04905719	6	134617250		ENSG00000118515	SGK1	0.435777	-0.58787	4.62e-17	-2.10296	3.28e-84	0.205731	0.920395	-0.199179	1	-2.59183	7.66e-64	-2.44982	1.21e-38	-2.77688	2.15e-54	-2.78514	5.23e-28	-1.69385	3.35e-15	0.45786	134617251
cg04956382	5	137203640		ENSG00000120729	MYOT	0.500481	-0.60804	5.18e-17	-1.57048	7.49e-122	-0.535862	0.146157	0.226567	0.440682	-2.09358	7.06e-72	-2.07195	8.18e-67	-1.75577	4.13e-47	-2.00827	1.77e-59	-1.86532	1.67e-44	0.554669	137203641
cg04960007	17	5820294		ENSG00000179314	WSCD1	0.439184	-0.562026	1.91e-17	-2.12204	7.2e-127	-0.137659	1	-0.197705	1	-2.51275	4.56e-107	-2.87824	3.17e-93	-2.25119	2.34e-71	-2.61891	6.48e-49	-2.41415	1.82e-48	0.591284	5820295
cg04988514	19	48947560	GRIN2D,GRWD1	ENSG00000105464	GRIN2D	0.542037	0.296459	4.53e-06	3.28151	1.32e-194	0.111413	1	0.291956	0.972583	2.82943	7.28e-46	3.31853	1.56e-38	2.96089	5.67e-37	3.39653	1.63e-23	2.69228	1.51e-16	2.07073	48947561
cg05037622	20	42817602		ENSG00000149596	JPH2	0.409872	-0.565419	9.53e-20	-0.809212	8.01e-36	-0.284646	0.580089	0.0538343	1	-1.07541	1.55e-51	-1.17057	1.38e-44	-1.28418	1.6e-85	-1.16196	6.57e-25	-0.801781	5.4e-12	0.50142	42817603
cg05331214	2	167343774	SCN7A	ENSG00000136546	SCN7A	0.554201	-0.746293	1.22e-28	-1.76339	1.56e-153	-0.0760628	0.662568	0.0750758	0.760821	-2.21118	1.15e-127	-2.23305	3.86e-134	-2.12832	2.67e-118	-2.15431	1.54e-112	-2.15452	2.91e-114	0.478874	167343775
cg05435697	X	153067618		ENSG00000067840	PDZD4	0.470536	-0.609388	1.06e-21	-1.28622	2.06e-98	-0.130056	0.727342	0.0673697	1	-1.60748	2.76e-144	-1.93043	6.08e-195	-1.68895	1.4e-169	-1.54233	4.12e-70	-1.52844	4.56e-62	0.573323	153067619
cg05558615	17	5820161		ENSG00000179314	WSCD1	0.413231	-0.557854	2.38e-16	-2.12204	7.2e-127	-0.137659	1	-0.197705	1	-2.51275	4.56e-107	-2.87824	3.17e-93	-2.25119	2.34e-71	-2.61891	6.48e-49	-2.41415	1.82e-48	0.588147	5820162
cg05569328	6	32044384		ENSG00000168477	TNXB	0.427299	-0.482959	2.55e-15	-2.39338	7.63e-143	-0.0255153	1	0.105618	1	-2.79963	1.47e-127	-2.88978	2.93e-95	-2.9524	3.69e-114	-2.73928	2.51e-53	-2.44639	1.25e-49	0.567659	32044385
cg05639246	6	10393778		ENSG00000137203	TFAP2A	0.472812	0.285501	4e-05	1.61487	2.26e-63	0.754737	0.520346	-0.0222714	1	0.729592	1.1e-14	2.35493	1.31e-64	1.62879	1.6e-44	0.89561	1.33e-07	1.79764	9.19e-32	3.3951	10393779
cg05773207	3	115340791		ENSG00000172020	GAP43	0.518102	-0.703193	3.37e-25	-1.25142	3.44e-78	-0.227946	0.259014	0.048324	1	-1.66234	2.1e-51	-1.65722	1.03e-48	-1.8104	2.31e-57	-1.47945	7.01e-37	-1.49762	1.85e-35	0.533255	115340792
cg05808709	1	160094954		ENSG00000018625	ATP1A2	0.515329	-0.659188	1.39e-28	-1.55867	3.22e-117	-0.484346	9.49e-06	0.223916	0.345065	-1.97209	6.32e-89	-2.2656	1.45e-108	-1.71063	6.8e-60	-1.93124	5.26e-74	-1.91941	6.52e-74	0.590767	160094955
cg05840707	5	173639013		ENSG00000170091	NSG2	0.453821	-0.654806	1.49e-20	-1.17667	1.83e-79	-0.189919	0.566329	-0.00273349	1	-1.59613	9.1e-49	-1.49353	5.38e-43	-1.64253	8.26e-50	-1.40964	6.43e-35	-1.46464	7.05e-38	0.602498	173639014
cg05842348	14	37133116		ENSG00000198807	PAX9	0.492538	0.395422	8.81e-09	1.14191	7.93e-68	0.756612	0.0338496	-0.0786373	1	0.551639	1.58e-18	1.5628	2.15e-10	1.54132	6.43e-12	-0.0313988	1	1.00876	0.00135518	3.46023	37133117
cg05876069	5	150020288	SYNPO	ENSG00000171992	SYNPO	0.501148	-0.546387	7.98e-19	-0.906113	1.53e-60	-0.213097	0.767343	-0.0131231	1	-1.33009	1.6e-83	-1.59104	2.09e-70	-1.44113	9.01e-74	-1.5606	4.03e-44	-0.887893	2.49e-21	0.589707	150020289
cg05963082	7	18429033		ENSG00000048052	HDAC9	0.406846	-0.675753	1.67e-21	-1.03104	2.09e-54	0.25588	0.760929	-0.193312	0.923195	-1.39821	1.7e-66	-1.45111	1.27e-45	-1.34146	6e-48	-1.7525	2.08e-40	-0.978658	2.71e-16	0.607915	18429034
cg06178383	16	23213204		ENSG00000166828	SCNN1G	0.404077	-0.733755	1.05e-21	-2.04143	6.54e-70	0.052002	0.967238	-0.363357	0.0454951	-2.50482	1.84e-53	-2.65109	5.92e-60	-2.62	6.07e-55	-0.696748	0.00455134	-2.54227	4.9e-46	0.446486	23213205
cg06203976	1	159140445		ENSG00000162706	CADM3	0.443216	-0.651666	1.04e-21	-2.5866	5.35e-199	-0.104973	0.687297	-0.230303	0.245232	-3.07016	6.02e-138	-3.19498	4.76e-145	-3.15714	1.08e-133	-3.02696	4.33e-120	-2.62561	2.48e-59	0.572145	159140446
cg06394103	2	116480197		ENSG00000175497	DPP10	0.418455	-0.722234	9.54e-24	-1.48664	6.96e-54	-0.881897	0.143352	1.80311	1.37e-11	-1.65097	7.51e-25	-2.25724	2.24e-43	-2.05209	2.13e-43	-2.28998	1.19e-29	-1.68299	1.49e-06	0.5488	116480198
cg06468626	5	169409235		ENSG00000134516	DOCK2	0.421314	-0.498837	1.93e-13	-0.431796	7.43e-12	-0.074218	1	-0.343751	0.327263	-0.843517	2.63e-27	-0.799614	1.13e-15	-0.933781	1.75e-24	-1.26221	7.7e-20	-0.224299	0.0921798	0.618159	169409236
cg06506007	13	36699873		ENSG00000133083	DCLK1	0.417085	-0.701238	8.77e-31	-0.817209	4.06e-53	-0.19347	0.0433879	0.504692	1.1e-10	-1.09574	2.77e-56	-1.09839	5.12e-55	-1.23388	4.01e-64	-1.27149	7.22e-65	-1.23179	3.38e-39	0.486811	36699874
cg06563441	6	136217110		ENSG00000171408	PDE7B	0.520868	-0.667694	1.48e-22	-0.779432	5.15e-59	-0.384231	0.0091197	-0.147818	0.00168184	-1.1836	9.88e-116	-1.14299	2.4e-102	-0.501354	5.56e-20	-1.38744	2.25e-108	-0.950977	1.59e-24	0.579812	136217111
cg06613263	5	142779552		ENSG00000113580	NR3C1	0.40964	-0.588203	2.23e-17	-0.93114	5.05e-45	-0.130053	1	-0.162307	0.968191	-1.27162	7.31e-74	-1.32112	1.77e-51	-1.56715	2.59e-77	-1.84242	1.65e-52	-0.758008	4.12e-15	0.604004	142779553
cg06688989	6	41606869	MDFI	ENSG00000112559	MDFI	0.415691	0.40448	3.42e-11	3.03076	4.04e-170	0.351839	0.700011	0.324538	0.789349	2.55757	8.29e-117	3.14006	3.43e-112	2.26606	5.62e-80	2.98631	6.58e-74	3.12693	6.4e-90	3.33968	41606870
cg06917998	14	73269031		ENSG00000205683	DPF3	0.509878	-0.578578	5.4e-18	-1.13708	3.32e-65	0.138239	1	0.0648269	1	-1.84172	5.1e-135	-1.35468	5.82e-49	-0.974656	6.77e-35	-1.79269	8.29e-58	-1.61041	2.79e-51	0.657894	73269032
cg07362328	1	50886393	DMRTA2	ENSG00000142700	DMRTA2	0.444255	0.280036	9.85e-08	1.09233	4.79e-49	0.258256	0.970847	-0.427221	0.513052	0.402954	1.47e-14	1.09695	0.00661086	1.48604	0.00029	0.279367	0.0133494	1.0328	0.0574854	2.70061	50886394
cg07418387	1	240375464		ENSG00000155816	FMN2	0.476284	-0.766423	3.75e-22	-0.746129	1.34e-28	0.137707	0.776993	0.495742	0.0521079	-1.11388	1.67e-11	-1.20347	1.61e-13	-0.981885	1.37e-08	-0.979108	7.84e-08	-1.03047	1.19e-08	0.467649	240375465
cg07496457	4	184929183		ENSG00000173320	STOX2	0.426715	-0.650759	1.71e-19	-0.308033	4.85e-12	0.136543	0.196748	-0.430678	6.77e-11	-0.642303	1.89e-24	-0.515339	5.33e-13	-0.644057	2.92e-22	-0.733848	7.61e-27	-0.224569	0.0264288	0.599903	184929184
cg07654762	6	32030226		ENSG00000168477	TNXB	0.461176	-0.594806	2.91e-21	-2.39338	7.63e-143	-0.0255153	1	0.105618	1	-2.79963	1.47e-127	-2.88978	2.93e-95	-2.9524	3.69e-114	-2.73928	2.51e-53	-2.44639	1.25e-49	0.612209	32030227
cg07791987	2	189193728		ENSG00000144366	GULP1	0.487368	-0.652275	1.06e-16	-0.563059	7.75e-12	0.273688	0.963132	0.426757	0.591759	-0.752969	4.26e-15	-0.877919	1.32e-11	-1.43696	1.46e-32	-1.56978	1.25e-18	-0.334654	0.0408	0.601459	189193729
cg07938743	2	63283939	LOC100132215,EHBP1,OTX1	ENSG00000115507	OTX1	0.542601	0.282139	4.19e-06	1.66351	1.28e-126	0.427387	0.574291	-0.216857	0.923779	1.24008	2.06e-22	2.05744	2.9e-27	1.32493	9.69e-17	1.27169	5.42e-07	1.36895	3.56e-09	2.22981	63283940
cg07938763	19	2516966		ENSG00000176533	GNG7	0.52582	-0.631451	4.63e-23	-1.61007	4.96e-142	-0.0915284	1	-0.160745	0.861972	-2.17594	5.7e-183	-2.06708	3.37e-122	-1.73308	4.03e-102	-2.35484	1.82e-126	-1.63876	2.4e-58	0.623491	2516967
cg07985933	6	39763214		ENSG00000146122	DAAM2	0.425222	-0.700232	1.14e-21	-0.986155	4.03e-51	-0.0928126	1	0.110035	1	-1.21033	1.13e-66	-1.50063	1.95e-60	-1.57735	2.18e-76	-1.67564	1.1e-44	-0.95857	3.52e-21	0.556506	39763215
cg08051964	15	25330341		ENSG00000224078	SNHG14	0.609002	-0.545079	8.43e-12	-0.695736	6.18e-18	-1.2126	0.092353	0.000461	1	-0.819155	2.76e-18	-1.38788	1.32e-28	-1.27689	4.02e-29	-1.20236	5.92e-13	-0.858542	1.44e-08	0.664733	25330342
cg08162124	13	113428094	ATP11A	ENSG00000068650	ATP11A	0.410576	0.287845	2.38e-05	2.09604	2.02e-136	-0.123331	1	0.0565923	1	2.15806	1.94e-150	1.40504	2.13e-60	1.08125	1.02e-43	1.77598	3.19e-56	1.56088	3.32e-51	1.91959	113428095
cg08174244	2	68548060		ENSG00000119865	CNRIP1	0.430314	-0.59987	1.83e-22	-0.682337	8.45e-30	-0.124581	1	-0.118948	1	-0.959916	9.9e-60	-1.09878	3.12e-49	-1.2748	3.28e-71	-1.28228	6.28e-38	-0.513047	1.35e-09	0.601098	68548061
cg08187814	2	145202065		ENSG00000169554	ZEB2	0.403298	-0.617638	1.11e-21	-0.998326	2.69e-38	-0.0739552	1	0.0418164	1	-1.25112	1.84e-50	-1.44557	2.63e-40	-1.85377	1.87e-67	-1.95397	4.26e-38	-0.594115	8.5e-07	0.548731	145202066
cg08407014	19	2541104		ENSG00000176533	GNG7	0.462143	-0.526204	2.2e-17	-1.61007	4.96e-142	-0.0915284	1	-0.160745	0.861972	-2.17594	5.7e-183	-2.06708	3.37e-122	-1.73308	4.03e-102	-2.35484	1.82e-126	-1.63876	2.4e-58	0.634504	2541105
cg08461840	19	2620967		ENSG00000176533	GNG7	0.574363	-0.633003	1.07e-20	-1.61007	4.96e-142	-0.0915284	1	-0.160745	0.861972	-2.17594	5.7e-183	-2.06708	3.37e-122	-1.73308	4.03e-102	-2.35484	1.82e-126	-1.63876	2.4e-58	0.442357	2620968
cg08487063	10	102894639	TLX1	ENSG00000107807	TLX1	0.428829	0.305306	5.68e-08	1.72023	1.74e-104	-0.131524	1	0.135158	1	1.63828	2.07e-17	1.33692	3.26e-07	1.298	2.3e-08	1.86815	3.38e-07	0.837731	0.0133646	2.60654	102894640
cg08498787	11	57250780		ENSG00000149150	SLC43A1	0.448717	0.307058	1.48e-05	1.14113	2.16e-51	0.235202	0.960254	0.179673	1	0.82173	1.61e-30	0.789624	4.75e-16	0.519197	2.99e-10	0.560337	4.85e-06	0.185401	0.174176	3.07118	57250781
cg08646313	8	98058371		ENSG00000104324	CPQ	0.417739	-0.681901	5.45e-18	-0.468579	6.06e-14	-0.243119	0.791325	0.0770301	1	-0.816364	5.96e-36	-1.17499	9.84e-42	-1.10783	3.06e-44	-1.24567	5.79e-27	-0.394519	7.63e-05	0.54193	98058372
cg08657671	5	175608441		ENSG00000248596	RP11-844P9.2	0.497491	-0.613908	2.11e-20	-0.421569	5.17e-13	0.532932	0.453621	-0.349301	3.95e-10	-1.1319	8.24e-42	-0.989374	1.66e-18	-0.188255	0.378467	-0.698937	2.45e-08	-0.598331	0.00506852	0.627121	175608442
cg08661338	15	25321221		ENSG00000224078	SNHG14	0.571611	-0.604139	1.94e-13	-0.695736	6.18e-18	-1.2126	0.092353	0.000461	1	-0.819155	2.76e-18	-1.38788	1.32e-28	-1.27689	4.02e-29	-1.20236	5.92e-13	-0.858542	1.44e-08	0.626569	25321222
cg08680528	8	98083371		ENSG00000104324	CPQ	0.415675	-0.580567	1.84e-14	-0.468579	6.06e-14	-0.243119	0.791325	0.0770301	1	-0.816364	5.96e-36	-1.17499	9.84e-42	-1.10783	3.06e-44	-1.24567	5.79e-27	-0.394519	7.63e-05	0.668335	98083372
cg08725366	7	18329916		ENSG00000048052	HDAC9	0.422451	-0.731697	2.02e-24	-1.03104	2.09e-54	0.25588	0.760929	-0.193312	0.923195	-1.39821	1.7e-66	-1.45111	1.27e-45	-1.34146	6e-48	-1.7525	2.08e-40	-0.978658	2.71e-16	0.409775	18329917
cg08977702	2	168407472		ENSG00000228222	AC074363.1	0.508878	-0.681765	1.31e-24	-1.21227	4.8e-66	0.142158	0.566329	-0.279268	0.000828	-1.86537	4.38e-60	-1.61449	2.23e-33	-1.06459	2.77e-12	-2.03305	1.97e-62	-1.8517	2.58e-50	0.583693	168407473
cg09044294	2	50234533		ENSG00000179915	NRXN1	0.5706	-0.669171	1.78e-26	-1.64908	1.13e-144	-0.0300665	1	0.0717136	1	-2.05393	5.82e-79	-2.10107	3.94e-83	-2.01604	3.68e-74	-2.06914	2.01e-72	-2.07874	3.64e-73	0.561872	50234534
cg09069150	10	108773772		ENSG00000108018	SORCS1	0.558405	-0.561461	7.33e-22	-0.799938	4.44e-60	-0.0347014	1	-0.0335392	1	-1.12701	3.89e-34	-1.18624	1.5e-35	-1.13097	4.39e-33	-1.2101	3.11e-34	-1.04577	1.13e-26	0.615553	108773773
cg09132634	6	32974122		ENSG00000204252	HLA-DOA	0.430626	-0.520209	5.37e-15	-0.387696	4.93e-06	0.246303	0.97913	-0.527542	0.469061	-0.761579	4.53e-13	-0.619912	2.54e-05	-0.970498	9.43e-15	-1.52037	2.44e-15	0.0345044	1	0.635114	32974123
cg09175734	5	169510081		ENSG00000134516	DOCK2	0.442325	-0.544539	2.23e-17	-0.431796	7.43e-12	-0.074218	1	-0.343751	0.327263	-0.843517	2.63e-27	-0.799614	1.13e-15	-0.933781	1.75e-24	-1.26221	7.7e-20	-0.224299	0.0921798	0.636239	169510082
cg09261791	14	52347968		ENSG00000186469	GNG2	0.46683	-0.523868	7.41e-16	-0.735918	1.78e-26	0.0541965	1	-0.0151943	1	-1.10808	1.53e-42	-1.1063	2.61e-27	-1.47433	6.75e-50	-1.84801	1.3e-35	-0.316641	0.0107875	0.635517	52347969
cg09383816	8	67344556		ENSG00000179041	RRS1	0.405391	0.567464	6.19e-19	1.69029	9.79e-118	0.013637	1	0.213462	0.689042	1.54734	1.02e-113	1.241	2.75e-58	0.766363	9.19e-30	1.38838	3.24e-44	0.875385	2.86e-22	3.92537	67344557
cg09515098	1	92942075		ENSG00000162676	GFI1	0.512037	-0.449609	6.13e-14	-0.326818	8.16e-07	0.786123	0.226262	-0.713804	0.0161665	-1.24916	1.29e-70	-0.349945	8.82e-05	-0.0890549	0.31469	-1.28085	2.92e-29	-0.237556	0.0295474	0.668171	92942076
cg09614932	3	74337905		ENSG00000113805	CNTN3	0.611462	-0.595168	3.36e-14	-1.17378	2.19e-52	-0.815778	0.0104195	0.219738	1	-1.44851	3.11e-52	-2.12587	3.3e-113	-0.843372	2.85e-07	-1.22127	6.13e-25	-1.83879	1.36e-26	0.644539	74337906
cg09978583	6	112380564		ENSG00000112761	WISP3	0.411198	-0.576294	1.33e-14	1.20916	5.95e-37	0.873676	0.401484	0.110274	1	0.634872	0.00156253	0.958746	0.00767139	1.36565	5.53e-05	1.06038	0.0585092	0.948127	0.051238	0.662812	112380565
cg10081941	2	189269489		ENSG00000144366	GULP1	0.507	-0.615609	3.32e-21	-0.563059	7.75e-12	0.273688	0.963132	0.426757	0.591759	-0.752969	4.26e-15	-0.877919	1.32e-11	-1.43696	1.46e-32	-1.56978	1.25e-18	-0.334654	0.0408	0.604372	189269490
cg10122865	2	63284132	LOC100132215,EHBP1,OTX1	ENSG00000115507	OTX1	0.582609	0.597352	1.98e-16	1.66351	1.28e-126	0.427387	0.574291	-0.216857	0.923779	1.24008	2.06e-22	2.05744	2.9e-27	1.32493	9.69e-17	1.27169	5.42e-07	1.36895	3.56e-09	8.11286	63284133
cg10259111	14	52429547		ENSG00000186469	GNG2	0.40678	-0.518235	1.03e-16	-0.735918	1.78e-26	0.0541965	1	-0.0151943	1	-1.10808	1.53e-42	-1.1063	2.61e-27	-1.47433	6.75e-50	-1.84801	1.3e-35	-0.316641	0.0107875	0.610605	52429548
cg10351808	19	35632493		ENSG00000266964	FXYD1	0.610318	-0.353544	2.21e-10	-2.74024	9.21e-141	-0.358516	0.663761	0.139087	1	-3.08829	2.02e-113	-3.47107	6.78e-102	-3.32391	3.65e-104	-3.10442	1.69e-48	-2.79511	5.01e-46	0.513751	35632494
cg10402103	13	28562902		ENSG00000183463	PRHOXNB	0.467006	-0.575225	3.07e-18	-1.52435	1.49e-26	0.0542676	1	0.299513	1	-1.78239	2.7e-17	-2.0276	3.09e-21	-1.75202	2.51e-12	-2.33671	1.35e-13	-1.7937	2.77e-07	0.605356	28562903
cg10469717	20	57875545		ENSG00000124205	EDN3	0.43588	-0.398964	2.63e-13	-2.6422	8.71e-130	-0.222914	1	-0.423528	0.813494	-2.9195	5.06e-102	-3.41997	1.87e-83	-3.08022	9.4e-87	-2.47792	1.7e-34	-2.8839	9.01e-49	0.399475	57875546
cg10477878	15	47565787		ENSG00000137872	SEMA6D	0.445132	-0.681697	5.05e-20	-1.8322	6.15e-109	-0.232297	0.899647	-0.240976	0.956593	-2.03748	7.56e-91	-2.48074	3.11e-76	-2.37561	1.67e-87	-2.28907	1.07e-44	-2.04637	7.25e-44	0.568592	47565788
cg10484085	6	32041689		ENSG00000168477	TNXB	0.46228	-0.619865	2.09e-20	-2.39338	7.63e-143	-0.0255153	1	0.105618	1	-2.79963	1.47e-127	-2.88978	2.93e-95	-2.9524	3.69e-114	-2.73928	2.51e-53	-2.44639	1.25e-49	0.600385	32041690
cg10580397	3	23331228		ENSG00000182247	UBE2E2	0.430097	-0.637012	3.27e-20	-0.0267165	0.720696	-0.217881	0.99655	0.0808579	1	-0.266637	0.000358	-0.264362	0.00788124	-1.08312	4.15e-31	-0.756631	1.27e-08	0.446709	8.32e-05	0.614818	23331229
cg10584986	15	29825929		ENSG00000104059	FAM189A1	0.697355	-0.54932	8.03e-12	-1.16034	4.55e-46	-0.16952	1	-0.169455	1	-1.7144	2.27e-70	-1.21694	8.19e-37	-0.838193	9.74e-14	-1.74811	1.52e-29	-1.59297	6.58e-27	0.542239	29825930
cg10618704	17	9940970		ENSG00000007237	GAS7	0.42669	-0.591166	3.76e-16	-0.817549	1.87e-27	-0.272627	0.904412	0.158918	1	-0.962035	3.8e-32	-1.18068	3.91e-29	-1.65437	6.86e-57	-1.76429	1.9e-32	-0.555332	9.15e-06	0.637517	9940971
cg10741025	14	37132665		ENSG00000198807	PAX9	0.467113	0.340858	1.74e-07	1.14191	7.93e-68	0.756612	0.0338496	-0.0786373	1	0.551639	1.58e-18	1.5628	2.15e-10	1.54132	6.43e-12	-0.0313988	1	1.00876	0.00135518	2.68247	37132666
cg10756457	2	51252301		ENSG00000179915	NRXN1	0.407023	-0.592381	2.4e-23	-1.64908	1.13e-144	-0.0300665	1	0.0717136	1	-2.05393	5.82e-79	-2.10107	3.94e-83	-2.01604	3.68e-74	-2.06914	2.01e-72	-2.07874	3.64e-73	0.61793	51252302
cg11005651	6	32065890		ENSG00000168477	TNXB	0.45571	-0.481908	2.04e-15	-2.39338	7.63e-143	-0.0255153	1	0.105618	1	-2.79963	1.47e-127	-2.88978	2.93e-95	-2.9524	3.69e-114	-2.73928	2.51e-53	-2.44639	1.25e-49	0.649509	32065891
cg11091113	14	37133168		ENSG00000198807	PAX9	0.498905	0.351019	1.73e-08	1.14191	7.93e-68	0.756612	0.0338496	-0.0786373	1	0.551639	1.58e-18	1.5628	2.15e-10	1.54132	6.43e-12	-0.0313988	1	1.00876	0.00135518	3.44291	37133169
cg11223361	6	32023102		ENSG00000168477	TNXB	0.470832	-0.583969	3.93e-21	-2.39338	7.63e-143	-0.0255153	1	0.105618	1	-2.79963	1.47e-127	-2.88978	2.93e-95	-2.9524	3.69e-114	-2.73928	2.51e-53	-2.44639	1.25e-49	0.593781	32023103
cg11344614	21	27010160		ENSG00000154721	JAM2	0.461225	-0.569666	1.64e-19	-1.42432	3.16e-86	-0.291656	0.664284	0.126078	1	-1.74667	4.31e-104	-2.04336	2.33e-92	-1.84063	9.37e-90	-2.01468	7.95e-57	-1.33748	2e-33	0.669124	27010161
cg11474135	4	113933301		ENSG00000145362	ANK2	0.441939	-0.603817	4.16e-16	-1.37464	5.89e-87	-0.141858	0.953617	0.0169566	1	-1.63893	8.05e-92	-1.86177	5.86e-79	-1.81534	8.95e-87	-1.91515	9.75e-53	-1.59171	2.09e-41	0.582422	113933302
cg11493661	6	32016239		ENSG00000168477	TNXB	0.434761	-0.37382	1.11e-11	-2.39338	7.63e-143	-0.0255153	1	0.105618	1	-2.79963	1.47e-127	-2.88978	2.93e-95	-2.9524	3.69e-114	-2.73928	2.51e-53	-2.44639	1.25e-49	0.630694	32016240
cg11616380	3	128720338	CCDC48	ENSG00000114656	KIAA1257	0.572803	0.439518	7.25e-12	1.74601	3.23e-110	-0.472954	0.498459	-0.301528	0.763968	1.638	3.27e-76	1.39918	3.07e-37	1.53036	3.65e-52	1.61672	2.04e-28	1.19666	3.63e-19	3.98864	128720339
cg11641611	3	128720323	CCDC48	ENSG00000114656	KIAA1257	0.587053	0.522265	8.52e-15	1.74601	3.23e-110	-0.472954	0.498459	-0.301528	0.763968	1.638	3.27e-76	1.39918	3.07e-37	1.53036	3.65e-52	1.61672	2.04e-28	1.19666	3.63e-19	4.1658	128720324
cg11820840	1	204586547		ENSG00000170382	LRRN2	0.586195	-0.637788	2.84e-22	-2.25061	8.93e-120	0.0194627	1	0.0491401	1	-2.71428	1.26e-115	-2.80751	3.31e-85	-2.59625	1.84e-78	-2.7878	2.34e-57	-2.52178	6.16e-44	0.549026	204586548
cg12001457	2	50163732		ENSG00000179915	NRXN1	0.400324	-0.592026	9.23e-22	-1.64908	1.13e-144	-0.0300665	1	0.0717136	1	-2.05393	5.82e-79	-2.10107	3.94e-83	-2.01604	3.68e-74	-2.06914	2.01e-72	-2.07874	3.64e-73	0.623882	50163733
cg12004641	2	218750749		ENSG00000079308	TNS1	0.465137	-0.583148	2.73e-16	-0.652728	8.1e-17	-0.100032	1	0.242548	0.901075	-0.841984	6.56e-23	-1.08491	5.99e-23	-1.71346	8.42e-52	-1.4646	8.16e-21	-0.24457	0.0970861	0.606587	218750750
cg12211091	19	2512999		ENSG00000176533	GNG7	0.562576	-0.623504	1.11e-23	-1.61007	4.96e-142	-0.0915284	1	-0.160745	0.861972	-2.17594	5.7e-183	-2.06708	3.37e-122	-1.73308	4.03e-102	-2.35484	1.82e-126	-1.63876	2.4e-58	0.629666	2513000
cg12401640	4	20335836		ENSG00000145147	SLIT2	0.456523	-0.527803	3.03e-14	-0.832621	1.64e-43	-0.130412	0.925617	0.0862402	1	-1.21812	2.71e-81	-1.32888	1.62e-72	-1.30608	1.99e-94	-0.924182	2.17e-48	-0.949091	1.83e-19	0.66699	20335837
cg12687463	1	196787850		ENSG00000244414	CFHR1	0.473591	-0.659612	1.28e-24	-0.716226	2.96e-26	0.0570783	1	-0.0838905	1	-1.11568	8.73e-64	-1.00292	5.72e-33	-1.37883	7.09e-70	-1.24271	2.31e-30	-0.55113	9.01e-09	0.546387	196787851
cg12823072	8	27845277	SCARA5	ENSG00000168079	SCARA5	0.435677	-0.636745	1.23e-17	-2.83971	1e-147	0.0699912	1	-0.106595	1	-3.17804	3.57e-112	-3.85614	1.48e-111	-2.66225	1.78e-70	-4.06385	7.89e-85	-3.0417	2.03e-51	0.59308	27845278
cg12848417	10	108576571		ENSG00000108018	SORCS1	0.486078	-0.567571	9.83e-20	-0.799938	4.44e-60	-0.0347014	1	-0.0335392	1	-1.12701	3.89e-34	-1.18624	1.5e-35	-1.13097	4.39e-33	-1.2101	3.11e-34	-1.04577	1.13e-26	0.639446	108576572
cg12884814	2	50718584		ENSG00000179915	NRXN1	0.460101	-0.483979	1.89e-14	-1.64908	1.13e-144	-0.0300665	1	0.0717136	1	-2.05393	5.82e-79	-2.10107	3.94e-83	-2.01604	3.68e-74	-2.06914	2.01e-72	-2.07874	3.64e-73	0.620937	50718585
cg13075456	8	125116635		ENSG00000214814	FER1L6	0.415246	-0.712526	3.68e-28	-1.59303	2.78e-62	0.612389	0.475501	-0.524745	0.341734	-2.72244	3.45e-155	-1.84525	7.2e-25	-0.975232	4.57e-09	-2.75074	5.27e-68	-1.75629	1.19e-14	0.545283	125116636
cg13186570	12	8853167		ENSG00000166532	RIMKLB	0.522695	-0.610571	2.41e-16	-0.442728	2.19e-10	-0.353206	0.786155	0.278577	0.773426	-0.731783	1.85e-21	-1.17791	1.53e-31	-0.867942	1.34e-21	-0.613978	4.17e-06	-0.394536	0.00147051	0.606297	8853168
cg13210470	7	121950198		ENSG00000230316	FEZF1-AS1	0.605812	0.352672	1.49e-09	2.35701	1.98e-107	0.0486857	1	0.00440092	1	1.47693	6.28e-10	2.78679	6.78e-18	2.66615	6.93e-20	2.01389	2.69e-05	2.06177	2.08e-06	6.29826	121950199
cg13336112	3	74451852		ENSG00000113805	CNTN3	0.581415	-0.686138	3.32e-17	-1.17378	2.19e-52	-0.815778	0.0104195	0.219738	1	-1.44851	3.11e-52	-2.12587	3.3e-113	-0.843372	2.85e-07	-1.22127	6.13e-25	-1.83879	1.36e-26	0.58231	74451853
cg13405887	9	132382812	C9orf50	ENSG00000148335	NTMT1	0.445559	0.507763	9.97e-18	1.48276	3.68e-124	0.0039179	1	0.129448	0.772472	1.03002	6.77e-109	1.19085	1.33e-95	0.794154	3.65e-60	0.959527	3.45e-44	0.922368	2.4e-47	3.71796	132382813
cg13425422	2	167168604		ENSG00000169432	SCN9A	0.40646	-0.592822	3.88e-19	-1.18651	2.61e-81	-0.278157	0.281877	-0.0917865	1	-1.6422	1.01e-40	-1.57598	5.15e-39	-1.45154	2.99e-30	-1.62536	2.84e-35	-1.42357	3.08e-22	0.663808	167168605
cg13485320	11	2920128		ENSG00000254827	SLC22A18AS	0.436378	-0.509437	1.01e-12	-1.90739	7.64e-107	0.422252	0.567523	-0.267615	0.901426	-2.46025	2.48e-100	-2.15068	7.36e-57	-2.43348	5.02e-79	-2.05124	2.12e-33	-2.32395	1.53e-45	0.475777	2920129
cg13540981	6	32011506		ENSG00000168477	TNXB	0.494868	-0.500141	1.55e-16	-2.39338	7.63e-143	-0.0255153	1	0.105618	1	-2.79963	1.47e-127	-2.88978	2.93e-95	-2.9524	3.69e-114	-2.73928	2.51e-53	-2.44639	1.25e-49	0.656819	32011507
cg13650938	19	2579075		ENSG00000176533	GNG7	0.664326	-0.462776	3.72e-15	-1.61007	4.96e-142	-0.0915284	1	-0.160745	0.861972	-2.17594	5.7e-183	-2.06708	3.37e-122	-1.73308	4.03e-102	-2.35484	1.82e-126	-1.63876	2.4e-58	0.347291	2579076
cg13660086	5	137203424		ENSG00000120729	MYOT	0.462666	-0.634026	3.04e-18	-1.57048	7.49e-122	-0.535862	0.146157	0.226567	0.440682	-2.09358	7.06e-72	-2.07195	8.18e-67	-1.75577	4.13e-47	-2.00827	1.77e-59	-1.86532	1.67e-44	0.62644	137203425
cg13724496	20	6748730		ENSG00000125845	BMP2	0.41072	-0.506686	4.82e-18	-1.26051	3.74e-65	0.648214	0.249381	-0.492831	0.293405	-2.05815	4.98e-101	-1.6434	3.5e-49	-1.22381	5.66e-40	-2.15961	3.15e-46	-1.38433	3.57e-28	0.209322	6748731
cg13742526	19	2252432	AMH,JSRP1	ENSG00000104899	AMH	0.42105	0.340906	1.2e-07	1.51218	2.94e-51	0.598282	0.762838	0.180677	1	0.620781	6.14e-09	2.10411	5.3e-49	1.23443	3.56e-21	1.91476	3.66e-24	1.57385	4.46e-19	3.68871	2252433
cg13904520	1	160783054		ENSG00000122224	LY9	0.470066	-0.785468	8.41e-32	-0.985122	1.6e-51	0.142889	1	-0.303466	0.504641	-1.53649	1.75e-72	-1.38404	4.92e-38	-1.13024	6.99e-30	-1.76013	1.17e-42	-0.78231	1.03e-08	0.477876	160783055
cg14015706	9	132382433	C9orf50	ENSG00000148335	NTMT1	0.4299	0.68022	1.95e-27	1.48276	3.68e-124	0.0039179	1	0.129448	0.772472	1.03002	6.77e-109	1.19085	1.33e-95	0.794154	3.65e-60	0.959527	3.45e-44	0.922368	2.4e-47	8.09173	132382434
cg14037463	6	32041678		ENSG00000168477	TNXB	0.486393	-0.616873	1.27e-21	-2.39338	7.63e-143	-0.0255153	1	0.105618	1	-2.79963	1.47e-127	-2.88978	2.93e-95	-2.9524	3.69e-114	-2.73928	2.51e-53	-2.44639	1.25e-49	0.58352	32041679
cg14072140	1	98031839		ENSG00000188641	DPYD	0.480089	-0.660511	9.88e-25	-0.809311	4.06e-28	0.094141	1	-0.313463	0.737158	-1.28809	2.4e-61	-0.974551	5.35e-23	-1.39873	5.93e-54	-1.68752	5.17e-38	-0.288034	0.0122895	0.602555	98031840
cg14161107	9	113476867		ENSG00000030304	MUSK	0.510876	-0.557415	2.16e-20	-0.784115	9.74e-62	-0.0522914	1	-0.103737	0.314126	-1.10272	1.2e-61	-1.19136	1.29e-54	-1.13304	4.57e-62	-1.26475	7.9e-69	-1.1629	1.06e-60	0.643113	113476868
cg14215472	17	27940404	ANKRD13B	ENSG00000198720	ANKRD13B	0.434826	0.383362	7.07e-07	2.28791	5.08e-128	-0.146859	1	0.374351	0.571336	2.50667	1.79e-162	1.86959	7.34e-77	1.1129	1.32e-38	2.49802	1.87e-86	1.39959	1.74e-35	3.23911	27940405
cg14270650	6	136397995		ENSG00000171408	PDE7B	0.467781	-0.674759	1.2e-23	-0.779432	5.15e-59	-0.384231	0.0091197	-0.147818	0.00168184	-1.1836	9.88e-116	-1.14299	2.4e-102	-0.501354	5.56e-20	-1.38744	2.25e-108	-0.950977	1.59e-24	0.572055	136397996
cg14307300	6	32031624		ENSG00000168477	TNXB	0.405343	-0.604917	7.03e-19	-2.39338	7.63e-143	-0.0255153	1	0.105618	1	-2.79963	1.47e-127	-2.88978	2.93e-95	-2.9524	3.69e-114	-2.73928	2.51e-53	-2.44639	1.25e-49	0.616244	32031625
cg14332552	6	149245768		ENSG00000111962	UST	0.472934	-0.647638	1.6e-23	-0.483286	1.4e-12	0.0826306	1	0.180987	1	-0.974478	2.67e-48	-0.441274	1.7e-05	-0.775512	6.27e-23	-1.32963	1.54e-41	-0.346467	0.0028723	0.605361	149245769
cg14459032	9	78905335		ENSG00000099139	PCSK5	0.612375	-0.652263	1.64e-23	-1.48821	9.62e-96	0.17548	0.861345	0.0966397	1	-1.79701	6.97e-101	-1.61933	6.63e-57	-2.14011	2.63e-102	-2.12951	6.23e-56	-1.5268	8.02e-39	0.547432	78905336
cg14475702	9	110251003		ENSG00000136826	KLF4	0.423905	-0.513816	6.35e-18	-1.93794	3.02e-101	0.702276	0.398083	-0.569543	0.332715	-3.01743	9.67e-148	-2.15527	7.58e-70	-1.47654	9.37e-49	-2.94118	9.78e-69	-1.76593	2.5e-38	0.284681	110251004
cg14491667	9	100267701		ENSG00000136842	TMOD1	0.488996	-0.578594	3.35e-24	-0.926413	8.71e-43	0.130798	1	-0.041701	1	-1.54786	7.39e-112	-1.02783	2.26e-27	-1.2775	1.88e-53	-1.39984	1.82e-35	-0.801285	1.18e-11	0.62265	100267702
cg14491761	17	9727913		ENSG00000065325	GLP2R	0.421682	-0.64055	7.74e-19	-1.65975	2.18e-117	-0.348395	0.0785717	-0.526875	1.74e-09	-2.10995	1.23e-143	-2.34944	8.13e-166	-1.77404	2.61e-68	-2.2447	6.11e-159	-1.97505	5.69e-54	0.563881	9727914
cg14502847	9	18490009		ENSG00000178031	ADAMTSL1	0.481982	-0.666967	4.6e-21	-1.00418	2.2e-54	-0.372659	0.394565	0.0703323	1	-1.4039	4.08e-77	-1.73555	1.53e-86	-1.01803	4.68e-34	-1.43028	6.77e-32	-1.25387	1e-28	0.536834	18490010
cg14552010	2	100327369		ENSG00000144218	AFF3	0.447829	-0.70066	3.84e-26	-0.747857	9.61e-37	0.437627	0.533282	0.108855	1	-1.21496	7.63e-74	-1.12877	7.57e-49	-0.983172	8.97e-34	-1.21676	2.72e-45	-0.909695	4.33e-11	0.486751	100327370
cg14717666	4	119862992		ENSG00000172403	SYNPO2	0.419012	-0.614587	3.89e-20	-1.8039	5.58e-86	-0.550529	0.428987	-0.0585064	1	-2.05494	6.35e-68	-2.58114	7.63e-63	-2.10892	9.93e-55	-2.62688	5.05e-39	-1.84137	1.95e-26	0.538199	119862993
cg14793844	2	100516880		ENSG00000144218	AFF3	0.429574	-0.600062	2.25e-19	-0.747857	9.61e-37	0.437627	0.533282	0.108855	1	-1.21496	7.63e-74	-1.12877	7.57e-49	-0.983172	8.97e-34	-1.21676	2.72e-45	-0.909695	4.33e-11	0.531249	100516881
cg14812743	6	136405726		ENSG00000171408	PDE7B	0.475517	-0.667049	1.06e-21	-0.779432	5.15e-59	-0.384231	0.0091197	-0.147818	0.00168184	-1.1836	9.88e-116	-1.14299	2.4e-102	-0.501354	5.56e-20	-1.38744	2.25e-108	-0.950977	1.59e-24	0.578399	136405727
cg14868994	2	45155672		ENSG00000259439	RP11-89K21.1	0.45468	0.314105	5.36e-08	1.12132	2.62e-46	0.734756	0.261371	-0.129356	1	0.514603	0.00209471	0.715558	9.25e-05	1.76675	1.4e-10	0.75185	0.0830345	0.142267	0.632517	3.89489	45155673
cg14905634	12	73057369		ENSG00000072657	TRHDE	0.515271	-0.612837	4.05e-18	-0.564066	2.25e-20	-0.467208	0.408364	-0.0119821	1	-0.880817	2.27e-37	-0.58454	1.12e-13	-0.36485	0.00104981	-1.07625	1.01e-38	-1.35005	1.02e-66	0.534446	73057370
cg15087448	3	128720250	CCDC48	ENSG00000114656	KIAA1257	0.580583	0.327927	1.31e-07	1.74601	3.23e-110	-0.472954	0.498459	-0.301528	0.763968	1.638	3.27e-76	1.39918	3.07e-37	1.53036	3.65e-52	1.61672	2.04e-28	1.19666	3.63e-19	3.30778	128720251
cg15376677	6	32011687		ENSG00000168477	TNXB	0.471478	-0.548982	2.91e-19	-2.39338	7.63e-143	-0.0255153	1	0.105618	1	-2.79963	1.47e-127	-2.88978	2.93e-95	-2.9524	3.69e-114	-2.73928	2.51e-53	-2.44639	1.25e-49	0.62165	32011688
cg15540749	6	32028831	TNXB	ENSG00000168477	TNXB	0.407179	-0.724749	2.97e-25	-2.39338	7.63e-143	-0.0255153	1	0.105618	1	-2.79963	1.47e-127	-2.88978	2.93e-95	-2.9524	3.69e-114	-2.73928	2.51e-53	-2.44639	1.25e-49	0.512416	32028832
cg15697257	5	150020212	SYNPO	ENSG00000171992	SYNPO	0.416531	-0.388929	2.02e-11	-0.906113	1.53e-60	-0.213097	0.767343	-0.0131231	1	-1.33009	1.6e-83	-1.59104	2.09e-70	-1.44113	9.01e-74	-1.5606	4.03e-44	-0.887893	2.49e-21	0.623937	150020213
cg15718287	13	36702658		ENSG00000133083	DCLK1	0.459425	-0.551915	1.46e-19	-0.817209	4.06e-53	-0.19347	0.0433879	0.504692	1.1e-10	-1.09574	2.77e-56	-1.09839	5.12e-55	-1.23388	4.01e-64	-1.27149	7.22e-65	-1.23179	3.38e-39	0.513353	36702659
cg15779837	19	48918116	GRIN2D	ENSG00000105464	GRIN2D	0.516579	0.607415	6.33e-20	3.28151	1.32e-194	0.111413	1	0.291956	0.972583	2.82943	7.28e-46	3.31853	1.56e-38	2.96089	5.67e-37	3.39653	1.63e-23	2.69228	1.51e-16	5.78721	48918117
cg15811371	19	9093198		ENSG00000181143	MUC16	0.410155	-0.546202	3.84e-18	0.489312	7.83e-21	0.15707	0.650822	-0.216452	1	0.0692596	0.170577	1.05678	6.64e-21	-0.0242743	0.798789	0.0668665	0.607474	0.51331	2.21e-07	0.549487	9093199
cg15988320	5	140868422		ENSG00000240184	PCDHGC3	0.462885	-0.518396	6.6e-09	-0.631872	1.68e-18	-0.345349	0.846258	0.154666	1	-0.665812	2.31e-17	-1.56782	6.17e-47	-1.33358	1.75e-40	-1.04677	1.08e-13	-0.677398	8.22e-08	0.619121	140868423
cg16051245	21	42879213		ENSG00000184012	TMPRSS2	0.44604	-0.469797	5.36e-16	-0.910673	2.95e-47	0.340723	0.566329	-0.199251	0.904124	-1.40333	3.49e-67	-1.33226	8.57e-41	-1.03656	1.19e-32	-1.47338	2.17e-29	-1.40659	1.95e-31	0.308231	42879214
cg16109680	1	159161344		ENSG00000162706	CADM3	0.460294	-0.475674	5.24e-15	-2.5866	5.35e-199	-0.104973	0.687297	-0.230303	0.245232	-3.07016	6.02e-138	-3.19498	4.76e-145	-3.15714	1.08e-133	-3.02696	4.33e-120	-2.62561	2.48e-59	0.609778	159161345
cg16292586	3	16969867		ENSG00000154822	PLCL2	0.637623	-0.586442	7.74e-21	-1.39102	5.73e-83	0.226293	0.888445	-0.458736	0.260405	-2.22845	9.54e-166	-1.5934	1.32e-68	-1.10748	1.81e-55	-2.53423	5.42e-100	-1.46119	4.95e-50	0.652742	16969868
cg16488065	1	204656750		ENSG00000170382	LRRN2	0.497179	-0.682468	1.3e-18	-2.25061	8.93e-120	0.0194627	1	0.0491401	1	-2.71428	1.26e-115	-2.80751	3.31e-85	-2.59625	1.84e-78	-2.7878	2.34e-57	-2.52178	6.16e-44	0.550529	204656751
cg16498741	8	41144520		ENSG00000104332	SFRP1	0.489887	-0.636475	2.61e-21	-2.95394	1e-172	0.0256541	0.992523	0.238161	0.0480525	-3.41207	1.83e-156	-3.47678	3.95e-161	-3.40925	5.55e-151	-3.46479	3.21e-151	-3.06657	5e-44	0.584888	41144521
cg16586394	5	142757011		ENSG00000113580	NR3C1	0.548178	-0.706892	5.81e-22	-0.93114	5.05e-45	-0.130053	1	-0.162307	0.968191	-1.27162	7.31e-74	-1.32112	1.77e-51	-1.56715	2.59e-77	-1.84242	1.65e-52	-0.758008	4.12e-15	0.567518	142757012
cg16674492	3	128211686	GATA2	ENSG00000244300	RP11-475N22.4	0.472447	0.431241	1.57e-08	2.12251	1.14e-95	0.459796	0.725892	0.0405833	1	1.46854	7.12e-41	1.69919	6.8e-31	2.81897	7.42e-97	1.68068	1.29e-19	1.44956	3.46e-17	3.24332	128211687
cg16678426	6	32026891	TNXB	ENSG00000168477	TNXB	0.518461	-0.524126	5.46e-17	-2.39338	7.63e-143	-0.0255153	1	0.105618	1	-2.79963	1.47e-127	-2.88978	2.93e-95	-2.9524	3.69e-114	-2.73928	2.51e-53	-2.44639	1.25e-49	0.569902	32026892
cg16735938	6	32073324		ENSG00000168477	TNXB	0.402235	-0.644908	4.04e-25	-2.39338	7.63e-143	-0.0255153	1	0.105618	1	-2.79963	1.47e-127	-2.88978	2.93e-95	-2.9524	3.69e-114	-2.73928	2.51e-53	-2.44639	1.25e-49	0.590134	32073325
cg16803837	7	18448597		ENSG00000048052	HDAC9	0.450653	-0.659992	2.16e-27	-1.03104	2.09e-54	0.25588	0.760929	-0.193312	0.923195	-1.39821	1.7e-66	-1.45111	1.27e-45	-1.34146	6e-48	-1.7525	2.08e-40	-0.978658	2.71e-16	0.579126	18448598
cg16863522	2	116601613		ENSG00000175497	DPP10	0.520055	-0.733459	6.73e-22	-1.48664	6.96e-54	-0.881897	0.143352	1.80311	1.37e-11	-1.65097	7.51e-25	-2.25724	2.24e-43	-2.05209	2.13e-43	-2.28998	1.19e-29	-1.68299	1.49e-06	0.503331	116601614
cg16875863	19	48947572	GRIN2D,GRWD1	ENSG00000105464	GRIN2D	0.48949	0.281645	8.15e-06	3.28151	1.32e-194	0.111413	1	0.291956	0.972583	2.82943	7.28e-46	3.31853	1.56e-38	2.96089	5.67e-37	3.39653	1.63e-23	2.69228	1.51e-16	2.37918	48947573
cg16947583	2	189352810		ENSG00000144366	GULP1	0.538397	-0.549649	8.29e-17	-0.563059	7.75e-12	0.273688	0.963132	0.426757	0.591759	-0.752969	4.26e-15	-0.877919	1.32e-11	-1.43696	1.46e-32	-1.56978	1.25e-18	-0.334654	0.0408	0.610043	189352811
cg17126250	7	106759732		ENSG00000005249	PRKAR2B	0.495211	-0.564544	9.16e-19	-1.16833	3.26e-50	0.282732	0.928908	-0.081006	1	-1.67138	3.09e-85	-1.21987	3.47e-30	-1.65178	2.9e-66	-2.29426	1.14e-56	-0.931141	2.36e-16	0.621647	106759733
cg17135722	20	17295815		ENSG00000125851	PCSK2	0.439768	-0.659778	4.62e-21	-1.30045	3.36e-116	0.0387883	0.649658	0.0296751	1	-1.69208	1.19e-92	-1.68535	1.07e-84	-1.64598	2.35e-87	-1.72427	1.2e-87	-1.66549	1.86e-83	0.592925	17295816
cg17188147	3	48699373		ENSG00000008300	CELSR3	0.573158	0.381094	1.14e-09	2.05117	3.92e-121	-0.670608	0.275346	0.0444562	1	1.96551	1.06e-106	1.31616	1.42e-38	1.73937	5.8e-72	2.18809	1.24e-59	1.24358	4.68e-24	5.25994	48699374
cg17198397	15	25327713		ENSG00000224078	SNHG14	0.499845	-0.55762	1.61e-13	-0.695736	6.18e-18	-1.2126	0.092353	0.000461	1	-0.819155	2.76e-18	-1.38788	1.32e-28	-1.27689	4.02e-29	-1.20236	5.92e-13	-0.858542	1.44e-08	0.668899	25327714
cg17209188	7	23387396	IGF2BP3	ENSG00000136231	IGF2BP3	0.407146	-0.626508	4.83e-17	1.33243	2.16e-44	0.512057	0.822534	-0.335765	1	1.1572	6.82e-07	1.97311	1.03e-09	0.385628	0.00734577	0.919962	0.0476743	1.59884	0.000234	0.616284	23387397
cg17323336	8	139441367		ENSG00000147724	FAM135B	0.408696	-0.713123	2.12e-24	-0.697274	1.49e-50	0.0197659	1	-0.056574	1	-1.09255	2.91e-34	-1.10616	6.72e-36	-0.900414	3.19e-23	-1.07616	9.92e-30	-1.08823	2.53e-30	0.54302	139441368
cg17356750	7	114329849		ENSG00000128573	FOXP2	0.655942	-0.572458	2.87e-16	-0.942994	2.86e-28	-0.83602	0.268349	-0.0640199	1	-1.13957	7.12e-29	-1.68792	4.13e-39	-1.07826	1.13e-19	-1.56757	4.37e-20	-1.32269	2.59e-16	0.662705	114329850
cg17617491	19	2607726		ENSG00000176533	GNG7	0.475603	-0.503113	3.05e-17	-1.61007	4.96e-142	-0.0915284	1	-0.160745	0.861972	-2.17594	5.7e-183	-2.06708	3.37e-122	-1.73308	4.03e-102	-2.35484	1.82e-126	-1.63876	2.4e-58	0.632714	2607727
cg17727579	15	25336770		ENSG00000224078	SNHG14	0.551	-0.55912	4.19e-14	-0.695736	6.18e-18	-1.2126	0.092353	0.000461	1	-0.819155	2.76e-18	-1.38788	1.32e-28	-1.27689	4.02e-29	-1.20236	5.92e-13	-0.858542	1.44e-08	0.668939	25336771
cg18055557	6	32073358		ENSG00000168477	TNXB	0.411167	-0.579419	6.62e-23	-2.39338	7.63e-143	-0.0255153	1	0.105618	1	-2.79963	1.47e-127	-2.88978	2.93e-95	-2.9524	3.69e-114	-2.73928	2.51e-53	-2.44639	1.25e-49	0.618234	32073359
cg18062205	20	49630819		ENSG00000026559	KCNG1	0.446783	-0.644742	2.29e-19	-0.908327	8.4e-31	-0.169431	1	0.138011	1	-1.19052	1.01e-32	-1.84503	5.25e-91	-1.41222	2.96e-41	-1.06938	2.54e-09	-0.978932	4.64e-09	0.546967	49630820
cg18065361	8	67344588		ENSG00000179041	RRS1	0.418514	0.668294	3.34e-23	1.69029	9.79e-118	0.013637	1	0.213462	0.689042	1.54734	1.02e-113	1.241	2.75e-58	0.766363	9.19e-30	1.38838	3.24e-44	0.875385	2.86e-22	6.25776	67344589
cg18204964	5	38487146		ENSG00000113594	LIFR	0.453426	-0.449271	1.86e-13	-1.5943	2.51e-112	-0.0488465	1	0.110777	1	-1.90596	4.91e-128	-2.02397	2.5e-160	-1.88213	4.43e-102	-2.11725	6.59e-160	-1.768	7.12e-55	0.649263	38487147
cg18219250	4	113818925		ENSG00000145362	ANK2	0.417516	-0.603377	9.61e-19	-1.37464	5.89e-87	-0.141858	0.953617	0.0169566	1	-1.63893	8.05e-92	-1.86177	5.86e-79	-1.81534	8.95e-87	-1.91515	9.75e-53	-1.59171	2.09e-41	0.634317	113818926
cg18234111	1	158155757		ENSG00000158473	CD1D	0.506084	-0.745147	7.59e-25	-0.919432	1.78e-51	-0.0233301	1	-0.322204	0.373268	-1.35584	4.56e-79	-1.49402	6.83e-62	-1.06983	6.3e-42	-1.4596	1.62e-36	-0.98049	4.45e-21	0.440677	158155758
cg18340416	6	32010178		ENSG00000168477	TNXB	0.490641	-0.49651	5.16e-17	-2.39338	7.63e-143	-0.0255153	1	0.105618	1	-2.79963	1.47e-127	-2.88978	2.93e-95	-2.9524	3.69e-114	-2.73928	2.51e-53	-2.44639	1.25e-49	0.652381	32010179
cg18361098	14	37136391		ENSG00000198807	PAX9	0.416736	0.26757	2.46e-05	1.14191	7.93e-68	0.756612	0.0338496	-0.0786373	1	0.551639	1.58e-18	1.5628	2.15e-10	1.54132	6.43e-12	-0.0313988	1	1.00876	0.00135518	2.34919	37136392
cg18380808	14	73343027		ENSG00000205683	DPF3	0.550098	-0.590834	3.48e-17	-1.13708	3.32e-65	0.138239	1	0.0648269	1	-1.84172	5.1e-135	-1.35468	5.82e-49	-0.974656	6.77e-35	-1.79269	8.29e-58	-1.61041	2.79e-51	0.636017	73343028
cg18552413	1	159174610		ENSG00000162706	CADM3	0.469705	-0.404854	1.42e-11	-2.5866	5.35e-199	-0.104973	0.687297	-0.230303	0.245232	-3.07016	6.02e-138	-3.19498	4.76e-145	-3.15714	1.08e-133	-3.02696	4.33e-120	-2.62561	2.48e-59	0.652155	159174611
cg18580232	2	116155326		ENSG00000175497	DPP10	0.408715	-0.628351	1.6e-16	-1.48664	6.96e-54	-0.881897	0.143352	1.80311	1.37e-11	-1.65097	7.51e-25	-2.25724	2.24e-43	-2.05209	2.13e-43	-2.28998	1.19e-29	-1.68299	1.49e-06	0.642285	116155327
cg18657751	17	9834056		ENSG00000007237	GAS7	0.405594	-0.607685	1.48e-18	-0.817549	1.87e-27	-0.272627	0.904412	0.158918	1	-0.962035	3.8e-32	-1.18068	3.91e-29	-1.65437	6.86e-57	-1.76429	1.9e-32	-0.555332	9.15e-06	0.553494	9834057
cg18672030	4	37668528		ENSG00000181826	RELL1	0.471695	-0.611272	4.39e-21	-0.918312	1.89e-44	0.372113	0.566329	-0.216012	0.851158	-1.4391	5.88e-66	-0.90586	1.42e-20	-1.40119	1.6e-49	-2.17822	1.28e-48	-0.913303	7.95e-15	0.314964	37668529
cg18831409	6	10585851		ENSG00000111846	GCNT2	0.45534	-0.581934	1.46e-22	-2.04321	6.7e-148	0.168287	0.768397	-0.0463391	1	-2.4763	7.74e-147	-2.54859	1.64e-124	-2.56219	9.47e-174	-2.53085	2.32e-118	-1.90357	1.31e-38	0.624248	10585852
cg18885392	7	18832559		ENSG00000048052	HDAC9	0.402019	-0.586966	1.68e-18	-1.03104	2.09e-54	0.25588	0.760929	-0.193312	0.923195	-1.39821	1.7e-66	-1.45111	1.27e-45	-1.34146	6e-48	-1.7525	2.08e-40	-0.978658	2.71e-16	0.578912	18832560
cg18947951	2	63285739	LOC100132215,EHBP1,OTX1	ENSG00000115507	OTX1	0.639311	0.251593	4.51e-05	1.66351	1.28e-126	0.427387	0.574291	-0.216857	0.923779	1.24008	2.06e-22	2.05744	2.9e-27	1.32493	9.69e-17	1.27169	5.42e-07	1.36895	3.56e-09	3.58972	63285740
cg19006211	2	116183919		ENSG00000175497	DPP10	0.467103	-0.581033	4.03e-21	-1.48664	6.96e-54	-0.881897	0.143352	1.80311	1.37e-11	-1.65097	7.51e-25	-2.25724	2.24e-43	-2.05209	2.13e-43	-2.28998	1.19e-29	-1.68299	1.49e-06	0.635788	116183920
cg19071976	6	32026656	TNXB	ENSG00000168477	TNXB	0.404203	-0.603019	2.35e-19	-2.39338	7.63e-143	-0.0255153	1	0.105618	1	-2.79963	1.47e-127	-2.88978	2.93e-95	-2.9524	3.69e-114	-2.73928	2.51e-53	-2.44639	1.25e-49	0.599011	32026657
cg19098619	2	167193695		ENSG00000169432	SCN9A	0.632914	-0.760539	3.89e-29	-1.18651	2.61e-81	-0.278157	0.281877	-0.0917865	1	-1.6422	1.01e-40	-1.57598	5.15e-39	-1.45154	2.99e-30	-1.62536	2.84e-35	-1.42357	3.08e-22	0.477298	167193696
cg19202813	2	189216616		ENSG00000144366	GULP1	0.480836	-0.557352	6.14e-14	-0.563059	7.75e-12	0.273688	0.963132	0.426757	0.591759	-0.752969	4.26e-15	-0.877919	1.32e-11	-1.43696	1.46e-32	-1.56978	1.25e-18	-0.334654	0.0408	0.665637	189216617
cg19243780	3	23567565		ENSG00000182247	UBE2E2	0.445761	-0.791287	3.66e-27	-0.0267165	0.720696	-0.217881	0.99655	0.0808579	1	-0.266637	0.000358	-0.264362	0.00788124	-1.08312	4.15e-31	-0.756631	1.27e-08	0.446709	8.32e-05	0.50243	23567566
cg19283840	8	67344642		ENSG00000179041	RRS1	0.400499	0.468022	5.18e-14	1.69029	9.79e-118	0.013637	1	0.213462	0.689042	1.54734	1.02e-113	1.241	2.75e-58	0.766363	9.19e-30	1.38838	3.24e-44	0.875385	2.86e-22	3.50752	67344643
cg19419054	6	39779548		ENSG00000146122	DAAM2	0.416557	-0.840107	1.4e-25	-0.986155	4.03e-51	-0.0928126	1	0.110035	1	-1.21033	1.13e-66	-1.50063	1.95e-60	-1.57735	2.18e-76	-1.67564	1.1e-44	-0.95857	3.52e-21	0.465925	39779549
cg19457823	5	142692961		ENSG00000113580	NR3C1	0.493888	-0.638258	3.43e-19	-0.93114	5.05e-45	-0.130053	1	-0.162307	0.968191	-1.27162	7.31e-74	-1.32112	1.77e-51	-1.56715	2.59e-77	-1.84242	1.65e-52	-0.758008	4.12e-15	0.604933	142692962
cg19475988	2	189298330		ENSG00000144366	GULP1	0.473484	-0.526111	7.89e-16	-0.563059	7.75e-12	0.273688	0.963132	0.426757	0.591759	-0.752969	4.26e-15	-0.877919	1.32e-11	-1.43696	1.46e-32	-1.56978	1.25e-18	-0.334654	0.0408	0.66749	189298331
cg19611175	3	128720242	CCDC48	ENSG00000114656	KIAA1257	0.560229	0.493282	1.12e-13	1.74601	3.23e-110	-0.472954	0.498459	-0.301528	0.763968	1.638	3.27e-76	1.39918	3.07e-37	1.53036	3.65e-52	1.61672	2.04e-28	1.19666	3.63e-19	5.18279	128720243
cg19638477	3	128212273	GATA2	ENSG00000244300	RP11-475N22.4	0.476861	0.400513	3.76e-10	2.12251	1.14e-95	0.459796	0.725892	0.0405833	1	1.46854	7.12e-41	1.69919	6.8e-31	2.81897	7.42e-97	1.68068	1.29e-19	1.44956	3.46e-17	3.14847	128212274
cg19708133	15	25321716		ENSG00000224078	SNHG14	0.56299	-0.598772	1.19e-15	-0.695736	6.18e-18	-1.2126	0.092353	0.000461	1	-0.819155	2.76e-18	-1.38788	1.32e-28	-1.27689	4.02e-29	-1.20236	5.92e-13	-0.858542	1.44e-08	0.627023	25321717
cg19730814	10	79079736		ENSG00000156113	KCNMA1	0.481649	-0.562875	5.54e-17	-1.426	2.29e-56	0.335884	0.94362	-0.312123	0.957396	-2.42433	5.54e-106	-1.99929	2.06e-52	-0.868724	1.11e-18	-2.29365	2.04e-41	-1.40272	4.56e-23	0.640701	79079737
cg19757131	6	149286330		ENSG00000111962	UST	0.424689	-0.594016	1.8e-23	-0.483286	1.4e-12	0.0826306	1	0.180987	1	-0.974478	2.67e-48	-0.441274	1.7e-05	-0.775512	6.27e-23	-1.32963	1.54e-41	-0.346467	0.0028723	0.655355	149286331
cg19763108	3	24187579		ENSG00000151090	THRB	0.545398	-0.523475	7.88e-13	-1.41754	4e-55	-0.843828	0.060558	-0.32353	0.756703	-1.71625	2.78e-49	-2.10243	1.75e-44	-1.66908	1.26e-35	-1.841	3.56e-21	-1.79379	2.09e-23	0.664895	24187580
cg19763461	2	63284557	LOC100132215,EHBP1,OTX1	ENSG00000115507	OTX1	0.557737	0.425088	1.91e-11	1.66351	1.28e-126	0.427387	0.574291	-0.216857	0.923779	1.24008	2.06e-22	2.05744	2.9e-27	1.32493	9.69e-17	1.27169	5.42e-07	1.36895	3.56e-09	3.35522	63284558
cg19784545	4	113906536		ENSG00000145362	ANK2	0.427759	-0.590382	5.64e-17	-1.37464	5.89e-87	-0.141858	0.953617	0.0169566	1	-1.63893	8.05e-92	-1.86177	5.86e-79	-1.81534	8.95e-87	-1.91515	9.75e-53	-1.59171	2.09e-41	0.622367	113906537
cg19869971	1	97542201		ENSG00000188641	DPYD	0.403193	-0.613869	4.69e-19	-0.809311	4.06e-28	0.094141	1	-0.313463	0.737158	-1.28809	2.4e-61	-0.974551	5.35e-23	-1.39873	5.93e-54	-1.68752	5.17e-38	-0.288034	0.0122895	0.636043	97542202
cg19964491	6	32016236		ENSG00000168477	TNXB	0.447913	-0.356172	1.37e-11	-2.39338	7.63e-143	-0.0255153	1	0.105618	1	-2.79963	1.47e-127	-2.88978	2.93e-95	-2.9524	3.69e-114	-2.73928	2.51e-53	-2.44639	1.25e-49	0.618678	32016237
cg19984911	5	150020338		ENSG00000171992	SYNPO	0.497569	-0.747433	7.37e-27	-0.906113	1.53e-60	-0.213097	0.767343	-0.0131231	1	-1.33009	1.6e-83	-1.59104	2.09e-70	-1.44113	9.01e-74	-1.5606	4.03e-44	-0.887893	2.49e-21	0.503998	150020339
cg20040765	8	67358546		ENSG00000147576	ADHFE1	0.410172	-0.631206	3.51e-17	-1.12044	2.48e-71	-0.224571	0.597301	-0.244496	0.380535	-1.60505	4.34e-105	-1.58759	9.74e-71	-1.29235	7.23e-55	-1.49568	1.63e-37	-1.3441	4.42e-35	0.517526	67358547
cg20180050	8	67371088		ENSG00000147576	ADHFE1	0.541494	-0.660892	6.24e-25	-1.12044	2.48e-71	-0.224571	0.597301	-0.244496	0.380535	-1.60505	4.34e-105	-1.58759	9.74e-71	-1.29235	7.23e-55	-1.49568	1.63e-37	-1.3441	4.42e-35	0.581226	67371089
cg20243424	6	32059605		ENSG00000168477	TNXB	0.436486	-0.597619	3.7e-19	-2.39338	7.63e-143	-0.0255153	1	0.105618	1	-2.79963	1.47e-127	-2.88978	2.93e-95	-2.9524	3.69e-114	-2.73928	2.51e-53	-2.44639	1.25e-49	0.562642	32059606
cg20295442	8	67344665		ENSG00000179041	RRS1	0.419632	0.568327	1.17e-18	1.69029	9.79e-118	0.013637	1	0.213462	0.689042	1.54734	1.02e-113	1.241	2.75e-58	0.766363	9.19e-30	1.38838	3.24e-44	0.875385	2.86e-22	3.69218	67344666
cg20329153	7	121950282		ENSG00000230316	FEZF1-AS1	0.47025	0.368886	1.26e-08	2.35701	1.98e-107	0.0486857	1	0.00440092	1	1.47693	6.28e-10	2.78679	6.78e-18	2.66615	6.93e-20	2.01389	2.69e-05	2.06177	2.08e-06	3.33985	121950283
cg20426042	8	97778709		ENSG00000104324	CPQ	0.451542	-0.695793	2.3e-19	-0.468579	6.06e-14	-0.243119	0.791325	0.0770301	1	-0.816364	5.96e-36	-1.17499	9.84e-42	-1.10783	3.06e-44	-1.24567	5.79e-27	-0.394519	7.63e-05	0.507185	97778710
cg20481032	14	94250276		ENSG00000175785	PRIMA1	0.433204	-0.616848	9.38e-17	-2.17192	8.55e-191	-0.127278	0.181774	-0.0347131	1	-2.68379	2.87e-156	-2.77381	5.25e-157	-2.40344	3.9e-124	-2.72038	4.55e-145	-2.63608	2.2e-137	0.590645	94250277
cg20506715	3	128720433	CCDC48	ENSG00000114656	KIAA1257	0.588397	0.623166	1.52e-17	1.74601	3.23e-110	-0.472954	0.498459	-0.301528	0.763968	1.638	3.27e-76	1.39918	3.07e-37	1.53036	3.65e-52	1.61672	2.04e-28	1.19666	3.63e-19	6.25584	128720434
cg20768638	3	36950004		ENSG00000168016	TRANK1	0.477761	-0.340253	7.88e-11	-1.15113	6.32e-67	-0.0666292	1	-0.2231	0.774477	-1.71843	3.89e-84	-1.74698	2.6e-57	-1.35791	3.08e-48	-1.72147	5.48e-35	-1.34232	6.91e-28	0.558031	36950005
cg20944283	1	159172620		ENSG00000162706	CADM3	0.548923	-0.572836	1.25e-20	-2.5866	5.35e-199	-0.104973	0.687297	-0.230303	0.245232	-3.07016	6.02e-138	-3.19498	4.76e-145	-3.15714	1.08e-133	-3.02696	4.33e-120	-2.62561	2.48e-59	0.584933	159172621
cg21041579	14	95907997		ENSG00000176438	SYNE3	0.428714	-0.584789	6.91e-18	-0.496418	1.53e-19	0.348568	0.497923	-0.0608394	1	-0.83746	8.95e-57	-0.597124	6.28e-18	-1.056	1.73e-75	-1.03215	4.04e-81	-0.393707	8.33e-06	0.642884	95907998
cg21042276	6	32038541		ENSG00000168477	TNXB	0.415551	-0.530132	3.42e-17	-2.39338	7.63e-143	-0.0255153	1	0.105618	1	-2.79963	1.47e-127	-2.88978	2.93e-95	-2.9524	3.69e-114	-2.73928	2.51e-53	-2.44639	1.25e-49	0.632864	32038542
cg21092373	13	36430038		ENSG00000133083	DCLK1	0.429919	-0.395227	8.74e-13	-0.817209	4.06e-53	-0.19347	0.0433879	0.504692	1.1e-10	-1.09574	2.77e-56	-1.09839	5.12e-55	-1.23388	4.01e-64	-1.27149	7.22e-65	-1.23179	3.38e-39	0.598687	36430039
cg21105227	19	35633669		ENSG00000266964	FXYD1	0.49633	-0.321398	7.95e-10	-2.74024	9.21e-141	-0.358516	0.663761	0.139087	1	-3.08829	2.02e-113	-3.47107	6.78e-102	-3.32391	3.65e-104	-3.10442	1.69e-48	-2.79511	5.01e-46	0.454254	35633670
cg21318380	20	49620366		ENSG00000026559	KCNG1	0.481586	-0.460679	8.72e-15	-0.908327	8.4e-31	-0.169431	1	0.138011	1	-1.19052	1.01e-32	-1.84503	5.25e-91	-1.41222	2.96e-41	-1.06938	2.54e-09	-0.978932	4.64e-09	0.60786	49620367
cg21471828	2	183086277		ENSG00000115252	PDE1A	0.427009	-0.675493	1.16e-24	-0.471368	1.61e-16	-0.253119	0.58391	0.0591975	1	-0.709749	1.84e-35	-0.821882	4.92e-30	-0.926189	3.63e-44	-1.06419	3.82e-30	-0.341954	0.000242	0.524966	183086278
cg21472506	2	63283967	LOC100132215,EHBP1,OTX1	ENSG00000115507	OTX1	0.594899	0.64549	1.6e-18	1.66351	1.28e-126	0.427387	0.574291	-0.216857	0.923779	1.24008	2.06e-22	2.05744	2.9e-27	1.32493	9.69e-17	1.27169	5.42e-07	1.36895	3.56e-09	22.8498	63283968
cg21519092	15	47534201		ENSG00000137872	SEMA6D	0.507167	-0.602627	9.22e-19	-1.8322	6.15e-109	-0.232297	0.899647	-0.240976	0.956593	-2.03748	7.56e-91	-2.48074	3.11e-76	-2.37561	1.67e-87	-2.28907	1.07e-44	-2.04637	7.25e-44	0.600124	47534202
cg21589375	5	137203358		ENSG00000120729	MYOT	0.480521	-0.668281	1.52e-18	-1.57048	7.49e-122	-0.535862	0.146157	0.226567	0.440682	-2.09358	7.06e-72	-2.07195	8.18e-67	-1.75577	4.13e-47	-2.00827	1.77e-59	-1.86532	1.67e-44	0.55599	137203359
cg21606042	6	122929276		ENSG00000135549	PKIB	0.407614	-0.605231	1.37e-21	-3.61638	3.83e-176	0.372689	0.830889	-0.0664946	1	-4.4052	7.35e-145	-4.02254	3.38e-92	-3.41075	3.07e-94	-4.05384	4.09e-62	-3.81203	3.02e-66	0.602709	122929277
cg21735068	8	97975467		ENSG00000104324	CPQ	0.403683	-0.663218	6.06e-16	-0.468579	6.06e-14	-0.243119	0.791325	0.0770301	1	-0.816364	5.96e-36	-1.17499	9.84e-42	-1.10783	3.06e-44	-1.24567	5.79e-27	-0.394519	7.63e-05	0.548286	97975468
cg21853021	11	2920146		ENSG00000254827	SLC22A18AS	0.443082	-0.736693	5.04e-17	-1.90739	7.64e-107	0.422252	0.567523	-0.267615	0.901426	-2.46025	2.48e-100	-2.15068	7.36e-57	-2.43348	5.02e-79	-2.05124	2.12e-33	-2.32395	1.53e-45	0.360746	2920147
cg21889448	4	62637815		ENSG00000150471	LPHN3	0.405402	-0.611405	1.5e-18	-0.984584	5.86e-59	-0.0421414	1	-0.0931541	1	-1.29726	1.07e-83	-0.705083	4.18e-18	-0.908177	1.53e-32	-1.65381	2.34e-129	-1.30527	4.58e-39	0.619158	62637816
cg21906379	X	109936239		ENSG00000101938	CHRDL1	0.472757	-0.60616	4.02e-20	-2.78033	8.49e-127	-0.890174	0.236026	0.0813145	1	-2.98354	6.25e-82	-3.6723	2.17e-110	-3.75369	9.71e-195	-2.99107	1.03e-32	-2.7896	1.74e-31	0.319785	109936240
cg21913301	12	20677257		ENSG00000172572	PDE3A	0.515116	-0.610448	7.32e-15	-1.26917	6.66e-65	-0.174106	0.939558	-0.0246607	1	-1.4854	1.84e-60	-1.85493	2.79e-52	-1.87545	1.24e-64	-1.84988	5.07e-33	-1.67134	7.11e-33	0.638192	20677258
cg22122410	3	128212269	GATA2	ENSG00000244300	RP11-475N22.4	0.48228	0.498859	7.65e-14	2.12251	1.14e-95	0.459796	0.725892	0.0405833	1	1.46854	7.12e-41	1.69919	6.8e-31	2.81897	7.42e-97	1.68068	1.29e-19	1.44956	3.46e-17	5.1555	128212270
cg22129276	2	169926103		ENSG00000073737	DHRS9	0.589517	-0.731965	4.79e-29	-3.09136	1.96e-112	1.42741	0.225303	-0.564817	0.850681	-3.90222	3.16e-89	-3.42078	2.04e-53	-3.2143	9.19e-57	-3.68914	2.6e-34	-2.57678	5.53e-25	0.420301	169926104
cg22164298	4	114276834		ENSG00000145362	ANK2	0.471	-0.65327	4.97e-20	-1.37464	5.89e-87	-0.141858	0.953617	0.0169566	1	-1.63893	8.05e-92	-1.86177	5.86e-79	-1.81534	8.95e-87	-1.91515	9.75e-53	-1.59171	2.09e-41	0.435397	114276835
cg22226821	1	240587072		ENSG00000155816	FMN2	0.401036	-0.675179	5.52e-16	-0.746129	1.34e-28	0.137707	0.776993	0.495742	0.0521079	-1.11388	1.67e-11	-1.20347	1.61e-13	-0.981885	1.37e-08	-0.979108	7.84e-08	-1.03047	1.19e-08	0.522565	240587073
cg22249789	2	63284574	LOC100132215,EHBP1,OTX1	ENSG00000115507	OTX1	0.551517	0.377397	7.95e-12	1.66351	1.28e-126	0.427387	0.574291	-0.216857	0.923779	1.24008	2.06e-22	2.05744	2.9e-27	1.32493	9.69e-17	1.27169	5.42e-07	1.36895	3.56e-09	4.62626	63284575
cg22294773	19	2606054		ENSG00000176533	GNG7	0.646583	-0.698567	9.45e-30	-1.61007	4.96e-142	-0.0915284	1	-0.160745	0.861972	-2.17594	5.7e-183	-2.06708	3.37e-122	-1.73308	4.03e-102	-2.35484	1.82e-126	-1.63876	2.4e-58	0.549608	2606055
cg22429418	15	25325092		ENSG00000224078	SNHG14	0.620146	-0.488832	2.55e-10	-0.695736	6.18e-18	-1.2126	0.092353	0.000461	1	-0.819155	2.76e-18	-1.38788	1.32e-28	-1.27689	4.02e-29	-1.20236	5.92e-13	-0.858542	1.44e-08	0.667974	25325093
cg22439459	7	138345249		ENSG00000157703	SVOPL	0.424785	-0.588393	2.01e-16	-0.500427	3.11e-12	-1.38014	8.7e-06	-0.163113	1	-0.770716	1.78e-09	-1.22403	1.84e-21	-0.827799	3.62e-08	-1.17856	7.79e-09	-0.989075	5.8e-12	0.604682	138345250
cg22459924	19	2607850		ENSG00000176533	GNG7	0.401229	-0.57014	1.78e-22	-1.61007	4.96e-142	-0.0915284	1	-0.160745	0.861972	-2.17594	5.7e-183	-2.06708	3.37e-122	-1.73308	4.03e-102	-2.35484	1.82e-126	-1.63876	2.4e-58	0.612279	2607851
cg22624147	8	41119723		ENSG00000104332	SFRP1	0.457844	-0.619969	5.26e-18	-2.95394	1e-172	0.0256541	0.992523	0.238161	0.0480525	-3.41207	1.83e-156	-3.47678	3.95e-161	-3.40925	5.55e-151	-3.46479	3.21e-151	-3.06657	5e-44	0.568746	41119724
cg22686240	4	15375625		ENSG00000163145	C1QTNF7	0.420256	-0.600901	6.99e-18	-1.08325	3.92e-63	-0.572626	0.00878778	0.301323	0.153441	-1.42235	1.32e-95	-1.5393	4.5e-109	-1.25569	1.18e-73	-1.42161	3.51e-69	-1.33387	2.78e-31	0.582716	15375626
cg22774088	19	2253398	AMH,JSRP1	ENSG00000104899	AMH	0.411076	0.363466	1.49e-07	1.51218	2.94e-51	0.598282	0.762838	0.180677	1	0.620781	6.14e-09	2.10411	5.3e-49	1.23443	3.56e-21	1.91476	3.66e-24	1.57385	4.46e-19	5.77185	2253399
cg22851080	6	32044404		ENSG00000168477	TNXB	0.436688	-0.405759	6.52e-12	-2.39338	7.63e-143	-0.0255153	1	0.105618	1	-2.79963	1.47e-127	-2.88978	2.93e-95	-2.9524	3.69e-114	-2.73928	2.51e-53	-2.44639	1.25e-49	0.595757	32044405
cg22924250	14	73358241		ENSG00000205683	DPF3	0.542591	-0.568711	3.53e-14	-1.13708	3.32e-65	0.138239	1	0.0648269	1	-1.84172	5.1e-135	-1.35468	5.82e-49	-0.974656	6.77e-35	-1.79269	8.29e-58	-1.61041	2.79e-51	0.574166	73358242
cg22950899	19	5253997		ENSG00000105426	PTPRS	0.626386	-0.551829	3.22e-17	-0.462462	1.65e-13	0.0946349	1	0.0057121	1	-0.696875	8.33e-23	-0.989005	2.58e-26	-0.968309	3.75e-30	-1.06878	9.1e-18	-0.50098	9.06e-06	0.630905	5253998
cg22978620	3	128210888	GATA2	ENSG00000244300	RP11-475N22.4	0.4867	0.358418	1.12e-06	2.12251	1.14e-95	0.459796	0.725892	0.0405833	1	1.46854	7.12e-41	1.69919	6.8e-31	2.81897	7.42e-97	1.68068	1.29e-19	1.44956	3.46e-17	3.03357	128210889
cg22981158	19	47156401		ENSG00000197380	DACT3	0.440326	-0.567407	2.46e-20	-0.641022	2.37e-23	-0.109058	1	0.226664	0.684485	-0.882657	6.91e-36	-0.966084	7.79e-28	-1.35672	5.75e-62	-0.965821	7.36e-16	-0.52117	3.44e-06	0.622353	47156402
cg23159678	14	27063169		ENSG00000139910	NOVA1	0.557125	-0.673083	3.11e-17	-1.06516	7.11e-72	-0.535512	0.0249762	-0.157966	0.186396	-1.45471	2.34e-61	-1.66102	2.03e-62	-1.1766	2.47e-38	-1.61483	1.52e-39	-1.28805	2.82e-19	0.572925	27063170
cg23205034	8	98116447		ENSG00000104324	CPQ	0.47338	-0.736276	5.02e-19	-0.468579	6.06e-14	-0.243119	0.791325	0.0770301	1	-0.816364	5.96e-36	-1.17499	9.84e-42	-1.10783	3.06e-44	-1.24567	5.79e-27	-0.394519	7.63e-05	0.487161	98116448
cg23229261	2	63284066	LOC100132215,EHBP1,OTX1	ENSG00000115507	OTX1	0.568261	0.524883	2.17e-15	1.66351	1.28e-126	0.427387	0.574291	-0.216857	0.923779	1.24008	2.06e-22	2.05744	2.9e-27	1.32493	9.69e-17	1.27169	5.42e-07	1.36895	3.56e-09	13.63	63284067
cg23240171	6	136346628		ENSG00000171408	PDE7B	0.483189	-0.580953	7.44e-19	-0.779432	5.15e-59	-0.384231	0.0091197	-0.147818	0.00168184	-1.1836	9.88e-116	-1.14299	2.4e-102	-0.501354	5.56e-20	-1.38744	2.25e-108	-0.950977	1.59e-24	0.617384	136346629
cg23325999	19	5217431		ENSG00000105426	PTPRS	0.493508	-0.62561	2.44e-19	-0.462462	1.65e-13	0.0946349	1	0.0057121	1	-0.696875	8.33e-23	-0.989005	2.58e-26	-0.968309	3.75e-30	-1.06878	9.1e-18	-0.50098	9.06e-06	0.617257	5217432
cg23463608	19	2607757		ENSG00000176533	GNG7	0.496067	-0.615915	1.13e-24	-1.61007	4.96e-142	-0.0915284	1	-0.160745	0.861972	-2.17594	5.7e-183	-2.06708	3.37e-122	-1.73308	4.03e-102	-2.35484	1.82e-126	-1.63876	2.4e-58	0.437888	2607758
cg23670188	11	1905808		ENSG00000130592	LSP1	0.437529	-0.503859	1.47e-17	-0.907775	1.27e-39	-0.0780683	1	-0.202816	0.968191	-1.37197	3.77e-53	-1.32902	1.25e-32	-1.5444	6.2e-49	-1.75561	2.48e-30	-0.611057	2.2e-06	0.658697	1905809
cg23828170	6	149099724		ENSG00000111962	UST	0.464243	-0.579262	8.32e-22	-0.483286	1.4e-12	0.0826306	1	0.180987	1	-0.974478	2.67e-48	-0.441274	1.7e-05	-0.775512	6.27e-23	-1.32963	1.54e-41	-0.346467	0.0028723	0.621201	149099725
cg23854728	2	29324791		ENSG00000115295	CLIP4	0.421838	-0.576807	2.7e-18	-0.610503	1.08e-26	-0.0606258	1	-0.0286822	1	-0.906807	4.48e-53	-0.915623	8.39e-34	-1.06983	1.48e-54	-1.29337	6.21e-41	-0.418069	4.21e-06	0.617693	29324792
cg23875663	20	17299350		ENSG00000125851	PCSK2	0.558068	-0.764492	1.09e-27	-1.30045	3.36e-116	0.0387883	0.649658	0.0296751	1	-1.69208	1.19e-92	-1.68535	1.07e-84	-1.64598	2.35e-87	-1.72427	1.2e-87	-1.66549	1.86e-83	0.437347	17299351
cg23914031	X	110036810		ENSG00000101938	CHRDL1	0.402445	-0.696475	6.53e-25	-2.78033	8.49e-127	-0.890174	0.236026	0.0813145	1	-2.98354	6.25e-82	-3.6723	2.17e-110	-3.75369	9.71e-195	-2.99107	1.03e-32	-2.7896	1.74e-31	0.545046	110036811
cg23984080	1	3659702		ENSG00000227372	TP73-AS1	0.570661	-0.612497	1.27e-20	-0.727927	6.02e-34	0.0122407	1	0.130102	1	-1.00004	1.69e-58	-1.2026	5.78e-54	-1.30691	1.83e-70	-1.23251	3.78e-33	-0.494519	6.42e-08	0.610621	3659703
cg24046475	8	86371819		ENSG00000253549	RP11-317J10.2	0.53608	-0.661883	4.46e-24	-1.46069	5.7e-89	0.23488	1	-0.369567	0.00568699	-2.20971	6.82e-80	-1.64603	2.91e-16	-1.40133	6.54e-11	-2.11843	3.5e-60	-1.72211	1.08e-11	0.507737	86371820
cg24121503	6	151650834		ENSG00000131016	AKAP12	0.433759	-0.454177	4.88e-10	-0.441479	1.6e-08	-0.222371	1	0.493353	0.366497	-0.611961	2.1e-12	-0.60136	5.72e-07	-1.31316	5.78e-35	-1.22412	3.18e-15	-0.102512	0.633884	0.652559	151650835
cg24339704	19	2529022		ENSG00000176533	GNG7	0.588782	-0.528938	4.62e-17	-1.61007	4.96e-142	-0.0915284	1	-0.160745	0.861972	-2.17594	5.7e-183	-2.06708	3.37e-122	-1.73308	4.03e-102	-2.35484	1.82e-126	-1.63876	2.4e-58	0.633386	2529023
cg24350771	7	18329602		ENSG00000048052	HDAC9	0.449674	-0.593004	2.47e-21	-1.03104	2.09e-54	0.25588	0.760929	-0.193312	0.923195	-1.39821	1.7e-66	-1.45111	1.27e-45	-1.34146	6e-48	-1.7525	2.08e-40	-0.978658	2.71e-16	0.489445	18329603
cg24458314	7	18679329		ENSG00000048052	HDAC9	0.469705	-0.607857	2.79e-23	-1.03104	2.09e-54	0.25588	0.760929	-0.193312	0.923195	-1.39821	1.7e-66	-1.45111	1.27e-45	-1.34146	6e-48	-1.7525	2.08e-40	-0.978658	2.71e-16	0.54403	18679330
cg24530116	10	81904331		ENSG00000189129	PLAC9	0.435017	-0.352178	3.69e-10	-1.77116	1.3e-111	0.0625577	1	-0.0147325	1	-2.21792	2.92e-113	-2.21607	3.92e-78	-2.14143	1.59e-86	-1.94991	2.6e-40	-2.15992	3.27e-54	0.592436	81904332
cg24580655	1	159145638		ENSG00000162706	CADM3	0.553801	-0.687679	1.21e-27	-2.5866	5.35e-199	-0.104973	0.687297	-0.230303	0.245232	-3.07016	6.02e-138	-3.19498	4.76e-145	-3.15714	1.08e-133	-3.02696	4.33e-120	-2.62561	2.48e-59	0.526932	159145639
cg24723883	19	2608495		ENSG00000176533	GNG7	0.509279	-0.525278	3.11e-17	-1.61007	4.96e-142	-0.0915284	1	-0.160745	0.861972	-2.17594	5.7e-183	-2.06708	3.37e-122	-1.73308	4.03e-102	-2.35484	1.82e-126	-1.63876	2.4e-58	0.641357	2608496
cg24748786	4	72203501		ENSG00000080493	SLC4A4	0.46957	-0.516976	2.3e-15	-3.84683	8.21e-186	0.490656	0.719644	-0.477579	0.751865	-4.75579	2.09e-164	-4.06265	1.57e-90	-3.57799	3.4e-93	-4.67302	7.78e-74	-3.98268	1.06e-65	0.654768	72203502
cg24776880	18	42530692		ENSG00000152217	SETBP1	0.496089	-0.641764	2.82e-18	-0.621935	2.52e-31	-0.233436	0.497597	0.0543033	1	-0.918357	1.07e-67	-0.922921	2.17e-44	-0.911304	7.46e-52	-1.09375	1.07e-63	-0.667407	5.18e-16	0.628785	42530693
cg24884217	6	32038155		ENSG00000168477	TNXB	0.476693	-0.623048	4.67e-22	-2.39338	7.63e-143	-0.0255153	1	0.105618	1	-2.79963	1.47e-127	-2.88978	2.93e-95	-2.9524	3.69e-114	-2.73928	2.51e-53	-2.44639	1.25e-49	0.578266	32038156
cg24981593	2	45160253		ENSG00000259439	RP11-89K21.1	0.402334	0.340867	3.09e-06	1.12132	2.62e-46	0.734756	0.261371	-0.129356	1	0.514603	0.00209471	0.715558	9.25e-05	1.76675	1.4e-10	0.75185	0.0830345	0.142267	0.632517	2.83245	45160254
cg25061289	15	23933620		ENSG00000182636	NDN	0.453495	-0.560535	5.23e-11	-1.01014	4.31e-47	-0.195751	0.88937	0.0150412	1	-1.24533	4.2e-61	-1.54919	1.64e-58	-1.83445	6.9e-81	-1.47869	2e-31	-0.853057	3.03e-15	0.659818	23933621
cg25162588	18	42530893	SETBP1	ENSG00000152217	SETBP1	0.579022	-0.625492	5.17e-20	-0.621935	2.52e-31	-0.233436	0.497597	0.0543033	1	-0.918357	1.07e-67	-0.922921	2.17e-44	-0.911304	7.46e-52	-1.09375	1.07e-63	-0.667407	5.18e-16	0.637982	42530894
cg25177452	5	72416677		ENSG00000157111	TMEM171	0.402054	-0.420684	1.28e-13	-1.66681	5.83e-82	-0.0800985	1	0.0769277	1	-2.37654	1.96e-98	-1.66167	9.72e-41	-2.01239	3.78e-64	-2.30166	3.23e-40	-2.45535	2.19e-50	0.353635	72416678
cg25518362	10	78651384		ENSG00000156113	KCNMA1	0.477507	-0.547721	6.9e-18	-1.426	2.29e-56	0.335884	0.94362	-0.312123	0.957396	-2.42433	5.54e-106	-1.99929	2.06e-52	-0.868724	1.11e-18	-2.29365	2.04e-41	-1.40272	4.56e-23	0.64847	78651385
cg25622366	2	63281139	LOC100132215,EHBP1,OTX1	ENSG00000115507	OTX1	0.55932	0.53774	1.27e-14	1.66351	1.28e-126	0.427387	0.574291	-0.216857	0.923779	1.24008	2.06e-22	2.05744	2.9e-27	1.32493	9.69e-17	1.27169	5.42e-07	1.36895	3.56e-09	8.20913	63281140
cg25874148	13	36497471		ENSG00000133083	DCLK1	0.407416	-0.660469	1.92e-26	-0.817209	4.06e-53	-0.19347	0.0433879	0.504692	1.1e-10	-1.09574	2.77e-56	-1.09839	5.12e-55	-1.23388	4.01e-64	-1.27149	7.22e-65	-1.23179	3.38e-39	0.521307	36497472
cg25890640	11	68610632		ENSG00000110090	CPT1A	0.415314	-0.649548	1.23e-18	-0.642603	5.95e-34	0.0470265	1	-0.260406	0.487686	-1.11912	2.31e-65	-1.21128	3.08e-46	-0.956486	3.13e-40	-1.40428	1.17e-37	-1.10388	1.03e-29	0.37452	68610633
cg25921502	10	50363896		ENSG00000204161	C10orf128	0.421743	-0.579052	9.34e-20	-0.629696	3.08e-23	0.0510035	1	-0.203937	0.898622	-1.05137	2.3e-48	-1.07881	3.05e-31	-1.09105	1.97e-39	-1.48265	3.71e-32	-0.355081	0.000874	0.584391	50363897
cg25927227	8	41127218		ENSG00000104332	SFRP1	0.432411	-0.619734	1.32e-23	-2.95394	1e-172	0.0256541	0.992523	0.238161	0.0480525	-3.41207	1.83e-156	-3.47678	3.95e-161	-3.40925	5.55e-151	-3.46479	3.21e-151	-3.06657	5e-44	0.566204	41127219
cg25962829	6	32043676		ENSG00000168477	TNXB	0.413688	-0.573887	1.53e-20	-2.39338	7.63e-143	-0.0255153	1	0.105618	1	-2.79963	1.47e-127	-2.88978	2.93e-95	-2.9524	3.69e-114	-2.73928	2.51e-53	-2.44639	1.25e-49	0.616689	32043677
cg26010756	6	7731069	BMP6	ENSG00000153162	BMP6	0.444445	-0.65356	4.88e-24	-1.04468	7.7e-60	-0.288547	0.566329	-0.132691	0.964617	-1.47493	2.85e-71	-1.53041	1.09e-59	-1.17542	1.22e-33	-1.68774	4.4e-61	-0.941194	2.21e-12	0.577458	7731070
cg26012050	20	17292250		ENSG00000125851	PCSK2	0.503498	-0.748625	3.45e-27	-1.30045	3.36e-116	0.0387883	0.649658	0.0296751	1	-1.69208	1.19e-92	-1.68535	1.07e-84	-1.64598	2.35e-87	-1.72427	1.2e-87	-1.66549	1.86e-83	0.508034	17292251
cg26175846	6	32972492		ENSG00000204252	HLA-DOA	0.417775	-0.510504	5.81e-17	-0.387696	4.93e-06	0.246303	0.97913	-0.527542	0.469061	-0.761579	4.53e-13	-0.619912	2.54e-05	-0.970498	9.43e-15	-1.52037	2.44e-15	0.0345044	1	0.649418	32972493
cg26249135	6	32026147	TNXB	ENSG00000168477	TNXB	0.486137	-0.616931	7e-21	-2.39338	7.63e-143	-0.0255153	1	0.105618	1	-2.79963	1.47e-127	-2.88978	2.93e-95	-2.9524	3.69e-114	-2.73928	2.51e-53	-2.44639	1.25e-49	0.538121	32026148
cg26386852	3	48693882	CELSR3	ENSG00000008300	CELSR3	0.533896	0.425261	7.21e-08	2.05117	3.92e-121	-0.670608	0.275346	0.0444562	1	1.96551	1.06e-106	1.31616	1.42e-38	1.73937	5.8e-72	2.18809	1.24e-59	1.24358	4.68e-24	4.21175	48693883
cg26468478	3	48693597	CELSR3	ENSG00000008300	CELSR3	0.56115	0.342695	3.38e-06	2.05117	3.92e-121	-0.670608	0.275346	0.0444562	1	1.96551	1.06e-106	1.31616	1.42e-38	1.73937	5.8e-72	2.18809	1.24e-59	1.24358	4.68e-24	3.96665	48693598
cg26503038	19	2699659		ENSG00000176533	GNG7	0.45602	-0.577188	3.46e-22	-1.61007	4.96e-142	-0.0915284	1	-0.160745	0.861972	-2.17594	5.7e-183	-2.06708	3.37e-122	-1.73308	4.03e-102	-2.35484	1.82e-126	-1.63876	2.4e-58	0.592176	2699660
cg26515755	16	15878612		ENSG00000133392	MYH11	0.409844	-0.598008	1.93e-20	-2.29333	3.4e-96	-0.838367	0.537696	0.208679	1	-2.59293	1.91e-70	-3.19949	1.15e-63	-2.57372	1.27e-54	-2.86139	2.49e-32	-2.34872	1.99e-28	0.587677	15878613
cg26584034	5	150017204		ENSG00000171992	SYNPO	0.602528	-0.649906	3.55e-20	-0.906113	1.53e-60	-0.213097	0.767343	-0.0131231	1	-1.33009	1.6e-83	-1.59104	2.09e-70	-1.44113	9.01e-74	-1.5606	4.03e-44	-0.887893	2.49e-21	0.489994	150017205
cg26720913	5	142814934		ENSG00000113580	NR3C1	0.403726	-0.660605	1.14e-17	-0.93114	5.05e-45	-0.130053	1	-0.162307	0.968191	-1.27162	7.31e-74	-1.32112	1.77e-51	-1.56715	2.59e-77	-1.84242	1.65e-52	-0.758008	4.12e-15	0.42795	142814935
cg26769720	7	121950506		ENSG00000230316	FEZF1-AS1	0.590466	0.347503	7.04e-09	2.35701	1.98e-107	0.0486857	1	0.00440092	1	1.47693	6.28e-10	2.78679	6.78e-18	2.66615	6.93e-20	2.01389	2.69e-05	2.06177	2.08e-06	4.25217	121950507
cg26854559	4	20393304		ENSG00000145147	SLIT2	0.467671	-0.598413	3.53e-16	-0.832621	1.64e-43	-0.130412	0.925617	0.0862402	1	-1.21812	2.71e-81	-1.32888	1.62e-72	-1.30608	1.99e-94	-0.924182	2.17e-48	-0.949091	1.83e-19	0.64049	20393305
cg27001250	19	5247721		ENSG00000105426	PTPRS	0.443716	-0.56749	1.93e-18	-0.462462	1.65e-13	0.0946349	1	0.0057121	1	-0.696875	8.33e-23	-0.989005	2.58e-26	-0.968309	3.75e-30	-1.06878	9.1e-18	-0.50098	9.06e-06	0.65255	5247722
cg27012952	13	36654733		ENSG00000133083	DCLK1	0.432454	-0.763608	2.4e-33	-0.817209	4.06e-53	-0.19347	0.0433879	0.504692	1.1e-10	-1.09574	2.77e-56	-1.09839	5.12e-55	-1.23388	4.01e-64	-1.27149	7.22e-65	-1.23179	3.38e-39	0.485161	36654734
cg27103296	7	121940951	FEZF1	ENSG00000128610	FEZF1	0.425464	0.429527	5.2e-11	1.64496	7.44e-79	0.213134	1	0.125844	1	0.875854	5.4e-07	2.08826	9.19e-11	1.71535	1.72e-09	1.39864	0.00216807	1.36057	0.000886	5.1033	121940952
cg27144368	14	100286635		ENSG00000066629	EML1	0.417736	-0.514885	6.33e-11	-0.343072	1.71e-06	-0.228167	0.854723	-0.279409	0.733817	-0.431763	2.74e-08	-0.90984	7.3e-18	-1.08738	6.09e-29	-1.23433	1.13e-17	-0.29782	0.0260762	0.647858	100286636
cg27356115	15	53422311		ENSG00000259237	RP11-209E8.1	0.422265	-0.594728	1.68e-16	-1.0606	1.18e-48	-0.0720656	1	0.0928587	1	-1.46504	1.33e-21	-1.49235	6.79e-23	-1.47248	3.83e-21	-1.34788	2.29e-16	-1.36575	3.89e-17	0.562979	53422312
cg27357229	2	167115691		ENSG00000169432	SCN9A	0.499676	-0.702939	1.91e-23	-1.18651	2.61e-81	-0.278157	0.281877	-0.0917865	1	-1.6422	1.01e-40	-1.57598	5.15e-39	-1.45154	2.99e-30	-1.62536	2.84e-35	-1.42357	3.08e-22	0.509203	167115692
cg27364741	2	63281069	LOC100132215,EHBP1,OTX1	ENSG00000115507	OTX1	0.520981	0.518359	7.16e-17	1.66351	1.28e-126	0.427387	0.574291	-0.216857	0.923779	1.24008	2.06e-22	2.05744	2.9e-27	1.32493	9.69e-17	1.27169	5.42e-07	1.36895	3.56e-09	4.83675	63281070
cg27388680	19	6857265		ENSG00000141968	VAV1	0.439044	-0.654339	2.52e-16	-0.336749	3.19e-08	-0.180486	1	-0.0368868	1	-0.775766	1.59e-25	-0.940913	4.85e-22	-0.671771	3.07e-15	-1.09909	5.11e-17	-0.248066	0.0465646	0.561808	6857266
cg27417294	10	81904244		ENSG00000189129	PLAC9	0.499414	-0.468782	1.71e-15	-1.77116	1.3e-111	0.0625577	1	-0.0147325	1	-2.21792	2.92e-113	-2.21607	3.92e-78	-2.14143	1.59e-86	-1.94991	2.6e-40	-2.15992	3.27e-54	0.426414	81904245
cg27589058	20	45804311		ENSG00000064655	EYA2	0.424887	-0.466947	5.85e-12	-1.9606	1.8e-72	0.178442	1	0.0153593	1	-2.27262	2.52e-51	-2.7979	8.7e-62	-2.21575	1.79e-36	-3.41619	1.88e-107	-1.70999	7.36e-13	0.666003	45804312
cg27646965	2	238814032		ENSG00000132329	RAMP1	0.511622	-0.420908	1.19e-11	0.732483	2.99e-09	0.411951	0.922289	0.542152	0.840051	-0.114742	0.546371	1.5236	1.28e-16	-0.318048	0.0906235	-0.10925	0.863553	1.5	1.57e-13	0.589977	238814033

## Sheet: Table SM7
Table S7. Results of analysis of 200 bp regions around CpG methylation sites that are negatively correlated with gene expression. Analysis is done with the help of F-Match algorithm, which computes the frequency of TF binding sites in the target sequences (YES set) and compares it with the frequency of TFBS in the control sequences (NO set). As control sequences we chose 200 bp regions around CpG…
ID	Yes density per 1000bp	No density per 1000bp	Yes-No ratio	Model cutoff	P-value
V$AML1_Q4	1.22708	0.786044	1.56109	0.8765	0.000359586
V$AML1_Q4_01	3.11153	2.29615	1.35511	0.867	7.23485e-05
V$AML1_Q5	2.48338	1.98624	1.25029	0.9083	0.005856
V$AML_Q6	2.03053	1.37769	1.47387	0.8538	5.93314e-05
V$AP1_Q2_01	1.19787	0.690254	1.7354	0.9417	2.42816e-05
V$AP1_Q4_01	3.12614	1.78057	1.75569	0.9053	7.92584e-12
V$AP1_Q6_01	4.73304	2.90188	1.63102	0.8986	1.26101e-13
V$BARX2_01	2.6879	0.938181	2.86501	0.7975	6.46454e-27
V$BATFJUN_01	1.32934	0.456413	2.91258	0.8462	1.78452e-14
V$BATF_01	2.01592	0.991711	2.03277	0.8965	1.71587e-11
V$BATF_02	0.277555	0.138051	2.01053	0.8781	0.00991563
V$BATF_03	0.905704	0.338083	2.67894	0.7952	2.74727e-09
V$BATF_04	0.613542	0.250745	2.44687	0.7405	5.30951e-06
V$CDX1_01	1.84063	0.848026	2.17048	0.7775	4.19739e-12
V$CDX1_03	1.24169	0.571924	2.17108	0.8809	1.10052e-08
V$CDX1_Q4	1.03718	0.411335	2.52149	0.9814	1.52095e-09
V$CDX1_Q5	0.540501	0.225389	2.39808	1	2.61687e-05
V$CDX2_01	1.6069	0.695888	2.30913	0.799	4.87511e-12
V$CDX2_03	1.24169	0.571924	2.17108	0.8858	1.10052e-08
V$CDX2_04	1.12483	0.524029	2.1465	0.8435	7.49241e-08
V$CDX2_Q5	1.02257	0.371892	2.74964	0.785	1.16058e-10
V$CDX2_Q5_01	5.31736	2.55535	2.08088	0.899	5.4652e-29
V$CDX2_Q5_02	1.12483	0.464865	2.41969	0.9977	1.35588e-09
V$CDX2_Q6	1.54846	0.667715	2.31905	0.9015	9.56976e-12
V$CDX_Q4	1.081	0.442326	2.4439	0.981	2.00185e-09
V$CDX_Q5	3.79812	1.40868	2.69622	0.7731	4.78204e-34
V$CMAF_01	6.39836	5.20367	1.22959	0.7877	7.68584e-05
V$CTF1_01	1.12483	0.639541	1.7588	0.7688	2.91219e-05
V$DLX6_01	1.16865	0.354988	3.29209	0.9488	5.17461e-15
V$DMRT4_01	1.47542	0.755053	1.95406	0.7771	3.74404e-08
V$DR1_Q3	1.73837	1.33543	1.30173	0.7802	0.00689055
V$DR4_Q3	1.11022	0.774774	1.43296	0.9736	0.00429156
V$DRI1_01	0.379812	0.121147	3.13514	1	1.35864e-05
V$E2A_Q6	3.19918	2.49618	1.28163	0.955	0.00074766
V$E2F6_01	3.15536	1.38896	2.27174	0.9549	2.3156e-21
V$EHF_Q6	3.24301	2.33559	1.38852	0.952	1.49335e-05
V$EN2_01	2.48338	0.935364	2.65499	0.7968	2.40145e-22
V$EN2_03	2.58564	1.36642	1.89227	0.8918	3.82074e-12
V$ETS1_B	5.12746	4.057	1.26385	0.8254	6.77051e-05
V$ETS_B	2.39573	1.83692	1.30421	0.8177	0.00172433
V$FEZF1_01	1.081	0.774774	1.39525	0.7314	0.00800535
V$FOSL2_02	1.24169	0.400065	3.10372	0.8454	9.00994e-15
V$FOXA1_02	0.715799	0.338083	2.11723	0.8893	2.07075e-05
V$FOXA1_03	0.482069	0.118329	4.07396	0.8363	1.23952e-08
V$FOXA1_06	1.081	0.436691	2.47544	0.8945	1.30227e-09
V$FOXD2_01	1.49003	0.419787	3.54949	0.8068	2.27852e-20
V$FOXD2_02	1.09561	0.509942	2.1485	0.9045	1.0624e-07
V$FOXD2_04	0.496677	0.140868	3.52583	0.6825	9.31483e-08
V$FOXP2_01	1.22708	0.540933	2.26846	0.8401	2.76016e-09
V$FOX_Q2	3.4183	1.02834	3.32411	0.7919	3.92065e-41
V$FRA2_Q4_01	2.26426	0.957903	2.36377	0.8704	5.6016e-17
V$FREAC2_01	2.74633	1.23119	2.23064	0.7874	3.51751e-18
V$FXRIR1_Q6	0.745015	0.467682	1.59299	0.7553	0.00325857
V$FXRRXR_Q5	1.35856	0.836756	1.6236	0.8466	5.83765e-05
V$FXR_Q2	1.46081	0.895921	1.63052	0.9319	2.77832e-05
V$FXR_Q3	1.03718	0.436691	2.37508	0.7512	1.03844e-08
V$GFI1_01	3.19918	2.13556	1.49805	0.8177	2.35368e-07
V$GFI1_Q6	4.09028	2.6934	1.51863	0.9358	2.02447e-09
V$GFI1_Q6_01	4.28018	2.93287	1.45938	0.9283	2.07661e-08
V$GRE_C	1.63611	0.912825	1.79236	0.7572	2.65665e-07
V$GR_01	6.96808	4.23449	1.64555	0.767	8.17224e-20
V$GR_Q4	2.57103	1.62844	1.57884	0.9445	2.22175e-07
V$GR_Q6	10.8392	7.23217	1.49875	0.8159	5.6432e-21
V$GR_Q6_01	2.39573	1.44249	1.66083	0.9553	4.08921e-08
V$GR_Q6_02	3.68125	2.48773	1.47976	0.9166	7.37905e-08
V$HMGA2_01	0.964137	0.281736	3.42213	0.7553	3.21107e-13
V$HMGIY_01	4.41166	1.76367	2.50141	0.9351	1.00443e-34
V$HMGIY_Q3	4.74764	1.63125	2.91043	0.8378	3.26782e-47
V$HMGIY_Q3_01	4.23636	1.4932	2.8371	0.9796	8.6113e-41
V$HMGIY_Q4	0.525893	0.216937	2.42418	1	2.79466e-05
V$HMGIY_Q6	1.05179	0.50149	2.09732	0.9608	3.87205e-07
V$HMX3_02	1.84063	0.636724	2.89078	0.7459	3.28843e-19
V$HMX3_03	1.78219	0.935364	1.90535	0.8709	5.21387e-09
V$HNF3ALPHA_Q6	3.4037	1.21147	2.80957	0.862	1.1526e-32
V$HNF3A_01	1.47542	0.670532	2.20037	0.8499	2.83665e-10
V$HNF3A_Q6	3.00928	1.33543	2.25341	0.9397	3.83228e-20
V$HNF3B_01	5.15667	1.83974	2.80294	0.8089	2.31452e-48
V$HNF3B_Q6	4.33862	1.85101	2.34392	0.9154	1.8886e-30
V$HNF3_Q6	7.39172	2.85962	2.58486	0.8572	3.50538e-60
V$HNF3_Q6_01	11.4528	4.68527	2.44442	0.8346	1.52266e-83
V$HNF4DR1_Q3	1.32934	0.786044	1.69118	0.7873	2.04437e-05
V$HNF4GAMMA_01	0.555109	0.293006	1.89453	0.7002	0.000917217
V$HNF4G_01	1.63611	0.926912	1.76512	0.8006	4.88527e-07
V$HNF4G_03	0.788839	0.369074	2.13735	0.9147	6.57604e-06
V$HNF4G_04	1.84063	0.980442	1.87734	0.8162	6.00645e-09
V$HNF4_Q6	0.847272	0.335266	2.52716	0.94	4.21484e-08
V$HNF6_Q6	1.00796	0.343718	2.93252	0.8063	1.85343e-11
V$HOXA11_01	1.76758	0.980442	1.80284	0.7578	7.10987e-08
V$HOXA6_01	2.79015	0.946634	2.94745	0.7598	5.27035e-29
V$HOXB6_01	2.30809	0.895921	2.57622	0.766	6.19975e-20
V$HOXB8_01	1.89906	0.839574	2.26193	0.7758	1.99833e-13
V$HOXD8_03	2.57103	0.929729	2.76536	0.8832	1.55709e-24
V$IK1_01	0.189906	0.0563472	3.37028	0.9608	0.00118255
V$IK2_01	3.33066	2.7582	1.20755	0.9587	0.00647147
V$IK3_01	0.306771	0.129599	2.36708	0.8887	0.00153167
V$IPF1_01	1.30012	0.377526	3.4438	0.8935	2.15613e-17
V$IPF1_02	0.832664	0.318362	2.61546	0.8125	2.20866e-08
V$IPF1_03	0.569717	0.101425	5.61713	0.8398	9.47811e-13
V$IPF1_04	0.46746	0.191581	2.44002	0.8267	6.86966e-05
V$IPF1_05	1.67994	0.631089	2.66196	0.8546	1.00423e-15
V$IPF1_06	2.64407	0.980442	2.69682	0.7808	2.97556e-24
V$IPF1_Q4	1.12483	0.453595	2.4798	0.8199	5.77066e-10
V$IPF1_Q4_01	3.02388	1.13258	2.66991	0.8275	4.61662e-27
V$IPF1_Q5	1.11022	0.450778	2.46289	0.9576	9.39658e-10
V$IPF1_Q5_01	2.70251	0.994529	2.71737	0.9401	4.90011e-25
V$IRF4_Q5	1.70915	0.633906	2.69622	0.9045	2.837e-16
V$IRF4_Q6	1.67994	0.760688	2.20844	0.9567	1.48864e-11
V$IRF_Q6	3.08232	1.58054	1.95017	0.8163	3.33727e-15
V$IRF_Q6_01	2.22044	1.01425	2.18924	0.8499	1.68525e-14
V$IRX5_01	2.01592	0.600098	3.35932	0.7967	2.66663e-25
V$IRX5_03	2.96545	1.59744	1.85637	0.811	4.6617e-13
V$K2B_01	2.22044	0.743783	2.98533	0.755	7.55652e-24
V$LEF1TCF1_Q4	1.75298	0.783227	2.23815	0.8657	2.7801e-12
V$LEF1_Q2	0.598934	0.24511	2.44353	1	6.99825e-06
V$LRH1_Q5	2.19122	1.67351	1.30935	0.8905	0.00230097
V$LRH1_Q5_01	2.29348	1.67915	1.36586	0.9325	0.000428919
V$LRH1_Q6	2.29348	1.6876	1.35902	0.9043	0.000514694
V$LYF1_01	0.146081	0.0197215	7.4072	0.9673	7.84334e-05
V$MAFB_Q4	9.26156	6.7025	1.38181	0.9043	1.38046e-12
V$MAF_Q4	5.37579	4.42326	1.21535	0.8501	0.000525558
V$MAF_Q6_01	1.16865	0.490221	2.38393	0.8803	1.12335e-09
V$MATH1_Q2	0.818056	0.538116	1.52022	0.9605	0.00483184
V$MEF2C_02	1.7968	0.622637	2.88579	0.7994	9.51984e-19
V$MEF2C_04	0.569717	0.183129	3.11102	0.8951	1.27679e-07
V$MEF2C_Q4	0.949529	0.276101	3.43906	0.9878	4.10212e-13
V$MEF2_Q6_01	1.03718	0.332449	3.11981	0.7994	1.11391e-12
V$MEF2_Q6_03	1.46081	0.422604	3.45669	0.7967	2.01984e-19
V$MSC_01	1.38777	0.797313	1.74056	0.7982	5.37237e-06
V$MSX1_01	2.8778	1.87073	1.53833	0.8715	2.0459e-07
V$MSX1_02	2.05975	0.718427	2.86702	0.8138	4.7285e-21
V$MSX1_04	1.4316	0.343718	4.16503	0.7058	4.08573e-23
V$MSX1_05	1.16865	0.354988	3.29209	0.918	5.17461e-15
V$MSX1_Q5	1.31473	0.357805	3.67444	0.7956	7.4775e-19
V$MYC_03	1.13943	0.560655	2.03233	0.8408	3.58403e-07
V$NF1_Q6_01	0.116865	0.0112694	10.3701	0.9804	0.000124529
V$NFE2MAF_01	0.964137	0.515577	1.87001	0.7633	2.30824e-05
V$NOR1_02	0.949529	0.304275	3.12063	0.7434	9.60413e-12
V$NR3C1_01	2.1474	1.43967	1.49159	0.7528	2.31043e-05
V$NR3C1_03	1.31473	0.814218	1.61472	0.7522	8.87111e-05
V$NR3C1_04	2.29348	1.71296	1.3389	0.768	0.000873644
V$NR3C2_01	1.44621	0.980442	1.47505	0.749	0.000594874
V$NRF3_02	0.482069	0.267649	1.80112	0.7729	0.00363631
V$OC2_Q3	0.219122	0.0478951	4.57504	1	4.75348e-05
V$ONECUT2_01	0.949529	0.374709	2.53404	0.7592	6.23055e-09
V$OTX1_01	0.978745	0.408517	2.39585	0.8107	2.03174e-08
V$OTX1_03	0.832664	0.436691	1.90676	0.7322	5.17265e-05
V$OTX1_04	0.891096	0.346535	2.57144	0.9408	1.17826e-08
V$OTX1_Q5	1.22708	0.56629	2.16688	0.8773	1.42995e-08
V$OTX_Q1	1.28552	0.467682	2.7487	0.9084	5.4341e-13
V$P53DECAMER_Q2	2.46878	1.99187	1.23942	0.8871	0.00781047
V$PAX9_01	0.0876488	0.00845209	10.3701	0.8129	0.000960667
V$PBX1_01	1.47542	0.50149	2.94207	0.8566	4.22789e-16
V$PBX1_02	0.891096	0.431056	2.06724	0.7615	4.06673e-06
V$PBX1_03	1.4316	0.709975	2.0164	0.8403	1.74812e-08
V$PBX1_04	1.44621	0.439508	3.29051	0.845	3.50689e-18
V$PBX1_05	1.46081	1.06496	1.3717	0.8103	0.00369611
V$PBX1_10	1.19787	0.41697	2.87279	0.7988	5.76202e-13
V$PBX1_Q3	1.27091	0.82267	1.54486	0.8603	0.000377649
V$PBX4_01	1.05179	0.70434	1.49329	0.6817	0.00231781
V$PBX_Q3	2.00131	1.51011	1.32528	0.83	0.00239271
V$PBX_Q5	1.53385	0.977625	1.56896	0.8657	6.34908e-05
V$PDX1_05	1.35856	0.343718	3.95253	0.725	6.22294e-21
V$PDX1_06	1.59229	0.490221	3.2481	0.9364	1.5195e-19
V$PEBP_Q6	0.920313	0.543751	1.69253	0.8631	0.000336991
V$PITX1_01	1.51925	0.952268	1.5954	0.7925	4.00822e-05
V$PITX1_03	1.02257	0.383161	2.66877	0.877	3.11471e-10
V$PITX1_04	0.978745	0.371892	2.6318	0.8819	1.13751e-09
V$PITX1_Q4	3.18457	2.32432	1.37011	0.84	3.48993e-05
V$PITX1_Q6	1.82602	1.16357	1.56932	0.8214	1.38765e-05
V$PITX2_01	0.876488	0.349353	2.50889	0.8233	3.04974e-08
V$PITX2_Q2	1.06639	0.563472	1.89254	0.8253	6.38933e-06
V$PITX2_Q4	1.69454	1.00298	1.68951	0.8655	1.77789e-06
V$PITX2_Q6	1.41699	0.833939	1.69915	0.8453	9.63751e-06
V$PKNOX2_01	3.37448	2.36377	1.42759	0.7847	2.13835e-06
V$PKNOX2_03	1.06639	0.636724	1.67481	0.7202	0.000158205
V$PLZFB_Q3	1.53385	0.774774	1.97974	0.8665	1.20035e-08
V$PLZF_02	3.16997	1.24527	2.5456	0.6805	3.28261e-26
V$PRRX1_02	1.13943	0.338083	3.37028	0.9544	4.47809e-15
V$PRRX1_03	1.59229	0.439508	3.62288	0.7894	3.83237e-22
V$PR_Q2	2.80476	1.64816	1.70176	0.9302	6.77057e-10
V$PXR_Q2	2.3373	1.54673	1.51112	0.884	5.87556e-06
V$REVERBALPHA_Q6	1.57768	0.800131	1.97178	0.8213	8.93541e-09
V$RP58_01	1.49003	0.743783	2.00331	0.7845	1.18776e-08
V$RXRG_02	0.920313	0.504308	1.8249	0.6968	6.19128e-05
V$SIX1_01	1.32934	0.901556	1.4745	0.7685	0.000964668
V$SIX1_Q3	1.49003	0.898738	1.65791	0.8199	1.34192e-05
V$SIX1_Q3_01	1.9721	1.41432	1.39438	0.85	0.000519863
V$SLUG_Q6_02	1.82602	1.27626	1.43075	0.9024	0.0003584
V$SMAD7_01	0.818056	0.402883	2.03051	0.7991	1.47714e-05
V$SMAD_Q6_01	1.63611	1.07623	1.52022	0.9475	0.000106606
V$SOX14_06	0.818056	0.357805	2.28632	0.7413	8.88079e-07
V$SOX14_07	1.02257	0.318362	3.21197	0.7157	5.81998e-13
V$SOX14_08	0.920313	0.371892	2.47468	0.7383	2.08704e-08
V$SOX9_02	0.832664	0.394431	2.11105	0.9448	5.00318e-06
V$SOX9_03	0.46746	0.118329	3.95051	0.6785	3.40399e-08
V$SOX9_04	0.584325	0.0760688	7.68154	0.6617	8.91517e-16
V$SOX9_05	0.452852	0.109877	4.12144	0.6922	2.81442e-08
V$SOX9_06	0.730407	0.250745	2.91294	0.6809	1.18459e-08
V$SOX9_07	0.365203	0.171859	2.12502	0.683	0.00191056
V$SOX9_08	0.613542	0.194398	3.15611	0.6846	3.17641e-08
V$SOX9_B1	2.11818	1.32698	1.59624	0.8426	1.45614e-06
V$SOX9_Q4	2.80476	1.50165	1.86778	0.8879	1.25192e-12
V$SOX9_Q5	4.28018	2.42293	1.76653	0.8304	7.68578e-16
V$SOX_Q6	1.76758	0.808583	2.18603	0.7754	7.60596e-12
V$T3RBETA_Q6_01	2.3373	1.6059	1.45545	0.869	3.04429e-05
V$T3R_Q6	3.91498	2.8878	1.3557	0.9269	9.54256e-06
V$TAL1BETAITF2_01	2.30809	1.31571	1.75425	0.7757	3.87387e-09
V$TBET_02	0.540501	0.264832	2.04092	0.8537	0.00035
V$TBX21_01	1.18326	0.673349	1.75727	0.6581	1.8953e-05
V$TBX21_02	1.31473	0.783227	1.67861	0.8068	2.8313e-05
V$TBX21_03	1.67994	0.712793	2.35684	0.65	5.83948e-13
V$TBX3_01	0.131473	0.0225389	5.83317	0.8155	0.000526125
V$TCF1_Q5	0.759623	0.312727	2.42903	1	5.21702e-07
V$TCF1_Q5_01	1.53385	0.673349	2.27795	0.9178	2.70148e-11
V$TCF4_04	2.79015	2.26798	1.23024	0.9657	0.00642896
V$TEAD4_01	0.540501	0.287371	1.88085	0.9365	0.00117873
V$TEF3_Q3	1.32934	0.481769	2.75929	0.8342	1.88325e-13
V$TEF_03	1.06639	0.543751	1.96118	0.7815	2.33347e-06
V$TEF_04	1.41699	0.456413	3.10462	0.8186	1.23787e-16
V$TEF_06	1.34395	0.563472	2.38512	0.783	6.6973e-11
V$TEF_Q6	0.964137	0.219754	4.38734	0.7933	7.26501e-17
V$TGIF1_03	0.905704	0.538116	1.6831	0.717	0.000420186
V$TGIF_01	0.832664	0.45923	1.81317	0.846	0.000153188
V$TGIF_02	3.14075	2.20599	1.42373	0.7823	5.37145e-06
V$THRB_02	0.788839	0.431056	1.83001	0.7081	0.000185936
V$TWIST_Q6_01	4.3094	3.48789	1.23553	0.8838	0.000767976
V$VBP_01	1.91367	0.746601	2.56317	0.8158	1.10211e-16
V$ZBTB18_01	1.72376	0.986077	1.7481	0.7917	3.69791e-07
V$ZNF334_01	0.993353	0.586011	1.69511	0.7981	0.000195439
V$ZNF415_01	1.081	0.701523	1.54094	0.7788	0.00102831
V$ZNF415_03	1.94288	1.27345	1.52569	0.8088	2.30396e-05
V$ZNF439_01	1.19787	0.50149	2.38861	0.7903	6.55271e-10
V$ZNF43_01	1.51925	0.862113	1.76224	0.7743	1.28458e-06
V$ZNF536_03	0.847272	0.174676	4.85052	0.649	2.55462e-16
V$ZNF606_01	0.219122	0.0957903	2.28752	0.8564	0.00866522
V$ZNF625_01	1.4316	0.949451	1.50782	0.8283	0.000343471
V$ZNF625_02	1.88445	1.09877	1.71505	0.8157	2.58319e-07
V$ZNF677_01	0.657366	0.422604	1.55551	0.8033	0.00765165
V$ZNF677_02	1.19787	0.332449	3.60316	0.7828	5.74641e-17
V$ZNF683_01	0.847272	0.456413	1.85637	0.7754	8.10473e-05
V$ZNF696_01	0.891096	0.45923	1.94041	0.7471	1.91678e-05
V$ZNF696_02	0.23373	0.0788861	2.96288	0.8647	0.00093879
V$ZNF729_01	1.41699	0.831122	1.70491	0.7807	8.62095e-06
V$ZNF729_02	1.31473	0.791679	1.66069	0.7702	3.9047e-05
V$ZNF729_03	1.02257	0.445143	2.29717	0.7851	3.67722e-08
V$ZNF729_08	0.365203	0.171859	2.12502	0.8657	0.00191056
V$ZNF729_09	1.21248	0.881834	1.37495	0.7954	0.0071555

## Sheet: Table SM8
Table S8. Results of analysis of 200 bp regions around CpG methylation sites that are positively correlated with gene expression. Analysis is done with the help of F-Match algorithm, which computes the frequency of TF binding sites in the target sequences (YES set) and compares it with the frequency of TFBS in the control sequences (NO set). As control sequences we chose 200 bp regions around CpG…
ID	Yes density per 1000bp	No density per 1000bp	Yes-No ratio	Model cutoff	P-value
V$IPF1_03	0.605134	0.0422604	14.3192	0.9357	3.10577e-20
V$NR3C1_03	0.143321	0.0112694	12.7177	0.8754	1.56925e-05
V$OC2_Q3	0.493662	0.0478951	10.3071	1	9.02531e-15
V$MSX1_04	3.21677	0.343718	9.35873	0.7059	1.08888e-83
V$SOX9_04	0.780304	0.0845209	9.23209	0.6586	2.20937e-21
V$TEF_Q6	2.03835	0.222572	9.15816	0.7923	4.43233e-53
V$PDX1_05	2.99382	0.329631	9.08233	0.7259	8.2743e-77
V$NR3C2_01	0.17517	0.0197215	8.88219	0.8701	1.00234e-05
V$NR3C1_04	0.111472	0.0140868	7.91322	0.928	0.000681251
V$SOX9_03	0.987324	0.126781	7.78762	0.6777	2.3091e-24
V$TEAD4HOXA3_01	3.42378	0.450778	7.59528	0.768	3.5487e-79
V$FOXA1_03	0.891777	0.118329	7.5364	0.8363	9.49082e-22
V$TEAD4ALX4_01	2.86642	0.394431	7.26725	0.7095	8.27454e-65
V$SOX9_05	0.780304	0.112694	6.92407	0.6919	2.70533e-18
V$IPF1_01	2.05427	0.29864	6.87875	0.906	2.37357e-45
V$MSX1_Q5	2.42054	0.357805	6.76496	0.7962	1.48936e-52
V$NR3C1_10	0.111472	0.0169042	6.59435	0.9248	0.00128435
V$FOXD2_01	2.81865	0.428239	6.58196	0.8064	8.34952e-60
V$TEAD4DLX2_01	3.86967	0.594463	6.50952	0.7745	8.20249e-81
V$TEAD4HOXA2_01	2.59571	0.419787	6.18339	0.7593	6.76195e-53
V$DRI1_01	0.748455	0.121147	6.1781	1	2.14105e-16
V$MEF2C_Q4	1.70393	0.276101	6.17139	0.9878	2.85626e-35
V$DLX6_01	2.08612	0.354988	5.8766	0.9488	2.49388e-41
V$MSX1_05	2.08612	0.354988	5.8766	0.918	2.49388e-41
V$PRRX1_02	2.08612	0.354988	5.8766	0.9535	2.49388e-41
V$MEF2_Q6_03	2.8505	0.487404	5.84834	0.7904	1.25418e-55
V$PBX1_01	2.96197	0.507125	5.84071	0.8561	1.12016e-57
V$PRRX1_03	2.67533	0.45923	5.82569	0.7885	3.60014e-52
V$HNF6_Q6	1.33766	0.233841	5.7204	0.8212	1.38344e-26
V$K2B_01	4.18816	0.735331	5.69562	0.7554	2.86406e-79
V$MEF2_Q6_01	2.13389	0.374709	5.6948	0.7952	2.86961e-41
V$HMGA2_01	1.59246	0.281736	5.6523	0.7553	4.65881e-31
V$SOX9_06	1.43321	0.253563	5.6523	0.6799	4.05077e-28
V$TGIF_01	1.0351	0.183129	5.6523	0.8769	9.30892e-21
V$HOXB13ONECUT2_01	2.69125	0.476134	5.6523	0.7585	2.69546e-51
V$HOXA6_01	5.35066	0.957903	5.58581	0.7594	3.09587e-99
V$CDX_Q5	7.62787	1.40305	5.43665	0.7732	1.21791e-137
V$IPF1_06	5.23919	0.966355	5.4216	0.7812	6.04301e-95
V$SOX9_08	1.08287	0.200033	5.41347	0.6829	5.76016e-21
V$HOXD8_03	5.07994	0.943816	5.38234	0.882	1.39112e-91
V$CDX1_Q5	1.21027	0.225389	5.36969	1	4.21983e-23
V$SOX9_07	1.06695	0.200033	5.33386	0.6779	1.88061e-20
V$IPF1_05	3.07344	0.588829	5.21959	0.8581	8.86346e-55
V$TEF_04	2.32499	0.450778	5.15773	0.8198	1.7965e-41
V$PDX1_06	3.21677	0.625454	5.14309	0.9344	1.47005e-56
V$CDX2_Q5	1.91095	0.371892	5.13846	0.7849	2.71819e-34
V$MSX1_02	3.8219	0.743783	5.13846	0.8104	8.41078e-67
V$NFIC_02	0.127397	0.0253563	5.02427	0.9994	0.00176317
V$CDX2_04	2.61163	0.521212	5.01069	0.845	2.85831e-45
V$BATF_03	1.44914	0.293006	4.94576	0.8114	1.31254e-25
V$BARX2_01	4.63405	0.949451	4.88077	0.7968	3.89963e-77
V$PLZF_02	6.06727	1.25091	4.85029	0.6804	7.67218e-100
V$CDX_Q4	2.73903	0.56629	4.8368	0.9703	5.49009e-46
V$CDX1_Q4	2.77088	0.577559	4.79756	0.9721	3.57529e-46
V$CDX2_03	2.75495	0.574742	4.79337	0.8837	6.97099e-46
V$CDX1_03	2.73903	0.571924	4.78914	0.8811	1.35911e-45
V$PITX1HOXA3_01	3.12122	0.653628	4.77522	0.7607	1.43054e-51
V$CDX2_Q5_02	2.21352	0.464865	4.76164	0.9977	5.32435e-37
V$IRX3_01	3.80597	0.802948	4.74	0.7775	4.51395e-62
V$CUX1PITX1_01	2.13389	0.450778	4.7338	0.7233	1.49988e-35
V$IPF1_Q5_01	4.58628	0.969172	4.73216	0.9412	2.66016e-74
V$HOXC10TBX21_01	1.41729	0.301458	4.70145	0.7497	4.86473e-24
V$EN2_01	4.37926	0.935364	4.68188	0.7968	2.35414e-70
V$HOXB2PITX1_01	1.64023	0.354988	4.62053	0.738	3.81218e-27
V$SOX14_07	1.70393	0.369074	4.61677	0.7111	4.09907e-28
V$CDX2_01	3.05752	0.667715	4.57908	0.8005	1.07483e-48
V$TEAD4PITX1_01	2.83458	0.61982	4.57323	0.7441	3.18234e-45
V$MEF2C_02	2.96197	0.647993	4.57099	0.7975	3.73532e-47
V$PBX1_10	1.8791	0.411335	4.5683	0.7993	1.53142e-30
V$IPF1_Q5	2.03835	0.450778	4.52184	0.9576	1.10859e-32
V$HOXA6_03	4.7296	1.05933	4.46472	0.9358	1.41811e-72
V$TEF3_Q3	2.14982	0.481769	4.46234	0.8342	5.82144e-34
V$IRX3_02	4.02892	0.904373	4.45493	0.7668	5.63976e-62
V$IPF1_Q4_01	5.06402	1.14667	4.4163	0.8262	9.01901e-77
V$HMGIY_Q4	0.955475	0.216937	4.40439	1	7.96053e-16
V$CDX2_Q6	3.02567	0.687436	4.40138	0.9007	1.79739e-46
V$HOXB6_01	3.96522	0.901556	4.3982	0.7657	2.73627e-60
V$IRX5_01	5.6373	1.28753	4.37837	0.7803	1.53691e-84
V$HMX3_02	2.88235	0.659263	4.37208	0.744	4.45586e-44
V$MEF2C_06	2.75495	0.639541	4.3077	0.799	1.28445e-41
V$BATFJUN_01	2.73903	0.636724	4.30175	0.831	2.47542e-41
V$HOXB13TBX21_01	2.8505	0.667715	4.26904	0.6996	1.25608e-42
V$HMGIY_Q3	6.92719	1.63125	4.24655	0.8378	2.25449e-100
V$SOX14_08	1.33766	0.318362	4.20171	0.7422	1.32751e-20
V$HMGIY_01	7.35716	1.76367	4.17151	0.9351	1.37646e-104
V$SOX9_02	1.64023	0.394431	4.15848	0.9448	1.20988e-24
V$ONECUT2_01	2.0065	0.484586	4.14064	0.7507	1.21355e-29
V$PBX4HOXA1_01	1.65616	0.4057	4.08222	0.8264	2.00317e-24
V$PBX4HOXA10_01	1.8791	0.462047	4.0669	0.8138	2.20624e-27
V$HOXB8_01	3.50341	0.862113	4.06375	0.7739	1.74283e-49
V$MSX1_Q5_01	4.45888	1.09877	4.05806	0.8798	2.20849e-62
V$PITX2_Q6	0.525511	0.129599	4.05491	0.9039	9.47903e-09
V$JUNBFRA2_01	2.89827	0.71561	4.05008	0.8269	4.11817e-41
V$TCF1_08	2.30906	0.588829	3.92145	0.8236	4.8066e-32
V$CRX_Q6	9.98471	2.55816	3.90308	0.8283	1.12381e-131
V$CDX1_01	3.42378	0.879017	3.89502	0.7759	2.55768e-46
V$FRA2_01	3.13714	0.808583	3.8798	0.8801	2.03527e-42
V$FOXP2_02	2.99382	0.774774	3.86412	0.8589	2.17416e-40
V$IPF1_Q4	1.7517	0.453595	3.86182	0.8199	2.43377e-24
V$TEF_03	2.02242	0.526847	3.83873	0.7831	1.15287e-27
V$FOXA1_07	2.67533	0.71561	3.73853	0.8479	5.07127e-35
V$BATF_05	6.78387	1.8172	3.73315	0.7682	8.38339e-86
V$VBP_01	2.83458	0.760688	3.72633	0.815	7.22214e-37
V$DMRT4_01	2.77088	0.752236	3.68352	0.7775	1.26559e-35
V$PBX1_04	3.99707	1.09032	3.66596	0.8125	2.60126e-50
V$IPF1_02	1.24212	0.340901	3.64363	0.8079	1.04129e-16
V$JUNDFRA2_01	3.08937	0.848026	3.64301	0.8228	5.00074e-39
V$TWIST1_01	2.0065	0.552203	3.63362	0.842	6.85154e-26
V$FOX_Q2	3.58303	0.997346	3.59257	0.7934	2.89472e-44
V$TEAD4SOX6_01	2.05427	0.571924	3.59186	0.7138	3.95237e-26
V$OTX1_Q5	1.38544	0.385979	3.58942	0.8929	3.73254e-18
V$TEF_06	2.0702	0.583194	3.54976	0.7825	5.66114e-26
V$IPF1_Q6	0.366265	0.104242	3.51359	1	9.06973e-06
V$PITX1_03	1.41729	0.408517	3.46934	0.8754	7.47883e-18
V$JUNFRA2_01	3.91745	1.13258	3.45887	0.8275	3.94832e-46
V$HNF3B_Q6	6.6724	1.93834	3.44232	0.9122	8.81647e-77
V$TEAD4GATA3_01	1.83133	0.532481	3.43923	0.7163	2.34016e-22
V$TEAD4DRGX_01	2.32499	0.676167	3.43848	0.7775	6.49048e-28
V$TEAD4HOXB13_01	3.08937	0.901556	3.42671	0.7634	2.32314e-36
V$HNF3B_01	6.33798	1.85382	3.41887	0.8085	2.00439e-72
V$FXR_Q3	1.60838	0.470499	3.41846	0.7491	1.05588e-19
V$OTX1_04	1.17842	0.346535	3.40057	0.9408	8.7485e-15
V$CDX2_Q5_01	8.6789	2.55535	3.39637	0.8989	1.22586e-97
V$HNF3ALPHA_Q6	4.12447	1.21992	3.38094	0.8616	3.7456e-47
V$IRF4_Q6	2.54793	0.760688	3.34951	0.9567	1.73243e-29
V$PBX1_03	2.19759	0.659263	3.33341	0.8421	1.58969e-25
V$TEAD4SOX15_01	3.28046	0.986077	3.32678	0.7412	3.85138e-37
V$FOSL2_02	2.03835	0.614185	3.31878	0.8335	1.12553e-23
V$TGIF1_03	1.9428	0.586011	3.31529	0.7063	1.2872e-22
V$PITX_Q4	1.38544	0.419787	3.30034	0.8903	1.61531e-16
V$FREAC2_01	4.06077	1.23119	3.29825	0.7875	4.72164e-45
V$LYF1_01	0.334416	0.101425	3.29718	0.9318	4.40006e-05
V$IPF1_04	0.955475	0.290188	3.2926	0.814	7.46461e-12
V$FOXA2_07	2.32499	0.709975	3.27475	0.8225	2.49295e-26
V$FOXA1_08	3.20084	0.977625	3.2741	0.82	1.42426e-35
V$PBX1_02	1.57653	0.481769	3.27239	0.7563	2.20375e-18
V$HMX3_03	3.18492	0.988894	3.22069	0.8687	1.11481e-34
V$HNF3A_01	2.27722	0.707158	3.22024	0.8453	2.70411e-25
V$PKNOX2_03	2.08612	0.650811	3.20542	0.72	3.49289e-23
V$OTX_Q1	2.02242	0.633906	3.19041	0.9049	2.13805e-22
V$IRX5_03	5.09587	1.59744	3.19001	0.8109	1.05188e-53
V$SOX14_06	1.13065	0.357805	3.15995	0.741	4.29707e-13
V$PLZFB_Q3	2.37276	0.763505	3.10772	0.8678	4.03248e-25
V$HNF3A_Q6	4.7296	1.52419	3.10302	0.9352	3.47271e-48
V$SOX9_B1	2.02242	0.653628	3.09415	0.8731	1.52132e-21
V$LEF1_Q2	0.748455	0.24511	3.05354	1	7.82351e-09
V$TCF4_04	0.222944	0.0732514	3.04355	0.9973	0.00143369
V$FOXA1_02	2.14982	0.707158	3.04008	0.8658	2.82069e-22
V$FOXJ2PITX1_01	2.62756	0.86493	3.03788	0.7583	8.15072e-27
V$FOXP2_01	1.76763	0.583194	3.03094	0.8381	1.52188e-18
V$TEAD4GSC2_01	2.93012	0.969172	3.02332	0.7431	1.6526e-29
V$TEAD4DLX3_01	2.38869	0.797313	2.99592	0.7605	4.38274e-24
V$EN2_03	4.09262	1.36924	2.98897	0.8911	7.30074e-40
V$TEAD4TBX21_01	3.12122	1.04524	2.98612	0.7712	8.59056e-31
V$RP58_01	2.42054	0.8114	2.98316	0.7824	3.04597e-24
V$PITX1_04	1.49691	0.507125	2.95176	0.8768	2.0304e-15
V$FRA2_Q4_01	3.99707	1.35515	2.94954	0.8631	2.93424e-38
V$HNF3_Q6	8.4878	2.87934	2.94783	0.8567	4.97811e-79
V$HNF3_Q6_01	13.9977	4.76134	2.93987	0.8337	1.71793e-128
V$FXRRXRA_01	0.461813	0.157772	2.92709	0.7932	9.83403e-06
V$IK1_01	0.254793	0.0873382	2.91732	0.9567	0.000951002
V$TEAD4HOXA13_01	2.86642	0.994529	2.88219	0.7565	4.66541e-27
V$TCF7RELATED_Q4	1.76763	0.61982	2.85184	0.9524	4.32007e-17
V$IRF_Q6_01	2.8505	1.0058	2.83407	0.8501	2.81645e-26
V$BATF_02	0.20702	0.0732514	2.82615	0.8951	0.00343305
V$HMGIY_Q3_01	4.50666	1.59744	2.82117	0.9767	3.20544e-40
V$TEAD4CLOCK_01	4.84107	1.71859	2.81689	0.7282	5.71891e-43
V$E2F6_01	3.90152	1.38896	2.80895	0.9549	7.64328e-35
V$TAL1BETAITF2_01	2.77088	0.988894	2.802	0.7843	3.57394e-25
V$FRA2_03	3.26454	1.17202	2.78539	0.8325	4.37041e-29
V$FOXD2_02	1.41729	0.509942	2.77931	0.9045	1.52938e-13
V$ZBTB18_01	2.7231	0.980442	2.77742	0.7918	1.88006e-24
V$SOX9_09	5.28696	1.90454	2.77598	0.8243	9.8768e-46
V$IRF4_Q5_01	7.00682	2.53563	2.76335	0.8783	1.45537e-59
V$DMRT5_01	2.93012	1.06496	2.75139	0.7603	8.17529e-26
V$PITX2_Q2	1.16249	0.425422	2.73257	0.8362	3.9262e-11
V$POU2F1TBX21_01	2.54793	0.932547	2.73223	0.7056	1.92933e-22
V$SIX1_01	2.22944	0.819852	2.71932	0.7731	1.03341e-19
V$TBX21_03	1.9428	0.71561	2.71489	0.6497	2.36104e-17
V$MEIS1ONECUT2_01	1.35359	0.50149	2.69913	0.7138	1.75237e-12
V$OTX1_01	2.53201	0.940999	2.69077	0.7893	8.34665e-22
V$LEF1TCF1_Q4	2.03835	0.76914	2.65016	0.8672	1.75328e-17
V$PITX2_01	2.94605	1.11568	2.6406	0.7922	2.2972e-24
V$GR_Q6_01	5.28696	2.02287	2.6136	0.9498	1.38509e-41
V$BATF_01	2.57978	0.988894	2.60876	0.8969	3.78111e-21
V$GR_Q4	4.23594	1.62844	2.60123	0.9445	1.98366e-33
V$SIX1_Q3	2.27722	0.876199	2.59897	0.8206	9.2723e-19
V$IRF_Q6	4.18816	1.61153	2.59887	0.8156	5.04174e-33
V$HOXA11_01	2.43646	0.940999	2.58923	0.7593	7.80317e-20
V$ATF4TEF_01	1.22619	0.478951	2.56016	0.7746	1.29146e-10
V$TCF1_Q5_01	1.86318	0.732514	2.54354	0.9103	3.86935e-15
V$IRF4_Q5	4.10854	1.6228	2.53176	0.8591	4.63325e-31
V$SOX_Q4	5.23919	2.08203	2.51638	0.9357	1.06987e-38
V$HOXB2TBX21_01	2.96197	1.18047	2.50914	0.7796	1.48888e-22
V$AP1_Q4_01	4.84107	1.93271	2.50481	0.9028	1.28747e-35
V$HMGIY_Q6	2.22944	0.893104	2.49629	0.9462	2.95517e-17
V$MEIS2ONECUT2_01	1.79948	0.732514	2.45658	0.6948	6.93246e-14
V$CUX1TBX21_01	1.97465	0.805765	2.45065	0.7006	5.12335e-15
V$SMAD_Q4	0.891777	0.366257	2.43484	0.9945	1.44028e-07
V$GRE_C	2.21352	0.91846	2.41003	0.757	3.59641e-16
V$THRB_02	1.97465	0.828304	2.38396	0.6829	2.43676e-14
V$IRF_Q4	4.20409	1.76367	2.38372	0.8291	1.40078e-28
V$PITX1_01	2.10204	0.890286	2.36109	0.7949	6.57745e-15
V$OTX1_03	1.0351	0.439508	2.35513	0.7319	4.11595e-08
V$TEAD4ESRRB_01	1.76763	0.755053	2.34107	0.7421	1.29633e-12
V$GR_Q6_02	4.7296	2.0285	2.33157	0.9212	1.19556e-30
V$MSX1_01	4.33149	1.86228	2.32591	0.8724	4.283e-28
V$FXRIR1_Q6	1.0351	0.445143	2.32531	0.7585	5.98308e-08
V$SIX1_Q3_01	3.08937	1.33261	2.31828	0.8516	2.00703e-20
V$SMAD_Q6_01	1.46506	0.636724	2.30094	0.9575	2.02294e-10
V$NFE2MAF_01	2.43646	1.06778	2.2818	0.7327	5.2869e-16
V$TEAD4_01	1.99057	0.873382	2.27915	0.8921	2.37208e-13
V$HOXD12TBX21_01	2.03835	0.895921	2.27514	0.6845	1.37209e-13
V$AP1_Q6_01	5.93987	2.6286	2.25971	0.9006	8.70031e-36
V$TBX21_02	1.92687	0.853661	2.25719	0.8044	9.41302e-13
V$SIX1_03	1.68801	0.749418	2.25242	0.8139	2.49164e-11
V$SOX_Q6	1.8154	0.808583	2.24517	0.7754	5.40961e-12
V$RXRG_02	1.05102	0.470499	2.23384	0.6987	1.54816e-07
V$HNF4G_01	1.16249	0.521212	2.23037	0.8232	3.74322e-08
V$GR_01	9.41143	4.23449	2.22256	0.767	9.64713e-54
V$SOX9_Q5	5.23919	2.40321	2.18008	0.8307	1.41076e-29
V$GFI1_01	4.53851	2.08767	2.17396	0.8195	1.02263e-25
V$PITX1FIGLA_01	2.94605	1.37206	2.14718	0.75	6.92294e-17
V$PR_Q2	5.50991	2.56662	2.14676	0.9171	4.96051e-30
V$AP2GAMMA_Q5	0.350341	0.163407	2.14398	1	0.00293237
V$HOXB2TBX3_01	2.64348	1.234	2.1422	0.7783	2.95811e-15
V$TEAD4FIGLA_01	2.34091	1.10441	2.11961	0.7663	2.04515e-13
V$TEAD4FOXI1_01	2.64348	1.25091	2.11325	0.753	7.64359e-15
V$NR1H4_02	1.7517	0.833939	2.10052	0.8315	2.88242e-10
V$PITX1EOMES_01	2.7231	1.33261	2.04343	0.7321	3.29017e-14
V$NF1_Q6_02	0.477737	0.233841	2.043	0.9996	0.00108072
V$PBX1_Q3	1.59246	0.780409	2.04054	0.8625	5.89896e-09
V$GFI1_Q6_01	5.65323	2.77228	2.03919	0.9316	1.71365e-27
V$GFI1_Q6	5.65323	2.78074	2.033	0.9342	2.6521e-27
V$REVERBALPHA_Q6	2.53201	1.24809	2.0287	0.8055	3.98496e-13
V$HNF4G_02	0.716606	0.354988	2.01868	0.8649	9.35623e-05
V$TEAD4ONECUT2_01	1.40136	0.695888	2.01378	0.7179	7.33606e-08
V$FOXO1ETV7_01	0.652908	0.326814	1.9978	0.7663	0.000221925
V$MGAPITX1_01	3.26454	1.6397	1.99093	0.7886	9.16518e-16
V$CUX1TBX3_01	1.30582	0.656445	1.98922	0.7004	2.98095e-07
V$PBX_Q5	1.9428	0.977625	1.98726	0.8656	5.20997e-10
V$SOX9_Q4	3.10529	1.56364	1.98594	0.8866	5.40442e-15
V$FOXO1ETV4_02	4.29964	2.17219	1.97941	0.7739	6.06834e-20
V$PBX_Q3	1.46506	0.740966	1.97723	0.8513	7.47607e-08
V$TEF3_01	2.42054	1.22555	1.97506	0.8378	6.5424e-12
V$MSC_01	1.83133	0.929729	1.96974	0.7884	2.37913e-09
V$PITX2_Q4	1.92687	0.986077	1.95408	0.8658	1.37291e-09
V$ALX4TBX21_01	3.20084	1.64816	1.94207	0.7035	1.23454e-14
V$PITX1_Q6	2.22944	1.14948	1.93952	0.8219	1.15519e-10
V$PITX1_Q4	3.20084	1.65097	1.93876	0.8506	1.41123e-14
V$HNF4_Q6	2.13389	1.10441	1.93216	0.9023	3.44285e-10
V$HOXB13TBX3_01	3.43971	1.79184	1.91965	0.7364	3.53552e-15
V$FXR_Q5	0.58921	0.307092	1.91867	1	0.000802742
V$GR_Q6	13.9022	7.26034	1.91481	0.8157	1.87602e-55
V$FOXO1FLI1_01	1.86318	0.974807	1.91133	0.7435	6.94929e-09
V$TEAD4CEBPB_01	1.19434	0.625454	1.90956	0.6805	3.11999e-06
V$TEAD4TCF3_01	3.26454	1.72141	1.89644	0.7714	4.47178e-14
V$GCM2TEF_01	1.25804	0.678984	1.85283	0.6847	4.36581e-06
V$TGIF_02	4.26779	2.31024	1.84734	0.7808	9.95218e-17
V$HNF4DR1_Q3	1.43321	0.780409	1.83649	0.7876	1.35512e-06
V$TCF1_Q5	0.573285	0.312727	1.83318	1	0.00179168
V$FOXJ3TBX21_01	3.36009	1.85382	1.81252	0.6865	6.83438e-13
V$ZNF415_04	2.40461	1.33543	1.80063	0.7203	1.55679e-09
V$PEBP_Q6	1.35359	0.755053	1.79271	0.8512	5.56818e-06
V$PITX1TBX21_01	1.62431	0.915643	1.77395	0.697	1.04695e-06
V$NR1NR2_Q3	1.36951	0.774774	1.76763	0.9736	7.66559e-06
V$FXR_Q2	3.15307	1.78621	1.76523	0.9306	2.20579e-11
V$RORC_01	1.84725	1.05088	1.75782	0.8291	2.98224e-07
V$MYBL1ONECUT2_01	2.29314	1.31289	1.74663	0.7036	1.74589e-08
V$MAFB_Q4_01	0.828078	0.476134	1.73917	0.9997	0.000576874
V$T3R_Q6	2.37276	1.36642	1.73648	0.9434	1.36374e-08
V$AML1_Q4_02	0.605134	0.349353	1.73216	0.9411	0.00307537
V$MAF_Q6_01	4.9207	2.86526	1.71737	0.8177	1.54787e-15
V$TBX21_01	1.19434	0.695888	1.71629	0.6572	6.12014e-05
V$FXR_01	2.73903	1.59744	1.71463	0.8752	2.41259e-09
V$AML_Q4	0.58921	0.343718	1.71422	0.9914	0.00397525
V$EHF_Q6	3.98115	2.33559	1.70455	0.952	1.28098e-12
V$HNF4G_05	1.91095	1.12131	1.70421	0.8162	6.95969e-07
V$FLI1FOXI1_01	1.00325	0.591646	1.69569	0.754	0.000291405
V$FLI1HOXB13_01	3.42378	2.0285	1.68784	0.762	8.9488e-11
V$LRH1_Q6	1.89503	1.12413	1.68577	0.9193	1.20002e-06
V$NR3C1_01	2.43646	1.44531	1.68577	0.7527	4.1946e-08
V$AML1_Q4_01	0.621059	0.369074	1.68275	0.9189	0.00411871
V$SOX6TBX21_01	3.99707	2.39194	1.67106	0.7506	6.13222e-12
V$AML1_01	0.605134	0.366257	1.65221	1	0.00585198
V$AML1_Q5	0.605134	0.366257	1.65221	1	0.00585198
V$AML1_Q6	0.605134	0.366257	1.65221	1	0.00585198
V$PKNOX2_01	4.34741	2.6455	1.64332	0.7817	3.43333e-12
V$MAFB_Q4	10.9402	6.65743	1.64331	0.9056	5.2083e-28
V$TEAD4CEBPD_01	2.13389	1.30162	1.63941	0.72	9.42756e-07
V$PBX1_05	1.99057	1.21428	1.6393	0.8063	2.1208e-06
V$RXRG_03	1.56061	0.952268	1.63883	0.7624	2.45175e-05
V$PXR_Q2	3.10529	1.8989	1.63531	0.8745	4.82534e-09
V$P53DECAMER_Q2	1.70393	1.04524	1.63018	0.9065	1.30645e-05
V$CTF1_01	0.93955	0.577559	1.62676	0.7707	0.00102324
V$FLI1BHLHA15_01	0.907701	0.563472	1.61091	0.7424	0.00147877
V$TEAD4RFX5_01	2.42054	1.50729	1.60589	0.7193	5.15937e-07
V$TBX2RELATED_Q6	3.77413	2.3525	1.60431	0.8445	5.13152e-10
V$ETS_B	3.23269	2.03132	1.59143	0.8133	1.36892e-08
V$AML1_Q4	0.844003	0.532481	1.58504	0.8773	0.00279421
V$HNF4G_04	1.70393	1.07905	1.5791	0.8119	3.87557e-05
V$TWIST_Q6_01	5.78062	3.67947	1.57105	0.8818	1.9275e-13
V$AP1_Q2_01	7.56418	4.81769	1.57008	0.8823	5.13915e-17
V$IRF4_05	1.68801	1.07905	1.56434	0.6898	5.71087e-05
V$EHF_10	5.19141	3.32449	1.56157	0.8565	5.48019e-12
V$LRH1_Q5_01	2.40461	1.5411	1.56032	0.9364	2.1532e-06
V$TEAD4EOMES_01	3.8219	2.47928	1.54154	0.7114	7.33475e-09
V$E2A_Q6	3.83782	2.53563	1.51356	0.9503	2.45348e-08
V$THRB_03	1.56061	1.03115	1.51346	0.6862	0.000279413
V$CMAF_Q5	1.52876	1.01707	1.50311	0.9023	0.000387415
V$GCM2ONECUT2_01	1.48099	0.991711	1.49336	0.7143	0.000561393
V$TEAD4SPIB_01	1.13065	0.766322	1.47542	0.7483	0.00294955
V$SLUG_Q6_02	5.6373	3.82598	1.47343	0.8761	2.44447e-10
V$HAIRYLIKE_Q3	7.78712	5.29946	1.46942	0.9135	1.75331e-13
V$DEC_Q3	4.95254	3.38647	1.46245	0.8668	5.1865e-09
V$LRH1_Q5	2.45239	1.67915	1.46049	0.8903	3.20932e-05
V$FXRRXR_Q5	4.10854	2.82018	1.45684	0.7859	1.23478e-07
V$ETS1_B	5.58953	3.83725	1.45665	0.8281	8.44285e-10
V$DR1_Q3	1.9428	1.33825	1.45175	0.7801	0.000236002
V$ETS_Q4	2.29314	1.58336	1.44828	0.9101	7.77611e-05
V$MAF_Q4	6.52908	4.53877	1.43851	0.849	1.37008e-10
V$EBOX_Q6_01	4.53851	3.15545	1.43831	0.8891	7.47066e-08
V$T3RBETA_Q6_01	1.99057	1.41713	1.40465	0.8732	0.000590095
V$IRF4_09	1.46506	1.04806	1.39788	0.8315	0.00313755
V$MATH1_Q2	3.15307	2.28206	1.38167	0.8874	4.56775e-05
V$TBX3_04	2.94605	2.14683	1.37228	0.9408	0.000106075
V$FLI1CEBPD_01	1.51284	1.11004	1.36286	0.7044	0.00497549
V$HOXD12ETV4_01	1.27397	0.935364	1.362	0.6844	0.00931429
V$ETS_Q6	1.51284	1.11568	1.35598	0.973	0.0055882
V$DEC_Q1	3.42378	2.52717	1.35479	0.8199	6.0482e-05
V$IK_Q5_01	3.37601	2.52436	1.33738	0.9687	0.000125137
V$PEA3_Q6_02	3.55118	2.67931	1.32541	0.9538	0.000132921
V$LXR_Q6	3.72635	2.82863	1.31737	0.7296	0.000126254
V$FXRRXRA_02	2.46831	1.89608	1.30179	0.8025	0.00222995
V$ERFPITX1_01	4.96847	3.84288	1.2929	0.7908	3.76964e-05
V$FLI1ONECUT2_01	1.97465	1.54955	1.27434	0.7086	0.00971487
V$MYCMAX_02	2.05427	1.61435	1.27251	0.8656	0.00885364
V$CMAF_01	6.72017	5.29946	1.26809	0.7871	9.44559e-06
V$TWIST_Q6	2.67533	2.14119	1.24946	0.9645	0.00591836
V$TFAP4FLI1_01	3.9493	3.16953	1.24602	0.7676	0.00120478
