# Supplementary material for: Walking pathways with positive feedback loops reveal DNA methylation biomarkers of colorectal cancer
Source: BMC Bioinformatics. 2019 Apr 18;20(Suppl 4):119. doi: 10.1186/s12859-019-2687-7 (PMC6471696; doi:10.1186/s12859-019-2687-7)
Supplement: Supplementary file 4 — Table S9. List of 71 genes encoding TFs linked to PWMs that were found overrepresented in the genomic regions around CpGs whose methylation was negatively of positively correlated with gene expression. These TF genes were identified independently by three independent algorithms: by classical CMA analysis (of NEG and POS sets versus control), by CMAcorrel as well as by F-Match of enriched single PWMs. (XLSX 76 kb) [file 12859_2019_2687_MOESM4_ESM.xlsx]

## Sheet: Table SM9
ID	Gene symbol (all_fpkm3_CMA_TFs s expr_meth0)	adj.P.Val III_stage vs. Normal	adj.P.Val II_stage vs. Normal	adj.P.Val IV_stage vs. Normal	adj.P.Val I_stage vs. Normal	adj.P.Val all_fpkm_Cancer vs. Control annotated	logFC III_stage vs. Normal	logFC II_stage vs. Normal	logFC IV_stage vs. Normal	logFC I_stage vs. Normal	logFC all_fpkm_Cancer vs. Control annotated	correl	Meth_adj.P.Val	Meth_logFC	Gene symbol	Gene description Model TFs annotated	Gene symbol Model TFs annotated	Site model ID Model TFs annotated	Gene description Model TFs annotated_1	Gene symbol Model TFs annotated_1	Site model ID Model TFs annotated_1	Site model ID Model TFs annotated_2	Site model ID Selected_Meth_Expr_corr_val_cluster NEG p track 200 sites selPWM sumary filtered r3.0_y1.0 TFs Genes Ensembl	Yes density per 1000bp Selected_Meth_Expr_corr_val_cluster NEG p track 200 sites selPWM sumary filtered r3.0_y1.0 TFs Genes Ensembl	No density per 1000bp Selected_Meth_Expr_corr_val_cluster NEG p track 200 sites selPWM sumary filtered r3.0_y1.0 TFs Genes Ensembl	Yes-No ratio Selected_Meth_Expr_corr_val_cluster NEG p track 200 sites selPWM sumary filtered r3.0_y1.0 TFs Genes Ensembl	Model cutoff Selected_Meth_Expr_corr_val_cluster NEG p track 200 sites selPWM sumary filtered r3.0_y1.0 TFs Genes Ensembl	P-value Selected_Meth_Expr_corr_val_cluster NEG p track 200 sites selPWM sumary filtered r3.0_y1.0 TFs Genes Ensembl	Site model ID Selected_Meth_Expr_corr_val_cluster POS p track 200 sites delPWM summary filtered r5_y1.0 TFs Genes Ensembl	Yes density per 1000bp Selected_Meth_Expr_corr_val_cluster POS p track 200 sites delPWM summary filtered r5_y1.0 TFs Genes Ensembl	No density per 1000bp Selected_Meth_Expr_corr_val_cluster POS p track 200 sites delPWM summary filtered r5_y1.0 TFs Genes Ensembl	Yes-No ratio Selected_Meth_Expr_corr_val_cluster POS p track 200 sites delPWM summary filtered r5_y1.0 TFs Genes Ensembl	Model cutoff Selected_Meth_Expr_corr_val_cluster POS p track 200 sites delPWM summary filtered r5_y1.0 TFs Genes Ensembl	P-value Selected_Meth_Expr_corr_val_cluster POS p track 200 sites delPWM summary filtered r5_y1.0 TFs Genes Ensembl
ENSG00000006377		1.92621e-24	1.16451e-45	5.70377e-16	8.57632e-05	1.22921e-49	0.852977	1.164	0.92205	0.661032	0.977066	0.182019	1.77e-08	0.358453	DLX6								V$DLX6_01	1.16865	0.354988	3.29209	0.9488	5.17461e-15	V$DLX6_01	2.08612	0.354988	5.8766	0.9488	2.49388e-41
ENSG00000010030		9.17579e-29	6.96108e-40	1.54552e-07	4.00296e-32	5.8102e-66	1.06559	1.09275	0.847353	1.36078	1.45979	-0.184446	4.71e-09	-0.319181	ETV7							V$RFX3ETV7_01		NaN	NaN	NaN	NaN	NaN		NaN	NaN	NaN	NaN	NaN
ENSG00000020633		0.974646	0.737807	0.431736	0.666316	7.20703e-07	0.0206316	0.0424653	0.186721	-0.0797527	0.357445	NaN	NaN	NaN	RUNX3	runt-related transcription factor 3	RUNX3	V$AML_Q6						NaN	NaN	NaN	NaN	NaN		NaN	NaN	NaN	NaN	NaN
ENSG00000052850		0.0190803	2.7445e-05	0.270748	0.000406857	4.50016e-25	0.0120313	0.0230986	-0.00970294	0.0194709	0.313471	NaN	NaN	NaN	ALX4									NaN	NaN	NaN	NaN	NaN	V$TEAD4ALX4_01	2.86642	0.394431	7.26725	0.7095	8.27454e-65
ENSG00000067955		6.38657e-85	8.54308e-87	3.29599e-24	2.20322e-46	1.94049e-111	1.14337	1.05219	0.972993	1.01162	1.51298	NaN	NaN	NaN	CBFB	core-binding factor, beta subunit	CBFB	V$AML_Q6						NaN	NaN	NaN	NaN	NaN		NaN	NaN	NaN	NaN	NaN
ENSG00000068305		2.79069e-40	1.16981e-45	2.96989e-11	1.29631e-28	0.0741837	-0.580061	-0.562623	-0.52389	-0.626516	-0.086265	NaN	NaN	NaN	MEF2A								V$MEF2_Q6_01,V$MEF2_Q6_03	1.46081	0.422604	3.45669	0.7994	1.11391e-12	V$MEF2_Q6_01,V$MEF2_Q6_03	2.8505	0.487404	5.84834	0.7952	2.86961e-41
ENSG00000069011		1.98985e-19	4.60304e-22	8.03628e-06	3.86844e-12	1.2538e-56	0.752165	0.720801	0.693603	0.728296	1.21227	0.319504	2.08e-05	0.25352	PITX1							V$CUX1PITX1_01		NaN	NaN	NaN	NaN	NaN		NaN	NaN	NaN	NaN	NaN
ENSG00000075426	FOSL2	3.8672e-08	2.01051e-17	4.74211e-05	1.46563e-09	0.641052	-0.380373	-0.538037	-0.573692	-0.558903	-0.0267469	-0.0502466	1.59e-11	-0.385622	FOSL2	FOS-like antigen 2	FOSL2	V$FOSL2_02					V$FOSL2_02	1.24169	0.400065	3.10372	0.8454	9.00994e-15		NaN	NaN	NaN	NaN	NaN
ENSG00000080298		2.2998e-30	9.50201e-31	4.17231e-06	1.1699e-10	2.16499e-48	0.543296	0.472539	0.378383	0.355979	0.801047	NaN	NaN	NaN	RFX3							V$RFX3ETV7_01		NaN	NaN	NaN	NaN	NaN		NaN	NaN	NaN	NaN	NaN
ENSG00000081189		1.08514e-35	1.00729e-43	4.44183e-15	6.6254e-20	1.49303e-26	-1.08947	-1.07797	-1.35206	-1.04065	-0.712382	-0.313155	5.1e-15	0.487455	MEF2C								V$MEF2_Q6_01,V$MEF2_Q6_03	1.46081	0.422604	3.45669	0.7994	1.11391e-12	V$MEF2C_Q4,V$MEF2_Q6_01,V$MEF2_Q6_03	2.8505	0.487404	6.17139	0.9878	2.85626e-35
ENSG00000087510		2.79976e-20	1.14159e-18	3.98962e-05	3.27246e-06	2.89492e-30	0.84084	0.646121	0.860498	0.603078	0.855348	-0.00922995	2.8e-05	0.242207	TFAP2C							V$AP2GAMMA_Q5		NaN	NaN	NaN	NaN	NaN		NaN	NaN	NaN	NaN	NaN
ENSG00000101076		0.00864042	0.869537	0.176315	0.125436	1.36973e-06	-0.182764	-0.0221431	-0.207819	0.153859	0.288002	NaN	NaN	NaN	HNF4A	hepatocyte nuclear factor 4, alpha	HNF4A	V$HNF4_Q6	hepatocyte nuclear factor 4, alpha	HNF4A	V$HNF4_Q6			NaN	NaN	NaN	NaN	NaN		NaN	NaN	NaN	NaN	NaN
ENSG00000103241		4.90342e-21	3.07248e-20	3.4039e-06	1.76928e-12	5.47443e-05	-0.721932	-0.611262	-0.628859	-0.643092	-0.269623	NaN	NaN	NaN	FOXF1								V$FOX_Q2	3.4183	1.02834	3.32411	0.7919	3.92065e-41		NaN	NaN	NaN	NaN	NaN
ENSG00000105996		0.677216	1.45393e-05	0.275078	4.16652e-07	0.517734	-0.0390507	-0.27432	-0.137782	-0.425508	0.0429755	NaN	NaN	NaN	HOXA2									NaN	NaN	NaN	NaN	NaN	V$TEAD4HOXA2_01	2.59571	0.419787	6.18339	0.7593	6.76195e-53
ENSG00000105997		0.292679	2.18924e-05	0.132779	2.34134e-07	0.215462	-0.103817	-0.385594	-0.256947	-0.613459	0.1074	NaN	NaN	NaN	HOXA3									NaN	NaN	NaN	NaN	NaN	V$TEAD4HOXA3_01	3.42378	0.450778	7.59528	0.768	3.5487e-79
ENSG00000106006		1.25105e-19	5.619e-22	3.43925e-06	9.0454e-13	9.93256e-13	-1.06132	-1.11622	-1.06704	-1.17047	-0.687878	-0.00741519	1.09e-09	-0.334255	HOXA6									NaN	NaN	NaN	NaN	NaN	V$HOXA6_01	5.35066	0.957903	5.58581	0.7594	3.09587e-99
ENSG00000113580	NR3C1	1.07197e-63	1.93522e-74	3.78985e-26	4.73029e-42	5.0455e-45	-1.27229	-1.25602	-1.46255	-1.33134	-0.93114	0.548178	2.23e-17	-0.588203	NR3C1	nuclear receptor subfamily 3, group C, member 1 (glucocorticoid receptor)	NR3C1	V$GR_Q6	nuclear receptor subfamily 3, group C, member 1 (glucocorticoid receptor)	NR3C1	V$GR_Q6_01	V$GR_Q6_01		NaN	NaN	NaN	NaN	NaN		NaN	NaN	NaN	NaN	NaN
ENSG00000113722		4.57873e-38	9.65685e-32	6.05011e-16	9.07387e-17	8.62478e-08	-0.879395	-0.845855	-0.880816	-0.589429	-0.348691	-0.0366397	7.98e-12	-0.44807	CDX1									NaN	NaN	NaN	NaN	NaN	V$CDX1_Q5,V$CDX_Q5	7.62787	1.40305	5.43665	1	4.21983e-23
ENSG00000115844		0.000968965	0.000648098	5.98024e-05	0.414817	2.00214e-22	0.0804491	0.0713049	0.126168	0.0243494	0.338673	NaN	NaN	NaN	DLX2									NaN	NaN	NaN	NaN	NaN	V$TEAD4DLX2_01	3.86967	0.594463	6.50952	0.7745	8.20249e-81
ENSG00000116132		6.87302e-36	2.20528e-30	6.58503e-10	7.74756e-05	3.15597e-39	1.32112	1.12625	1.11663	0.517764	1.30964	0.0864364	2.68e-13	0.434201	PRRX1								V$PRRX1_02,V$PRRX1_03	1.59229	0.439508	3.62288	0.9544	4.47809e-15	V$K2B_01,V$PRRX1_02,V$PRRX1_03	4.18816	0.735331	5.8766	0.9535	2.49388e-41
ENSG00000116604		5.33037e-25	6.84099e-32	1.00413e-13	1.4886e-16	0.112685	-0.509103	-0.542739	-0.717049	-0.521194	-0.0722732	NaN	NaN	NaN	MEF2D								V$MEF2_Q6_01,V$MEF2_Q6_03	1.46081	0.422604	3.45669	0.7994	1.11391e-12	V$MEF2_Q6_01,V$MEF2_Q6_03	2.8505	0.487404	5.84834	0.7952	2.86961e-41
ENSG00000116833		1.16529e-99	8.21111e-118	8.89404e-36	5.22056e-65	5.9761e-96	-2.15002	-2.01765	-1.95008	-1.89077	-1.64436	-0.735034	7.67e-17	0.578136	NR5A2							V$LRH1_Q5_01		NaN	NaN	NaN	NaN	NaN		NaN	NaN	NaN	NaN	NaN
ENSG00000119547		1.02429e-12	1.16202e-37	1.07292e-10	7.34215e-14	2.59465e-55	0.836226	0.574447	0.53047	0.393807	0.84191	0.265043	2.2e-16	-0.528966	ONECUT2									NaN	NaN	NaN	NaN	NaN	V$HNF6_Q6,V$HOXB13ONECUT2_01	2.69125	0.476134	5.7204	0.8212	1.38344e-26
ENSG00000122691		4.3512e-60	2.19789e-60	1.33985e-20	6.96823e-19	4.62612e-57	1.50064	1.34275	1.47919	0.939251	1.36179	-0.136782	2.24e-21	0.556588	TWIST1							V$TWIST1_01		NaN	NaN	NaN	NaN	NaN		NaN	NaN	NaN	NaN	NaN
ENSG00000124813		1.12859e-06	9.77687e-12	0.227611	1.29122e-07	0.626185	-0.324572	-0.398175	-0.190287	-0.447971	-0.0283922	NaN	NaN	NaN	RUNX2	runt-related transcription factor 2	RUNX2	V$AML_Q6						NaN	NaN	NaN	NaN	NaN		NaN	NaN	NaN	NaN	NaN
ENSG00000125398		2.16327e-93	2.35477e-104	1.1109e-35	3.09988e-74	2.74053e-158	1.81742	1.81553	1.6361	1.88125	2.28921	-0.19452	8.09e-10	-0.322806	SOX9							V$SOX9_05,V$SOX9_07		NaN	NaN	NaN	NaN	NaN	V$SOX9_06,V$SOX9_07,V$SOX9_08	1.43321	0.253563	5.6523	0.6829	1.88061e-20
ENSG00000125798	FOXA2	3.43221e-14	1.12694e-22	0.00204772	2.11412e-11	7.15495e-52	0.767487	0.81354	0.5994	0.821463	1.31201	-0.364462	5.09e-10	-0.33179	FOXA2	forkhead box A2	FOXA2	V$HNF3_Q6_01	forkhead box A2	FOXA2	V$HNF3_Q6_01			NaN	NaN	NaN	NaN	NaN		NaN	NaN	NaN	NaN	NaN
ENSG00000125952		1.77106e-12	5.74742e-22	1.08536e-05	2.27377e-16	0.00229306	-0.274637	-0.336725	-0.34205	-0.436991	0.141812	NaN	NaN	NaN	MAX							V$MYC_Q2		NaN	NaN	NaN	NaN	NaN		NaN	NaN	NaN	NaN	NaN
ENSG00000126778		3.9691e-20	2.50261e-45	1.03979e-26	2.31259e-44	6.52904e-57	0.520146	0.73761	0.709288	0.776617	0.874229	0.162856	1.86e-05	0.250133	SIX1							V$SIX1_01		NaN	NaN	NaN	NaN	NaN		NaN	NaN	NaN	NaN	NaN
ENSG00000129514	FOXA1	8.25933e-35	6.96962e-43	3.43393e-15	1.19444e-22	7.59515e-15	-1.42212	-1.36118	-1.27825	-1.29638	-0.768111	0.183001	4.65e-13	-0.430367	FOXA1	forkhead box A1	FOXA1	V$HNF3_Q6_01	forkhead box A1	FOXA1	V$HNF3_Q6_01			NaN	NaN	NaN	NaN	NaN		NaN	NaN	NaN	NaN	NaN
ENSG00000129654		0.00767209	9.74917e-09	0.0867352	1.11391e-05	3.69193e-15	0.288796	0.569769	0.316777	0.572489	0.754946	NaN	NaN	NaN	FOXJ1								V$FOX_Q2	3.4183	1.02834	3.32411	0.7919	3.92065e-41		NaN	NaN	NaN	NaN	NaN
ENSG00000134852		0.00391838	1.18572e-05	0.0636449	1.24976e-05	5.88639e-32	0.152801	0.195341	0.189725	0.272387	0.660252	NaN	NaN	NaN	CLOCK							V$TEAD4CLOCK_01		NaN	NaN	NaN	NaN	NaN		NaN	NaN	NaN	NaN	NaN
ENSG00000136997	MYC	8.90936e-75	1.57933e-111	4.73756e-46	6.59427e-67	4.38816e-141	1.89113	2.22551	2.29813	2.12612	2.44186	-0.567224	4.84e-22	-0.681563	MYC							V$MYC_Q2		NaN	NaN	NaN	NaN	NaN		NaN	NaN	NaN	NaN	NaN
ENSG00000137203		3.56393e-45	8.31684e-35	2.92371e-17	4.70598e-26	2.25991e-63	1.55606	1.16488	1.29661	1.18009	1.61487	0.472812	4.72e-06	0.245595	TFAP2A							V$TFAP2A_10		NaN	NaN	NaN	NaN	NaN		NaN	NaN	NaN	NaN	NaN
ENSG00000137273		3.54328e-50	6.03181e-62	1.84443e-16	6.82988e-29	7.24235e-34	-1.25729	-1.251	-1.17391	-1.12069	-0.858035	-0.368285	1.27e-07	0.339647	FOXF2								V$FOX_Q2	3.4183	1.02834	3.32411	0.7919	3.92065e-41		NaN	NaN	NaN	NaN	NaN
ENSG00000137309	HMGA1	1.19946e-98	9.11263e-102	1.29486e-40	1.12929e-62	9.21925e-121	1.56198	1.48409	1.47264	1.4217	1.75826	-0.219778	3.55e-08	-0.327829	HMGA1	high mobility group AT-hook 1	HMGA1	V$HMGIY_01	high mobility group AT-hook 1	HMGA1	V$HMGIY_Q3			NaN	NaN	NaN	NaN	NaN		NaN	NaN	NaN	NaN	NaN
ENSG00000139515	PDX1	6.84189e-53	1.52151e-79	1.13164e-09	1.24199e-24	1.15341e-164	2.7136	2.70332	2.32502	2.5651	2.86912	-0.407244	4.01e-16	0.54075	PDX1								V$IPF1_01,V$PDX1_05,V$PDX1_06	1.59229	0.490221	3.95253	0.9364	2.15613e-17	V$IPF1_01,V$IPF1_05,V$IPF1_06,V$PDX1_05,V$PDX1_06	5.23919	0.966355	9.08233	0.9344	2.37357e-45
ENSG00000141905		0.390656	0.000309988	0.0543953	0.0029751	1.77367e-05	-0.078866	-0.269626	-0.302453	-0.306881	0.291997	0.115723	1.03e-08	-0.34741	NFIC							V$NF1C_01,V$NF1C_02		NaN	NaN	NaN	NaN	NaN		NaN	NaN	NaN	NaN	NaN
ENSG00000149948	HMGA2	7.06155e-11	3.29575e-17	8.77775e-08	1.17802e-06	9.63379e-25	0.616422	0.856827	0.814508	0.533227	1.01565	-0.241684	3.21e-08	-0.284446	HMGA2				high mobility group AT-hook 2	HMGA2	V$HMGIY_Q3			NaN	NaN	NaN	NaN	NaN	V$HMGA2_01	1.59246	0.281736	5.6523	0.7553	4.65881e-31
ENSG00000156127	BATF	2.85691e-11	2.22336e-25	0.000406989	1.79237e-06	2.29386e-36	0.650051	0.921526	0.672989	0.606634	1.02776	0.221893	1.4e-10	-0.416383	BATF				basic leucine zipper transcription factor, ATF-like	BATF	V$BATF_03			NaN	NaN	NaN	NaN	NaN		NaN	NaN	NaN	NaN	NaN
ENSG00000159184		0.000478796	1.36845e-05	0.0952762	0.612476	0.00101814	-1.21215	-1.31537	-1.45211	-0.349368	-0.622765	NaN	NaN	NaN	HOXB13									NaN	NaN	NaN	NaN	NaN	V$HOXB13ONECUT2_01	2.69125	0.476134	5.6523	0.7585	2.69546e-51
ENSG00000159216	RUNX1	5.73456e-76	1.36104e-87	2.80643e-31	4.62563e-41	7.74882e-118	1.09825	1.06439	1.10148	0.910637	1.52525	-0.0570486	2.65e-18	-0.5555	RUNX1	runt-related transcription factor 1	RUNX1	V$AML_Q6						NaN	NaN	NaN	NaN	NaN		NaN	NaN	NaN	NaN	NaN
ENSG00000160973		0.00363821	1.20695e-15	0.0191878	0.185074	0.906615	-0.207994	-0.463496	-0.314749	-0.14649	0.00694411	NaN	NaN	NaN	FOXH1								V$FOX_Q2	3.4183	1.02834	3.32411	0.7919	3.92065e-41		NaN	NaN	NaN	NaN	NaN
ENSG00000162367		1.42861e-07	3.70509e-18	0.594576	3.16373e-07	0.263423	-0.251419	-0.342292	-0.0688999	-0.264294	-0.0569474	NaN	NaN	NaN	TAL1				T-cell acute lymphocytic leukemia 1	TAL1	V$TAL1BETAITF2_01			NaN	NaN	NaN	NaN	NaN		NaN	NaN	NaN	NaN	NaN
ENSG00000163132		4.7154e-09	4.25713e-14	0.0206858	3.2452e-05	6.89931e-106	1.4504	1.50718	1.623	1.76116	1.98845	0.274352	6.36e-06	0.275273	MSX1							V$MSX1_01	V$MSX1_04,V$MSX1_05,V$MSX1_Q5	1.4316	0.357805	4.16503	0.918	5.17461e-15	V$MSX1_02,V$MSX1_04,V$MSX1_05,V$MSX1_Q5	3.8219	0.743783	9.35873	0.918	2.49388e-41
ENSG00000164749	HNF4G	6.80999e-23	1.61029e-26	3.97178e-07	3.91557e-14	0.000518169	-0.695373	-0.703071	-0.725195	-0.70805	-0.209467	0.064151	5.04e-09	-0.364834	HNF4G	hepatocyte nuclear factor 4, gamma	HNF4G	V$HNF4_Q6	hepatocyte nuclear factor 4, gamma	HNF4G	V$HNF4_Q6			NaN	NaN	NaN	NaN	NaN		NaN	NaN	NaN	NaN	NaN
ENSG00000165556		8.17487e-19	6.66311e-05	0.000135676	0.117677	0.578132	-0.776193	-0.319824	-0.48679	-0.143581	-0.0413154	-0.247007	1.07e-07	-0.278613	CDX2							V$CDX2_Q5		NaN	NaN	NaN	NaN	NaN	V$CDX2_04,V$CDX2_Q5,V$CDX_Q5	7.62787	1.40305	5.43665	0.845	2.71819e-34
ENSG00000167074		8.90002e-61	5.8439e-76	3.0108e-22	1.35399e-38	4.83408e-41	-1.22742	-1.24974	-1.36637	-1.25164	-0.784511	0.167344	1.28e-10	-0.363745	TEF								V$TEF_04	1.41699	0.456413	3.10462	0.8186	1.23787e-16	V$TEF_04,V$TEF_Q6	2.32499	0.450778	9.15816	0.8198	1.7965e-41
ENSG00000168875		3.82016e-11	5.84825e-11	0.0421259	0.00274882	2.04368e-59	1.02782	1.18168	1.07262	0.966754	1.2551	0.120399	1.32e-06	0.290638	SOX14								V$SOX14_07	1.02257	0.318362	3.21197	0.7157	5.81998e-13		NaN	NaN	NaN	NaN	NaN
ENSG00000169016	E2F6	5.10125e-80	2.18141e-97	1.89238e-32	8.85125e-48	3.07627e-105	0.852742	0.88764	0.858404	0.792501	1.25907	-0.203544	1.38e-11	-0.419932	E2F6	E2F transcription factor 6	E2F6	V$E2F6_01						NaN	NaN	NaN	NaN	NaN		NaN	NaN	NaN	NaN	NaN
ENSG00000169856		0.654433	0.00720135	0.0771354	1	8.6061e-23	0.010695	0.0468046	0.0584394	-0.000756433	0.350248	NaN	NaN	NaN	ONECUT1									NaN	NaN	NaN	NaN	NaN	V$HNF6_Q6	1.33766	0.233841	5.7204	0.8212	1.38344e-26
ENSG00000170608		6.79462e-06	6.52353e-14	1.31311e-08	5.90954e-08	0.0380751	-0.340025	-0.468007	-0.754558	-0.456765	0.138333	NaN	NaN	NaN	FOXA3	forkhead box A3	FOXA3	V$HNF3_Q6_01	forkhead box A3	FOXA3	V$HNF3_Q6_01			NaN	NaN	NaN	NaN	NaN		NaN	NaN	NaN	NaN	NaN
ENSG00000175745		1.96541e-08	4.12861e-08	0.0294822	1	2.00112e-15	0.430236	0.349813	0.28706	-0.0181367	0.603866	NaN	NaN	NaN	NR2F1	nuclear receptor subfamily 2, group F, member 1	NR2F1	V$HNF4_Q6	nuclear receptor subfamily 2, group F, member 1	NR2F1	V$HNF4_Q6			NaN	NaN	NaN	NaN	NaN		NaN	NaN	NaN	NaN	NaN
ENSG00000175879		5.03517e-13	2.25336e-12	0.000942238	9.19174e-22	9.35634e-05	-0.540422	-0.49888	-0.450059	-0.935528	-0.284077	-0.0983819	5.97e-10	-0.331832	HOXD8							V$HOXD8_03		NaN	NaN	NaN	NaN	NaN	V$HOXD8_03	5.07994	0.943816	5.38234	0.882	1.39112e-91
ENSG00000176399		7.79138e-23	4.25688e-21	3.32274e-80	8.1098e-34	1.49976e-31	-0.987193	-1.03007	-1.0268	-0.976481	-0.607812	-0.509628	3.78e-08	0.33191	DMRTA1							V$DMRT4_01		NaN	NaN	NaN	NaN	NaN		NaN	NaN	NaN	NaN	NaN
ENSG00000176842	IRX5	9.87954e-12	9.57637e-16	0.0128628	0.000150206	1.92349e-75	1.08119	0.876912	0.919999	0.889708	1.15496	0.355055	2.25e-11	0.400222	IRX5				iroquois homeobox 5	IRX5	V$IRX5_01	V$IRX5_03	V$IRX5_01	2.01592	0.600098	3.35932	0.7967	2.66663e-25		NaN	NaN	NaN	NaN	NaN
ENSG00000177426	TGIF1	1.11965e-57	5.25103e-82	1.76439e-23	1.27851e-48	1.74938e-109	1.0074	1.04131	0.891966	1.003	1.51072	-0.281639	2.51e-08	-0.294455	TGIF1	TGFB-induced factor homeobox 1	TGIF1	V$TGIF_02						NaN	NaN	NaN	NaN	NaN	V$TGIF_01	1.0351	0.183129	5.6523	0.8769	9.30892e-21
ENSG00000177508		8.33566e-05	4.24428e-07	0.128344	0.0855442	6.91516e-50	0.876849	0.875641	0.975523	0.615277	1.12668	0.306905	3.31e-05	0.247111	IRX3							V$IRX3_02		NaN	NaN	NaN	NaN	NaN		NaN	NaN	NaN	NaN	NaN
ENSG00000178573		1.04427e-35	1.94603e-39	8.28968e-12	3.5217e-23	6.55678e-23	-1.04726	-0.983657	-1.14549	-1.12578	-0.687224	0.248323	1.44e-15	-0.572028	MAF							V$CMAF_Q5		NaN	NaN	NaN	NaN	NaN		NaN	NaN	NaN	NaN	NaN
ENSG00000185551		0.940382	0.0101583	0.0132086	4.61113e-05	1.22507e-13	-0.0139255	-0.109743	-0.21084	-0.238117	0.40747	NaN	NaN	NaN	NR2F2	nuclear receptor subfamily 2, group F, member 2	NR2F2	V$HNF4_Q6	nuclear receptor subfamily 2, group F, member 2	NR2F2	V$HNF4_Q6			NaN	NaN	NaN	NaN	NaN		NaN	NaN	NaN	NaN	NaN
ENSG00000185630		1.01367e-33	2.15542e-44	1.39666e-10	3.14319e-27	1.21277e-13	-0.948659	-0.944833	-0.841252	-1.07706	-0.469026	0.162899	1.08e-10	-0.362784	PBX1							V$PBX1_03	V$PBX1_04	1.44621	0.439508	3.29051	0.845	3.50689e-18	V$PBX1_01	2.96197	0.507125	5.84071	0.8561	1.12016e-57
ENSG00000186564		3.6732e-39	7.80206e-34	2.24308e-12	1.806e-15	8.22181e-17	-1.11922	-0.903626	-1.04479	-0.808829	-0.55691	-0.0675468	3.36e-07	-0.256744	FOXD2								V$FOXD2_01	1.49003	0.419787	3.54949	0.8068	2.27852e-20	V$FOXD2_01	2.81865	0.428239	6.58196	0.8064	8.34952e-60
ENSG00000187140		3.25729e-36	5.72101e-50	1.16203e-31	1.26441e-30	9.85671e-16	-0.465505	-0.510181	-0.486218	-0.473205	-0.29955	NaN	NaN	NaN	FOXD3								V$FOX_Q2	3.4183	1.02834	3.32411	0.7919	3.92065e-41		NaN	NaN	NaN	NaN	NaN
ENSG00000196628	TCF4	0.00075528	6.93889e-05	0.00446084	4.06323e-05	0.778485	-0.276704	-0.287518	-0.457499	-0.429098	0.0213335	-0.165772	2.18e-06	0.332392	TCF4				transcription factor 4	TCF4	V$TAL1BETAITF2_01			NaN	NaN	NaN	NaN	NaN		NaN	NaN	NaN	NaN	NaN
ENSG00000197905	TEAD4	6.34902e-113	6.35777e-142	4.47481e-49	3.69721e-71	2.43283e-175	1.92134	2.03697	1.94891	1.8288	2.33527	-0.452757	1.26e-20	-0.588801	TEAD4							V$TEAD4CLOCK_01		NaN	NaN	NaN	NaN	NaN	V$TEAD4ALX4_01,V$TEAD4DLX2_01,V$TEAD4HOXA2_01,V$TEAD4HOXA3_01	3.86967	0.594463	7.59528	0.7745	6.76195e-53
ENSG00000198521	ZNF43	1.26788e-40	1.08989e-47	2.11416e-19	1.33077e-17	5.47957e-21	-1.06163	-1.04207	-1.0059	-0.705589	-0.710943	-0.762997	8.9e-07	0.295783	ZNF43	zinc finger protein 43	ZNF43	V$ZNF43_01						NaN	NaN	NaN	NaN	NaN		NaN	NaN	NaN	NaN	NaN
ENSG00000198546		1.85132e-41	4.76168e-57	1.22767e-23	2.70561e-27	2.74242e-80	0.727963	0.796269	0.827677	0.611396	1.19634	-0.0417165	1.3e-06	-0.246754	ZNF511							V$ZNF511_01		NaN	NaN	NaN	NaN	NaN		NaN	NaN	NaN	NaN	NaN
ENSG00000204103	MAFB	1.62499e-08	1.8666e-12	0.00298078	5.86506e-08	0.00270567	-0.52961	-0.576722	-0.566217	-0.677568	-0.225954	-0.243783	5.88e-05	0.279877	MAFB				v-maf musculoaponeurotic fibrosarcoma oncogene homolog B (avian)	MAFB	V$MAFB_Q4			NaN	NaN	NaN	NaN	NaN		NaN	NaN	NaN	NaN	NaN
ENSG00000213999		0.0636056	0.0127963	0.623928	0.677018	0.000766248	-0.188996	-0.221846	-0.157126	-0.0878491	0.210977	NaN	NaN	NaN	MEF2B								V$MEF2_Q6_03	1.46081	0.422604	3.45669	0.7967	2.01984e-19	V$MEF2_Q6_03	2.8505	0.487404	5.84834	0.7904	1.25418e-55
ENSG00000257591	ZNF625	7.83476e-30	3.56773e-43	0.000204649	2.09374e-08	1.17776e-10	-0.682381	-0.78221	-0.403692	-0.460516	-0.365416	-0.667484	1.47e-16	0.557835	ZNF625	zinc finger protein 625	ZNF625	V$ZNF625_02						NaN	NaN	NaN	NaN	NaN		NaN	NaN	NaN	NaN	NaN
ENSG00000257923		5.63709e-08	2.29888e-06	0.282729	3.83707e-09	3.2451e-41	0.262654	0.221866	0.100815	0.31382	0.727625	NaN	NaN	NaN	CUX1							V$CUX1PITX1_01		NaN	NaN	NaN	NaN	NaN		NaN	NaN	NaN	NaN	NaN
