# Supplementary material for: Walking pathways with positive feedback loops reveal DNA methylation biomarkers of colorectal cancer
Source: BMC Bioinformatics. 2019 Apr 18;20(Suppl 4):119. doi: 10.1186/s12859-019-2687-7 (PMC6471696; doi:10.1186/s12859-019-2687-7)
Supplement: Supplementary file 5 — Table S10. The list of 273 potential master-regulators (representing 97 genes - several isoforms of the same protein were considered as independent potential master-regulators by the algorithm) that may control activity of 19 TFs. (XLSX 101 kb) [file 12859_2019_2687_MOESM5_ESM.xlsx]

## Sheet: Table SM10
ID	Master molecule name	gene_short_name	cluster	logFC III_stage vs. Normal	logFC II_stage vs. Normal	logFC IV_stage vs. Normal	logFC I_stage vs. Normal	Cancer_vs_Ctr logFC	Meth_logFC	correl	Score	abs_Meth_logFC	abs_correl					Cancer_vs_Ctr logFC	correl	Score		rank_sum			Meth_logFC
MO000019613	c-Myc-isoform1(h)	MYC		1.89113	2.22551	2.29813	2.12612	2.44186	-0.681563	-0.497958	0.724849	0.681563	0.497958	19	10	11	9	10	9	8		76			24
MO000027279	c-Myc-isoform2(h)	MYC		1.89113	2.22551	2.29813	2.12612	2.44186	-0.681563	-0.497958	0.640308	0.681563	0.497958	20	11	12	10	11	10	10		84			25
MO000145360	SEMP1(h)	CLDN1	CLDN1	3.91462	3.93558	4.1058	3.44402	4.14631	-0.696098	-0.484802	0.367331	0.696098	0.484802	5	5	5	6	5	16	163		205			21
MO000128199	claudin2(h)	CLDN2		4.11703	4.69458	4.81391	4.3008	4.79512	-0.486421	-0.393417	0.34306	0.486421	0.393417	4	1	1	1	1	35	176		219			164
MO000332988	c-Myc-isoform1(h){ub}n	MYC		1.89113	2.22551	2.29813	2.12612	2.44186	-0.681563	-0.497958	0.396386	0.681563	0.497958	21	12	13	11	12	11	148		228			26
MO000036572	MLTK-isoform1(h)	MLTK		1.43536	1.62642	1.36423	1.32417	1.90553	-0.533766	-0.397423	0.568803	0.533766	0.397423	43	34	49	40	32	32	19		249			117
MO000036573	MLTK-isoform2(h)	MLTK		1.43536	1.62642	1.36423	1.32417	1.90553	-0.533766	-0.397423	0.56882	0.533766	0.397423	44	35	50	41	33	33	17		253			118
MO000158699	MLTK-isoform3(h)	MLTK		1.43536	1.62642	1.36423	1.32417	1.90553	-0.533766	-0.397423	0.56882	0.533766	0.397423	45	36	51	42	34	34	18		260			119
MO000094911	c-Met-isoform2(h)	MET		1.6077	1.57426	1.55636	1.70917	2.09404	-0.509698	-0.227279	0.505666	0.509698	0.227279	25	38	32	19	20	96	37		267			153
MO000138270	DcR3(h)	TNFRSF6B		3.6288	3.70252	3.64909	4.29975	4.12857	-0.631626	-0.320589	0.337488	0.631626	0.320589	6	6	6	2	6	68	178		272			64
MO000094913	c-Met-isoform1(h)	MET		1.6077	1.57426	1.55636	1.70917	2.09404	-0.509698	-0.227279	0.505666	0.509698	0.227279	26	39	33	20	21	97	38		274			154
MO000256110	c-Met-isoform3(h)	MET		1.6077	1.57426	1.55636	1.70917	2.09404	-0.509698	-0.227279	0.505666	0.509698	0.227279	27	40	34	21	22	98	39		281			155
MO000092174	BMP7(h)	BMP7		1.81298	1.8643	2.37019	1.65152	2.08591	-0.453587	-0.124899	0.553983	0.453587	0.124899	22	19	9	25	23	162	27		287			176
MO000207469	col1A1(h)	COL1A1		2.31782	2.05571	2.31104	1.33955	2.08467	-0.4285	-0.141791	0.501767	0.4285	0.141791	11	14	10	39	24	160	40		298			198
MO000042778	amphiregulin-NTF(h)	AREG		1.35593	1.56628	1.2387	1.6485	1.71057	-0.643509	-0.437725	0.49412	0.643509	0.437725	52	41	75	26	44	24	47		309			46
MO000130714	Shh(h)	SHH		1.51818	1.54204	1.23447	1.50959	1.92599	-0.713822	-0.250303	0.513394	0.713822	0.250303	37	43	77	30	31	89	36		343			7
MO000141330	MKP-2-isoform1(h)	DUSP4		2.28548	1.75295	1.71914	1.69417	2.30945	-0.40822	-0.0179338	0.75057	0.40822	0.0179338	12	21	24	23	13	244	6		343			218
MO000142174	s100p(h)	S100P	S100P	2.01831	1.78596	1.52767	1.95825	2.30543	-0.416061	-0.235644	0.379218	0.416061	0.235644	14	20	39	13	15	91	154		346			214
MO000281005	MKP-2-isoform2(h)	DUSP4		2.28548	1.75295	1.71914	1.69417	2.30945	-0.40822	-0.0179338	0.75057	0.40822	0.0179338	13	22	25	24	14	245	7		350			219
MO000080033	IL-6(h)	IL6		2.32621	2.34581	1.64326	1.97987	2.26613	-0.582299	0.00359946	0.759241	0.582299	0.00359946	10	9	29	12	16	273	5		354			88
MO000075858	eNOS(h)	NOS3		1.55511	1.72253	2.00259	1.45977	1.95848	-0.631325	-0.0592939	0.560084	0.631325	0.0592939	33	23	18	34	27	205	23		363			65
MO000166303	wnt2(h)	WNT2	WNT2	2.46414	2.50293	2.0121	2.17097	2.49427	0.287792	0.127593	0.384865	0.287792	0.127593	8	8	17	8	9	161	153		364			250
MO000117081	inhibin beta A(h)	INHBA		3.17079	2.9226	2.89416	2.49111	3.00506	-0.518251	0.104885	0.406162	0.518251	0.104885	7	7	7	7	8	187	145		368			145
MO000271363	eNOS13C(h)	NOS3		1.55511	1.72253	2.00259	1.45977	1.95848	-0.631325	-0.0592939	0.560089	0.631325	0.0592939	34	24	19	35	29	207	21		369			67
MO000286601	eNOS13B(h)	NOS3		1.55511	1.72253	2.00259	1.45977	1.95848	-0.631325	-0.0592939	0.560089	0.631325	0.0592939	35	25	20	36	30	208	22		376			68
MO000110307	PEA3-isoform1(h)	ETV4		4.36815	4.30844	4.11146	4.20021	4.60575	-0.430336	-0.186614	0.277378	0.430336	0.186614	1	2	2	3	2	130	244		384			195
MO000286299	PEA3-isoform2(h)	ETV4		4.36815	4.30844	4.11146	4.20021	4.60575	-0.430336	-0.186614	0.277378	0.430336	0.186614	2	3	3	4	3	131	245		391			196
MO000334550	PEA3-isoform3(h)	ETV4		4.36815	4.30844	4.11146	4.20021	4.60575	-0.430336	-0.186614	0.277378	0.430336	0.186614	3	4	4	5	4	132	246		398			197
MO000188417	ZNRF3-isoform1(h)	ZNRF3		1.30101	1.51604	1.54398	1.28352	1.86534	-0.454667	-0.353682	0.385599	0.454667	0.353682	55	47	35	44	35	40	152		408			174
MO000126015	amphiregulin(h)	AREG		1.35593	1.56628	1.2387	1.6485	1.71057	-0.643509	-0.437725	0.409124	0.643509	0.437725	53	42	76	27	45	25	143		411			47
MO000277323	ZNRF3-isoform2(h)	ZNRF3		1.30101	1.51604	1.54398	1.28352	1.86534	-0.454667	-0.353682	0.385655	0.454667	0.353682	56	48	36	45	36	41	151		413			175
MO000089119	IL-11-isoform1(h)	IL11		1.98067	1.91554	1.6691	1.7889	2.03913	-0.567665	0.0822176	0.401424	0.567665	0.0822176	15	17	26	17	25	196	146		442			99
MO000026447	AP-2alphaB(h)	TFAP2A	TFAP2A	1.55606	1.16488	1.29661	1.18009	1.61487	0.245595	0.18302	0.493384	0.245595	0.18302	29	79	59	50	49	136	48		450			270
MO000102653	IRAK-2(h)	IRAK2		1.3202	1.34506	1.08184	1.29236	1.61399	-0.444308	-0.418819	0.445535	0.444308	0.418819	54	54	129	43	54	29	89		452			178
MO000032262	AP-2alphaA(h)	TFAP2A	TFAP2A	1.55606	1.16488	1.29661	1.18009	1.61487	0.245595	0.18302	0.493383	0.245595	0.18302	30	80	60	51	50	137	51		459			271
MO000270829	AP-2alpha-isoform2(h)	TFAP2A	TFAP2A	1.55606	1.16488	1.29661	1.18009	1.61487	0.245595	0.18302	0.493383	0.245595	0.18302	31	81	61	52	51	138	50		464			272
MO000224338	THBS2(h)	THBS2		2.45317	2.17373	2.44779	1.18784	2.20296	-0.525915	0.103588	0.343311	0.525915	0.103588	9	13	8	49	17	195	175		466			128
MO000311863	AP-2alpha-isoform5(h)	TFAP2A	TFAP2A	1.55606	1.16488	1.29661	1.18009	1.61487	0.245595	0.18302	0.493384	0.245595	0.18302	32	82	62	53	52	139	49		469			273
MO000097276	iNOS-isoform1(h)	NOS2		1.24184	1.5219	1.05477	1.83752	1.86187	-0.420318	0.0712708	0.875212	0.420318	0.0712708	59	44	143	14	38	199	1		498			206
MO000097277	iNOS-isoform2(h)	NOS2		1.24184	1.5219	1.05477	1.83752	1.86187	-0.420318	0.0712708	0.875212	0.420318	0.0712708	60	45	144	15	39	200	2		505			207
MO000156659	col4a1-isoform1(h)	COL4A1		1.9104	1.99344	1.98016	1.63944	2.1453	-0.69478	-0.159824	0.221229	0.69478	0.159824	17	15	22	28	18	151	257		508			22
MO000254745	col4a1-isoform2(h)	COL4A1		1.9104	1.99344	1.98016	1.63944	2.1453	-0.69478	-0.159824	0.221229	0.69478	0.159824	18	16	23	29	19	152	258		515			23
MO000165355	IL-23p19(h)	IL23A		1.164	1.32809	1.44429	1.21784	1.65284	-0.533981	-0.467264	0.284867	0.533981	0.467264	77	56	47	48	48	20	232		528			116
MO000312209	IL-11-isoform2(h)	IL11		1.98067	1.91554	1.6691	1.7889	2.03913	-0.567665	0.0822176	0.288469	0.567665	0.0822176	16	18	27	18	26	197	229		531			100
MO000045694	Hsp90-beta(h)	HSP90AB1		1.41419	1.40614	1.5429	1.2652	1.65367	-0.47882	-0.185703	0.31534	0.47882	0.185703	49	51	37	47	47	133	204		568			171
MO000020337	MIS(h)	AMH	AMH,JSRP1	1.39502	1.35049	1.41547	0.798711	1.51218	0.340906	0.42105	0.374899	0.340906	0.42105	50	53	48	175	87	27	155		595			237
MO000119587	eNOS(h){pS1177}	NOS3		1.55511	1.72253	2.00259	1.45977	1.95848	-0.631325	-0.0592939	0.278507	0.631325	0.0592939	36	26	21	37	28	206	242		596			66
MO000123188	Fcgamma RIIIB(h)	FCGR3B		1.61361	1.645	1.53615	1.709	1.72731	-0.573146	0.0484946	0.283878	0.573146	0.0484946	24	27	38	22	40	218	233		602			90
MO000086946	Pkm2-isoform-M2(h)	PKM		1.15249	1.06862	1.10854	0.845841	1.30143	-0.582915	-0.499638	0.555315	0.582915	0.499638	85	115	100	153	121	6	26		606			85
MO000086948	Pkm2-isoform-M1(h)	PKM		1.15249	1.06862	1.10854	0.845841	1.30143	-0.582915	-0.499638	0.555481	0.582915	0.499638	86	116	101	154	122	7	25		611			86
MO000216163	MME(h)	MME	MME	1.27373	1.4089	1.14768	1.37377	1.54836	0.334684	-0.244753	0.313637	0.334684	0.244753	57	50	97	38	64	90	215		611			238
MO000094886	TRAF5-isoform1(h)	TRAF5		1.02011	1.06	1.26353	1.04853	1.56631	-0.498331	-0.343298	0.433832	0.498331	0.343298	126	129	66	90	61	44	96		612			159
MO000271231	Pkm2-isoform3(h)	PKM		1.15249	1.06862	1.10854	0.845841	1.30143	-0.582915	-0.499638	0.555482	0.582915	0.499638	87	117	102	155	123	8	24		616			87
MO000335315	TRAF5-isoform2(h)	TRAF5		1.02011	1.06	1.26353	1.04853	1.56631	-0.498331	-0.343298	0.433833	0.498331	0.343298	127	130	67	91	62	45	94		616			160
MO000335316	TRAF5-isoform3(h)	TRAF5		1.02011	1.06	1.26353	1.04853	1.56631	-0.498331	-0.343298	0.433833	0.498331	0.343298	128	131	68	92	63	46	95		623			161
MO000134787	ANG-2-isoform1(h)	ANGPT2	ANGPT2,MCPH1	1.51007	1.6294	1.33076	1.47319	1.7245	0.307567	0.0150521	0.328001	0.307567	0.0150521	38	31	56	31	41	247	193		637			247
MO000254205	ANG-2-isoform2(h)	ANGPT2	ANGPT2,MCPH1	1.51007	1.6294	1.33076	1.47319	1.7245	0.307567	0.0150521	0.328001	0.307567	0.0150521	39	32	57	32	42	248	194		644			248
MO000254206	ANG-2-isoform3(h)	ANGPT2	ANGPT2,MCPH1	1.51007	1.6294	1.33076	1.47319	1.7245	0.307567	0.0150521	0.328001	0.307567	0.0150521	40	33	58	33	43	249	195		651			249
MO000080123	GM-CSF(h)	CSF2		1.3769	1.31399	1.10097	1.27467	1.40421	-0.584853	-0.00705621	0.604365	0.584853	0.00705621	51	57	124	46	112	263	13		666			84
MO000117396	MT1-MMP(h)	MMP14		1.26957	1.04653	1.21839	0.79265	1.43854	-0.486456	-0.212144	0.619394	0.486456	0.212144	58	135	78	177	105	113	12		678			163
MO000156081	BM039-isoform1(h)	CENPN		1.24126	1.18999	1.2061	1.07926	1.59244	-0.696242	-0.261364	0.214026	0.696242	0.261364	62	73	79	60	56	82	266		678			16
MO000156082	BM039-isoform2(h)	CENPN		1.24126	1.18999	1.2061	1.07926	1.59244	-0.696242	-0.261364	0.214026	0.696242	0.261364	63	74	80	61	57	83	267		685			17
MO000125682	ADAM12-isoform2(h)	ADAM12		1.76469	1.58738	1.56302	1.14357	1.66413	-0.469078	-0.00597302	0.284896	0.469078	0.00597302	23	37	31	55	46	264	231		687			172
MO000122289	CD90(h)	THY1	THY1	1.44571	1.44419	1.44682	0.923951	1.59717	0.530246	0.17394	0.288864	0.530246	0.17394	42	49	46	123	55	145	228		688			126
MO000280978	BM039-isoform3(h)	CENPN		1.24126	1.18999	1.2061	1.07926	1.59244	-0.696242	-0.261364	0.214026	0.696242	0.261364	64	75	81	62	58	84	268		692			18
MO000280979	BM039-isoform4(h)	CENPN		1.24126	1.18999	1.2061	1.07926	1.59244	-0.696242	-0.261364	0.214026	0.696242	0.261364	65	76	82	63	59	85	269		699			19
MO000093774	TWIST(h)	TWIST1	TWIST1	1.50064	1.34275	1.47919	0.939251	1.36179	0.556588	-0.0182897	0.452096	0.556588	0.0182897	41	55	44	120	114	243	83		700			102
MO000280980	BM039-isoform5(h)	CENPN		1.24126	1.18999	1.2061	1.07926	1.59244	-0.696242	-0.261364	0.214026	0.696242	0.261364	66	77	83	64	60	86	270		706			20
MO000207470	col1a2(h)	COL1A2		1.58314	1.3882	1.66019	0.682288	1.45255	-0.560105	-0.00561758	0.490233	0.560105	0.00561758	28	52	28	188	102	265	52		715			101
MO000044339	heme:calmodulin:biopterin:(iNOS)2	NOS2		1.24184	1.5219	1.05477	1.83752	1.86187	-0.420318	0.0712708	0.28548	0.420318	0.0712708	61	46	145	16	37	198	230		733			205
MO000141980	rhotekin-isoform1(h)	RTKN		0.96453	1.10054	1.07206	1.05013	1.49337	-0.483205	-0.47589	0.344163	0.483205	0.47589	151	100	131	87	88	17	172		746			168
MO000257276	rhotekin-isoform2(h)	RTKN		0.96453	1.10054	1.07206	1.05013	1.49337	-0.483205	-0.47589	0.344163	0.483205	0.47589	152	101	132	88	89	18	173		753			169
MO000257277	rhotekin-isoform3(h)	RTKN		0.96453	1.10054	1.07206	1.05013	1.49337	-0.483205	-0.47589	0.344163	0.483205	0.47589	153	102	133	89	90	19	174		760			170
MO000152998	agrin-isoform1(h)	AGRN		1.16006	1.1075	1.05703	0.923576	1.54519	0.514344	0.274822	0.320956	0.514344	0.274822	78	88	136	124	69	72	197		764			146
MO000057743	GCN5-S(h)	KAT2A		0.860996	0.912844	1.25827	1.001	1.41408	-0.422606	-0.214617	0.550186	0.422606	0.214617	177	175	69	101	108	110	28		768			199
MO000285985	agrin-isoform2(h)	AGRN		1.16006	1.1075	1.05703	0.923576	1.54519	0.514344	0.274822	0.320956	0.514344	0.274822	79	89	137	125	70	73	198		771			147
MO000125963	fMLP-R(h)	FPR1		1.07643	1.19466	1.19908	1.02773	1.26587	-0.499827	0.183737	0.408754	0.499827	0.183737	111	72	84	96	130	135	144		772			158
MO000057783	GCN5-L(h)	KAT2A		0.860996	0.912844	1.25827	1.001	1.41408	-0.422606	-0.214617	0.548249	0.422606	0.214617	178	176	70	102	109	111	29		775			200
MO000285986	agrin-isoform3(h)	AGRN		1.16006	1.1075	1.05703	0.923576	1.54519	0.514344	0.274822	0.320956	0.514344	0.274822	80	90	138	126	71	74	199		778			148
MO000090364	ornithine decarboxylase(h)	ODC1		0.980412	1.14855	1.07818	0.980955	1.40945	-0.496706	-0.215908	0.43292	0.496706	0.215908	144	83	130	110	111	109	97		784			162
MO000102262	VRAP-isoform1(h)	SH2D2A		1.07428	1.11162	1.08344	1.0744	1.46732	-0.525007	-0.105286	0.424906	0.525007	0.105286	112	84	125	78	99	183	103		784			130
MO000285987	agrin-isoform4(h)	AGRN		1.16006	1.1075	1.05703	0.923576	1.54519	0.514344	0.274822	0.320956	0.514344	0.274822	81	91	139	127	72	75	200		785			149
MO000102261	VRAP-isoform2(h)	SH2D2A		1.07428	1.11162	1.08344	1.0744	1.46732	-0.525007	-0.105286	0.424906	0.525007	0.105286	113	85	126	79	98	182	106		789			129
MO000142264	GSTP1-1(h)	GSTP1	GSTP1	1.02547	1.04003	1.05991	0.858227	1.29944	-0.661458	-0.525372	0.418732	0.661458	0.525372	125	136	135	152	124	5	115		792			39
MO000285988	agrin-isoform5(h)	AGRN		1.16006	1.1075	1.05703	0.923576	1.54519	0.514344	0.274822	0.320956	0.514344	0.274822	82	92	140	128	73	76	201		792			150
MO000102263	VRAP-isoform3(h)	SH2D2A		1.07428	1.11162	1.08344	1.0744	1.46732	-0.525007	-0.105286	0.424906	0.525007	0.105286	114	86	127	80	100	184	104		795			131
MO000285989	agrin-isoform6(h)	AGRN		1.16006	1.1075	1.05703	0.923576	1.54519	0.514344	0.274822	0.320956	0.514344	0.274822	83	93	141	129	74	77	202		799			151
MO000121012	IGF-2-isoform1(h)	IGF2		0.797523	1.64474	2.07181	0.760294	1.35325	-0.418771	-0.0246523	0.517069	0.418771	0.0246523	191	28	14	180	118	240	30		801			208
MO000312525	VRAP-isoform4(h)	SH2D2A		1.07428	1.11162	1.08344	1.0744	1.46732	-0.525007	-0.105286	0.424906	0.525007	0.105286	115	87	128	81	101	185	105		802			132
MO000178347	NRMT-isoform1(h)	NTMT1	C9orf50	1.04797	1.01258	1.14348	0.984396	1.48276	0.365974	0.364176	0.326067	0.365974	0.364176	123	144	98	108	95	38	196		802			225
MO000129089	G-alpha-15(h)	GNA15		1.14621	0.975514	1.06059	1.11989	1.48042	-0.400513	-0.173296	0.417642	0.400513	0.173296	88	163	134	56	97	148	116		802			224
MO000285990	agrin-isoform7(h)	AGRN		1.16006	1.1075	1.05703	0.923576	1.54519	0.514344	0.274822	0.320956	0.514344	0.274822	84	94	142	130	75	78	203		806			152
MO000121013	IGF-2-isoform2(h)	IGF2		0.797523	1.64474	2.07181	0.760294	1.35325	-0.418771	-0.0246523	0.517069	0.418771	0.0246523	192	29	15	181	119	241	31		808			209
MO000286406	IGF-2-isoform3(h)	IGF2		0.797523	1.64474	2.07181	0.760294	1.35325	-0.418771	-0.0246523	0.517069	0.418771	0.0246523	193	30	16	182	120	242	32		815			210
MO000256492	NRMT-isoform2(h)	NTMT1	C9orf50	1.04797	1.01258	1.14348	0.984396	1.48276	0.365974	0.364176	0.313741	0.365974	0.364176	124	145	99	109	96	39	214		826			226
MO000180153	LOX-1-isoform1(h)	OLR1		1.4307	1.23355	1.35629	0.837942	1.19806	-0.634404	0.0396768	0.41498	0.634404	0.0396768	46	69	53	160	142	219	141		830			61
MO000222105	SPRR2A(h)	SPRR2A		0.980066	1.25856	1.45995	0.797683	1.14962	-0.575003	0.121385	0.486494	0.575003	0.121385	145	68	45	176	173	163	61		831			89
MO000256555	LOX-1-isoform2(h)	OLR1		1.4307	1.23355	1.35629	0.837942	1.19806	-0.634404	0.0396768	0.415091	0.634404	0.0396768	47	70	54	161	143	220	139		834			62
MO000137412	ETA-isoform1(h)	EDNRA	EDNRA	1.0705	1.10253	0.988216	1.0535	1.29374	0.317997	-0.112419	0.430874	0.317997	0.112419	116	95	151	82	125	168	98		835			239
MO000042276	p73alpha(h)	TP73	WDR8,TP73	0.984278	1.00468	0.90313	1.07606	1.11955	0.275202	0.199773	0.565859	0.275202	0.199773	131	146	168	65	190	116	20		836			258
MO000286626	LOX-1-isoform3(h)	OLR1		1.4307	1.23355	1.35629	0.837942	1.19806	-0.634404	0.0396768	0.415091	0.634404	0.0396768	48	71	55	162	144	221	140		841			63
MO000255061	ETA-isoform2(h)	EDNRA	EDNRA	1.0705	1.10253	0.988216	1.0535	1.29374	0.317997	-0.112419	0.430874	0.317997	0.112419	117	96	152	83	126	169	99		842			240
MO000255062	ETA-isoform3(h)	EDNRA	EDNRA	1.0705	1.10253	0.988216	1.0535	1.29374	0.317997	-0.112419	0.430874	0.317997	0.112419	118	97	153	84	127	170	100		849			241
MO000255063	ETA-isoform4(h)	EDNRA	EDNRA	1.0705	1.10253	0.988216	1.0535	1.29374	0.317997	-0.112419	0.430874	0.317997	0.112419	119	98	154	85	128	171	101		856			242
MO000102041	Grb7-isoform1(h)	GRB7		1.1119	0.998071	1.49032	0.999185	1.54626	-0.405183	-0.111778	0.290578	0.405183	0.111778	96	159	40	104	65	173	220		857			220
MO000286265	ETA-isoform5(h)	EDNRA	EDNRA	1.0705	1.10253	0.988216	1.0535	1.29374	0.317997	-0.112419	0.430874	0.317997	0.112419	120	99	155	86	129	172	102		863			243
MO000158269	Grb7-isoform2(h)	GRB7		1.1119	0.998071	1.49032	0.999185	1.54626	-0.405183	-0.111778	0.290578	0.405183	0.111778	97	160	41	105	66	174	221		864			221
MO000043254	DR5-L(h)	TNFRSF10B		0.937069	1.01787	0.930495	1.02424	1.487	-0.653374	-0.538676	0.29042	0.653374	0.538676	154	140	158	97	91	1	224		865			40
MO000255451	Grb-7-isoform3(h)	GRB7		1.1119	0.998071	1.49032	0.999185	1.54626	-0.405183	-0.111778	0.290578	0.405183	0.111778	98	161	42	106	67	175	222		871			222
MO000057609	DR5-S(h)	TNFRSF10B		0.937069	1.01787	0.930495	1.02424	1.487	-0.653374	-0.538676	0.29042	0.653374	0.538676	155	141	159	98	92	2	225		872			41
MO000255452	Grb-7-isoform4(h)	GRB7		1.1119	0.998071	1.49032	0.999185	1.54626	-0.405183	-0.111778	0.290578	0.405183	0.111778	99	162	43	107	68	176	223		878			223
MO000257892	DR5-isoform3(h)	TNFRSF10B		0.937069	1.01787	0.930495	1.02424	1.487	-0.653374	-0.538676	0.29042	0.653374	0.538676	156	142	160	99	93	3	226		879			42
MO000026263	AML1a(h)	RUNX1		1.09825	1.06439	1.10148	0.910637	1.52525	-0.5555	-0.0113744	0.449325	0.5555	0.0113744	100	118	113	132	79	255	84		881			106
MO000257893	DR5-Short(h)	TNFRSF10B		0.937069	1.01787	0.930495	1.02424	1.487	-0.653374	-0.538676	0.29042	0.653374	0.538676	157	143	161	100	94	4	227		886			43
MO000081591	trip6-isoform1(h)	TRIP6	SLC12A9,TRIP6	0.855524	0.762703	1.27185	0.949154	1.35647	-0.609879	-0.292114	0.363476	0.609879	0.292114	180	215	63	114	115	69	166		922			77
MO000319218	trip6-isoform2(h)	TRIP6	SLC12A9,TRIP6	0.855524	0.762703	1.27185	0.949154	1.35647	-0.609879	-0.292114	0.363476	0.609879	0.292114	181	216	64	115	116	70	164		926			78
MO000078365	alpha-enolase-isoform2(h)	ENO1		0.977161	0.964473	0.975177	0.782622	1.14805	-0.652829	-0.404784	0.479636	0.652829	0.404784	146	167	156	178	174	30	77		928			44
MO000319219	trip6-isoform3(h)	TRIP6	SLC12A9,TRIP6	0.855524	0.762703	1.27185	0.949154	1.35647	-0.609879	-0.292114	0.363476	0.609879	0.292114	182	217	65	116	117	71	165		933			79
MO000079044	alpha-enolase(h)	ENO1		0.977161	0.964473	0.975177	0.782622	1.14805	-0.652829	-0.404784	0.479636	0.652829	0.404784	147	168	157	179	175	31	78		935			45
MO000037337	p73beta(h)	TP73	WDR8,TP73	0.984278	1.00468	0.90313	1.07606	1.11955	0.275202	0.199773	0.41702	0.275202	0.199773	132	147	169	66	189	115	128		946			257
MO000043753	p73epsilon(h)	TP73	WDR8,TP73	0.984278	1.00468	0.90313	1.07606	1.11955	0.275202	0.199773	0.417047	0.275202	0.199773	133	148	170	67	193	119	117		947			261
MO000043788	DeltaNp73alpha(h)	TP73	WDR8,TP73	0.984278	1.00468	0.90313	1.07606	1.11955	0.275202	0.199773	0.417047	0.275202	0.199773	134	149	171	68	194	120	118		954			262
MO000042381	p73gamma(h)	TP73	WDR8,TP73	0.984278	1.00468	0.90313	1.07606	1.11955	0.275202	0.199773	0.417047	0.275202	0.199773	135	150	172	69	191	117	127		961			259
MO000043749	p73delta(h)	TP73	WDR8,TP73	0.984278	1.00468	0.90313	1.07606	1.11955	0.275202	0.199773	0.417047	0.275202	0.199773	136	151	173	70	192	118	126		966			260
MO000043789	DeltaNp73beta(h)	TP73	WDR8,TP73	0.984278	1.00468	0.90313	1.07606	1.11955	0.275202	0.199773	0.417047	0.275202	0.199773	137	152	174	71	195	121	119		969			263
MO000026235	AML1DeltaN(h)	RUNX1		1.09825	1.06439	1.10148	0.910637	1.52525	-0.5555	-0.0113744	0.336119	0.5555	0.0113744	101	119	114	133	76	252	181		976			103
MO000043790	DeltaN p73gamma(h)	TP73	WDR8,TP73	0.984278	1.00468	0.90313	1.07606	1.11955	0.275202	0.199773	0.417047	0.275202	0.199773	138	153	175	72	196	122	120		976			264
MO000043791	p73kappa(h)	TP73	WDR8,TP73	0.984278	1.00468	0.90313	1.07606	1.11955	0.275202	0.199773	0.417047	0.275202	0.199773	139	154	176	73	197	123	121		983			265
MO000026254	AML1c(h)	RUNX1		1.09825	1.06439	1.10148	0.910637	1.52525	-0.5555	-0.0113744	0.336119	0.5555	0.0113744	102	120	115	134	78	254	182		985			105
MO000043792	p73zeta(h)	TP73	WDR8,TP73	0.984278	1.00468	0.90313	1.07606	1.11955	0.275202	0.199773	0.417047	0.275202	0.199773	140	155	177	74	198	124	122		990			266
MO000026253	AML1b(h)	RUNX1		1.09825	1.06439	1.10148	0.910637	1.52525	-0.5555	-0.0113744	0.336008	0.5555	0.0113744	103	121	116	135	77	253	190		995			104
MO000286639	p73-isoform10(h)	TP73	WDR8,TP73	0.984278	1.00468	0.90313	1.07606	1.11955	0.275202	0.199773	0.417047	0.275202	0.199773	141	156	178	75	199	125	123		997			267
MO000104096	AML-1E(h)	RUNX1		1.09825	1.06439	1.10148	0.910637	1.52525	-0.5555	-0.0113744	0.336119	0.5555	0.0113744	104	122	117	136	80	256	183		998			107
MO000328063	p73-isoform11(h)	TP73	WDR8,TP73	0.984278	1.00468	0.90313	1.07606	1.11955	0.275202	0.199773	0.417047	0.275202	0.199773	142	157	179	76	200	126	124		1004			268
MO000104097	AML-1FA(h)	RUNX1		1.09825	1.06439	1.10148	0.910637	1.52525	-0.5555	-0.0113744	0.336119	0.5555	0.0113744	105	123	118	137	81	257	184		1005			108
MO000190481	COL4A2(h)	COL4A2		1.12351	1.17705	1.17023	0.917907	1.38807	-0.785797	0.0254786	0.205574	0.785797	0.0254786	95	78	86	131	113	230	273		1006			2
MO000137371	EphB1-isoform1(h)	EPHB1	KY	0.966014	1.02852	1.04356	0.94101	1.10897	0.416529	0.113933	0.434059	0.416529	0.113933	148	137	146	117	203	165	91		1007			211
MO000189677	RENOX-isoform1(h)	NOX4		1.18294	1.08985	1.1544	0.801685	1.17817	-0.521479	-0.0253723	0.314089	0.521479	0.0253723	67	106	88	166	147	231	205		1010			135
MO000328064	p73-isoform12(h)	TP73	WDR8,TP73	0.984278	1.00468	0.90313	1.07606	1.11955	0.275202	0.199773	0.417047	0.275202	0.199773	143	158	180	77	201	127	125		1011			269
MO000104098	AML-1FB(h)	RUNX1		1.09825	1.06439	1.10148	0.910637	1.52525	-0.5555	-0.0113744	0.336119	0.5555	0.0113744	106	124	119	138	82	258	185		1012			109
MO000334533	EphB1-isoform2(h)	EPHB1	KY	0.966014	1.02852	1.04356	0.94101	1.10897	0.416529	0.113933	0.434059	0.416529	0.113933	149	138	147	118	204	166	92		1014			212
MO000189679	RENOX-isoform2(h)	NOX4		1.18294	1.08985	1.1544	0.801685	1.17817	-0.521479	-0.0253723	0.314089	0.521479	0.0253723	68	107	89	167	148	232	206		1017			136
MO000036201	RANKL-isoform2(h)	TNFSF11	TNFSF11	0.918031	1.09742	0.63314	1.04828	1.25111	0.420634	-0.0283553	0.485606	0.420634	0.0283553	158	103	243	93	131	227	64		1019			202
MO000104099	AML-1FC(h)	RUNX1		1.09825	1.06439	1.10148	0.910637	1.52525	-0.5555	-0.0113744	0.336119	0.5555	0.0113744	107	125	120	139	83	259	186		1019			110
MO000334534	EphB1-isoform3(h)	EPHB1	KY	0.966014	1.02852	1.04356	0.94101	1.10897	0.416529	0.113933	0.434059	0.416529	0.113933	150	139	148	119	205	167	93		1021			213
MO000086117	RANKL-isoform1(h)	TNFSF11	TNFSF11	0.918031	1.09742	0.63314	1.04828	1.25111	0.420634	-0.0283553	0.485606	0.420634	0.0283553	159	104	244	94	132	228	62		1023			203
MO000321496	GCN5-L(h){aceK549}	KAT2A		0.860996	0.912844	1.25827	1.001	1.41408	-0.422606	-0.214617	0.209901	0.422606	0.214617	179	177	71	103	110	112	271		1023			201
MO000056873	CXCR2(h)	CXCR2		0.914509	0.95298	1.3586	1.15601	1.03598	-0.569859	0.00543336	0.478842	0.569859	0.00543336	161	169	52	54	241	268	79		1024			97
MO000189680	RENOX-isoform3(h)	NOX4		1.18294	1.08985	1.1544	0.801685	1.17817	-0.521479	-0.0253723	0.314089	0.521479	0.0253723	69	108	90	168	149	233	207		1024			137
MO000104104	AML-1G(h)	RUNX1		1.09825	1.06439	1.10148	0.910637	1.52525	-0.5555	-0.0113744	0.336119	0.5555	0.0113744	108	126	121	140	84	260	187		1026			111
MO000086119	RANKL-isoform3(h)	TNFSF11	TNFSF11	0.918031	1.09742	0.63314	1.04828	1.25111	0.420634	-0.0283553	0.485606	0.420634	0.0283553	160	105	245	95	133	229	63		1030			204
MO000189681	RENOX-isoform4(h)	NOX4		1.18294	1.08985	1.1544	0.801685	1.17817	-0.521479	-0.0253723	0.314089	0.521479	0.0253723	70	109	91	169	150	234	208		1031			138
MO000097332	Nod2-isoform1(h)	NOD2	NOD2	0.670381	0.975245	0.726992	0.949495	1.05047	-0.641936	-0.445813	0.484403	0.641936	0.445813	225	164	211	111	233	21	67		1032			49
MO000021097	p66Shb(h)	SHB		1.07019	0.939763	0.819726	0.928724	1.44195	-0.727633	-0.167729	0.336262	0.727633	0.167729	121	172	187	121	103	149	179		1032			5
MO000104106	AML-1H(h)	RUNX1		1.09825	1.06439	1.10148	0.910637	1.52525	-0.5555	-0.0113744	0.336119	0.5555	0.0113744	109	127	122	141	85	261	188		1033			112
MO000098769	Nod2-isoform2(h)	NOD2	NOD2	0.670381	0.975245	0.726992	0.949495	1.05047	-0.641936	-0.445813	0.484407	0.641936	0.445813	226	165	212	112	234	22	65		1036			50
MO000189682	RENOX-isoform5(h)	NOX4		1.18294	1.08985	1.1544	0.801685	1.17817	-0.521479	-0.0253723	0.314089	0.521479	0.0253723	71	110	92	170	151	235	209		1038			139
MO000257426	Shb-isoform2(h)	SHB		1.07019	0.939763	0.819726	0.928724	1.44195	-0.727633	-0.167729	0.336262	0.727633	0.167729	122	173	188	122	104	150	180		1039			6
MO000104108	AML-1I(h)	RUNX1		1.09825	1.06439	1.10148	0.910637	1.52525	-0.5555	-0.0113744	0.336119	0.5555	0.0113744	110	128	123	142	86	262	189		1040			113
MO000312380	Nod2-isoform3(h)	NOD2	NOD2	0.670381	0.975245	0.726992	0.949495	1.05047	-0.641936	-0.445813	0.484407	0.641936	0.445813	227	166	213	113	235	23	66		1043			51
MO000189683	RENOX-isoform6(h)	NOX4		1.18294	1.08985	1.1544	0.801685	1.17817	-0.521479	-0.0253723	0.314089	0.521479	0.0253723	72	111	93	171	152	236	210		1045			140
MO000132418	EIF-3S6(h)	EIF3E		0.796993	0.917302	1.15912	0.696376	1.21689	-0.773304	-0.369701	0.282967	0.773304	0.369701	194	174	87	185	135	37	234		1046			3
MO000189684	RENOX-isoform7(h)	NOX4		1.18294	1.08985	1.1544	0.801685	1.17817	-0.521479	-0.0253723	0.314089	0.521479	0.0253723	73	112	94	172	153	237	211		1052			141
MO000022057	LynA(h)	LYN		0.836756	0.753791	0.668954	0.656434	1.21227	-0.707708	-0.2666	0.774359	0.707708	0.2666	185	220	241	194	136	79	3		1058			8
MO000328004	RENOX-isoform8(h)	NOX4		1.18294	1.08985	1.1544	0.801685	1.17817	-0.521479	-0.0253723	0.314089	0.521479	0.0253723	74	113	95	173	154	238	212		1059			142
MO000135001	calcitonin-isoform2(h)	CALCA	CALCA	0.908344	1.05455	1.24784	0.833897	1.04282	0.309157	0.0518941	0.454922	0.309157	0.0518941	162	132	72	163	236	215	80		1060			244
MO000022059	LynB(h)	LYN		0.836756	0.753791	0.668954	0.656434	1.21227	-0.707708	-0.2666	0.774358	0.707708	0.2666	186	221	242	195	137	80	4		1065			9
MO000328005	RENOX-isoform9(h)	NOX4		1.18294	1.08985	1.1544	0.801685	1.17817	-0.521479	-0.0253723	0.314089	0.521479	0.0253723	75	114	96	174	155	239	213		1066			143
MO000205368	calcitonin-isoform3(h)	CALCA	CALCA	0.908344	1.05455	1.24784	0.833897	1.04282	0.309157	0.0518941	0.454922	0.309157	0.0518941	163	133	73	164	237	216	81		1067			245
MO000205372	calcitonin-isoform1(h)	CALCA	CALCA	0.908344	1.05455	1.24784	0.833897	1.04282	0.309157	0.0518941	0.454922	0.309157	0.0518941	164	134	74	165	238	217	82		1074			246
MO000107913	UbcH8-isoform1(h)	UBE2L6		1.01063	0.944656	0.708193	1.10341	1.42026	-0.637504	0.0119625	0.413329	0.637504	0.0119625	129	170	224	57	106	250	142		1078			52
MO000060026	M3(h)	CHRM3		0.63708	0.819806	1.19584	0.688976	1.15717	-0.410669	-0.185372	0.439242	0.410669	0.185372	229	197	85	186	157	134	90		1078			217
MO000086384	BMP4(h)	BMP4	BMP4	0.830512	0.562081	0.995827	0.31591	1.14687	0.438407	-0.344614	0.621796	0.438407	0.344614	187	259	150	257	176	43	11		1083			190
MO000257966	UbcH8-isoform2(h)	UBE2L6		1.01063	0.944656	0.708193	1.10341	1.42026	-0.637504	0.0119625	0.397153	0.637504	0.0119625	130	171	225	58	107	251	147		1089			53
MO000025969	WT1 -KTS(h)	WT1	WT1,WIT1	0.729093	1.31205	1.10177	0.412291	1.00444	0.345999	-0.226913	0.415181	0.345999	0.226913	214	58	103	242	258	101	129		1105			229
MO000015012	WT1(h)	WT1	WT1,WIT1	0.729093	1.31205	1.10177	0.412291	1.00444	0.345999	-0.226913	0.415181	0.345999	0.226913	215	59	104	243	256	99	137		1113			227
MO000025970	WT1 I(h)	WT1	WT1,WIT1	0.729093	1.31205	1.10177	0.412291	1.00444	0.345999	-0.226913	0.415181	0.345999	0.226913	216	60	105	244	259	102	130		1116			230
MO000025253	WT1 I -KTS(h)	WT1	WT1,WIT1	0.729093	1.31205	1.10177	0.412291	1.00444	0.345999	-0.226913	0.415181	0.345999	0.226913	217	61	106	245	257	100	138		1124			228
MO000025971	WT1-del2(h)	WT1	WT1,WIT1	0.729093	1.31205	1.10177	0.412291	1.00444	0.345999	-0.226913	0.415181	0.345999	0.226913	218	62	107	246	260	103	131		1127			231
MO000025972	WT1 I-del2(h)	WT1	WT1,WIT1	0.729093	1.31205	1.10177	0.412291	1.00444	0.345999	-0.226913	0.415181	0.345999	0.226913	219	63	108	247	261	104	132		1134			232
MO000258120	WT1-isoform6(h)	WT1	WT1,WIT1	0.729093	1.31205	1.10177	0.412291	1.00444	0.345999	-0.226913	0.415181	0.345999	0.226913	220	64	109	248	262	105	133		1141			233
MO000088968	YAP-isoform3(h)	YAP1		0.584536	0.74362	0.698645	0.652594	1.15372	-0.681059	-0.339787	0.501516	0.681059	0.339787	249	223	226	196	162	47	41		1144			27
MO000258121	WT1-isoform7(h)	WT1	WT1,WIT1	0.729093	1.31205	1.10177	0.412291	1.00444	0.345999	-0.226913	0.415181	0.345999	0.226913	221	65	110	249	263	106	134		1148			234
MO000258122	WT1-isoform8(h)	WT1	WT1,WIT1	0.729093	1.31205	1.10177	0.412291	1.00444	0.345999	-0.226913	0.415181	0.345999	0.226913	222	66	111	250	264	107	135		1155			235
MO000271719	WT1-isoform9(h)	WT1	WT1,WIT1	0.729093	1.31205	1.10177	0.412291	1.00444	0.345999	-0.226913	0.415181	0.345999	0.226913	223	67	112	251	265	108	136		1162			236
MO000198779	YAP-isoform2(h)	YAP1		0.584536	0.74362	0.698645	0.652594	1.15372	-0.681059	-0.339787	0.489588	0.681059	0.339787	250	224	227	197	164	49	60		1171			29
MO000287064	YAP-isoform4(h)	YAP1		0.584536	0.74362	0.698645	0.652594	1.15372	-0.681059	-0.339787	0.489861	0.681059	0.339787	251	225	228	198	167	52	53		1174			32
MO000198808	YAP-isoform1(h)	YAP1		0.584536	0.74362	0.698645	0.652594	1.15372	-0.681059	-0.339787	0.489849	0.681059	0.339787	252	226	229	199	165	50	59		1180			30
MO000151508	IL-17A(h)	IL17A	IL17A	0.602389	0.905741	0.473721	1.08344	0.889005	-0.74668	-0.144926	0.649041	0.74668	0.144926	243	178	260	59	273	159	9		1181			4
MO000319240	YAP-isoform5(h)	YAP1		0.584536	0.74362	0.698645	0.652594	1.15372	-0.681059	-0.339787	0.489861	0.681059	0.339787	253	227	230	200	168	53	54		1185			33
MO000319241	YAP-isoform6(h)	YAP1		0.584536	0.74362	0.698645	0.652594	1.15372	-0.681059	-0.339787	0.489861	0.681059	0.339787	254	228	231	201	169	54	55		1192			34
MO000319242	YAP-isoform7(h)	YAP1		0.584536	0.74362	0.698645	0.652594	1.15372	-0.681059	-0.339787	0.489861	0.681059	0.339787	255	229	232	202	170	55	56		1199			35
MO000319243	YAP-isoform8(h)	YAP1		0.584536	0.74362	0.698645	0.652594	1.15372	-0.681059	-0.339787	0.489861	0.681059	0.339787	256	230	233	203	171	56	57		1206			36
MO000319244	YAP-isoform9(h)	YAP1		0.584536	0.74362	0.698645	0.652594	1.15372	-0.681059	-0.339787	0.489861	0.681059	0.339787	257	231	234	204	172	57	58		1213			37
MO000166999	CTLA-4-isoform1(h)	CTLA4	CTLA4	0.784834	0.880439	0.589085	0.892014	1.02182	-0.698501	-0.109865	0.496182	0.698501	0.109865	195	179	249	143	243	177	42		1228			11
MO000121022	IGFBP-2(h)	IGFBP2		0.21551	0.365603	1.03656	0.422063	0.926935	-0.526882	-0.421565	0.583259	0.526882	0.421565	263	263	149	240	272	26	16		1229			127
MO000254841	CTLA-4-isoform2(h)	CTLA4	CTLA4	0.784834	0.880439	0.589085	0.892014	1.02182	-0.698501	-0.109865	0.496182	0.698501	0.109865	196	180	250	144	244	178	43		1235			12
MO000103074	isg15(h)	ISG15		1.16701	0.848998	0.751744	0.666661	1.22463	-0.817481	0.11761	0.21441	0.817481	0.11761	76	196	209	193	134	164	265		1237			1
MO000254842	CTLA-4-isoform3(h)	CTLA4	CTLA4	0.784834	0.880439	0.589085	0.892014	1.02182	-0.698501	-0.109865	0.496182	0.698501	0.109865	197	181	251	145	245	179	44		1242			13
MO000038316	LPS:lbp:CD14:TLR4:MD-2:TIRAP:IRAK-2	IRAK2		0	0	0	0	1.61399	-0.444308	-0.418819	0.424702	0.444308	0.418819	266	266	263	266	53	28	107		1249			177
MO000254843	CTLA-4-isoform4(h)	CTLA4	CTLA4	0.784834	0.880439	0.589085	0.892014	1.02182	-0.698501	-0.109865	0.496182	0.698501	0.109865	198	182	252	146	246	180	45		1249			14
MO000312049	CTLA-4-isoform5(h)	CTLA4	CTLA4	0.784834	0.880439	0.589085	0.892014	1.02182	-0.698501	-0.109865	0.496182	0.698501	0.109865	199	183	253	147	247	181	46		1256			15
MO000099280	Citron-isoform1(h)	CIT		0.784338	0.700388	0.892148	0.62372	1.15433	-0.5853	-0.489483	0.214927	0.5853	0.489483	200	238	181	211	158	12	261		1261			80
MO000086108	Rad-18(h)	RAD18		0.828438	0.802998	0.746363	0.683559	1.19376	-0.555279	-0.252501	0.268803	0.555279	0.252501	188	198	210	187	145	87	247		1262			114
MO000085628	Aos1-isoform1(h)	SAE1		0.605665	0.651116	0.607797	0.59009	1.05201	-0.63552	-0.336456	0.513555	0.63552	0.336456	238	242	246	219	228	60	35		1268			56
MO000099282	Citron-isoform2(h)	CIT		0.784338	0.700388	0.892148	0.62372	1.15433	-0.5853	-0.489483	0.214927	0.5853	0.489483	201	239	182	212	159	13	262		1268			81
MO000257518	SOD2-isoform2(h)	SOD2		0.749223	0.793561	0.723274	0.840695	1.08963	-0.435179	0.0631109	0.483735	0.435179	0.0631109	204	207	219	156	214	202	68		1270			192
MO000139054	Nephrocystin-isoform1(h)	NPHP1		0.869922	0.802621	0.802354	0.863132	1.08869	-0.616629	-0.232953	0.237533	0.616629	0.232953	169	199	195	148	217	92	251		1271			73
MO000286815	Aos1-isoform2(h)	SAE1		0.605665	0.651116	0.607797	0.59009	1.05201	-0.63552	-0.336456	0.513848	0.63552	0.336456	239	243	247	220	230	62	33		1274			58
MO000254851	Citron-isoform3(h)	CIT		0.784338	0.700388	0.892148	0.62372	1.15433	-0.5853	-0.489483	0.214927	0.5853	0.489483	202	240	183	213	160	14	263		1275			82
MO000087905	SOD2-isoform1(h)	SOD2		0.749223	0.793561	0.723274	0.840695	1.08963	-0.435179	0.0631109	0.483735	0.435179	0.0631109	205	208	220	157	213	201	71		1275			191
MO000139065	Nephrocystin-isoform2(h)	NPHP1		0.869922	0.802621	0.802354	0.863132	1.08869	-0.616629	-0.232953	0.237533	0.616629	0.232953	170	200	196	149	218	93	252		1278			74
MO000286816	Aos1-isoform3(h)	SAE1		0.605665	0.651116	0.607797	0.59009	1.05201	-0.63552	-0.336456	0.513848	0.63552	0.336456	240	244	248	221	231	63	34		1281			59
MO000328307	SOD2-isoform3(h)	SOD2		0.749223	0.793561	0.723274	0.840695	1.08963	-0.435179	0.0631109	0.483735	0.435179	0.0631109	206	209	221	158	215	203	69		1281			193
MO000270982	Citron-isoform4(h)	CIT		0.784338	0.700388	0.892148	0.62372	1.15433	-0.5853	-0.489483	0.214927	0.5853	0.489483	203	241	184	214	161	15	264		1282			83
MO000139068	Nephrocystin-isoform4(h)	NPHP1		0.869922	0.802621	0.802354	0.863132	1.08869	-0.616629	-0.232953	0.237533	0.616629	0.232953	171	201	197	150	219	94	253		1285			75
MO000081654	IRSp53-isoform5(h)	BAIAP2		0.734424	0.596579	0.929497	0.57288	1.14167	-0.43864	-0.150409	0.419678	0.43864	0.150409	208	253	162	222	179	153	109		1286			184
MO000328308	SOD2-isoform4(h)	SOD2		0.749223	0.793561	0.723274	0.840695	1.08963	-0.435179	0.0631109	0.483735	0.435179	0.0631109	207	210	222	159	216	204	70		1288			194
MO000256439	Nephrocystin-isoform3(h)	NPHP1		0.869922	0.802621	0.802354	0.863132	1.08869	-0.616629	-0.232953	0.237533	0.616629	0.232953	172	202	198	151	220	95	254		1292			76
MO000081656	IRSp53-isoform1(h)	BAIAP2		0.734424	0.596579	0.929497	0.57288	1.14167	-0.43864	-0.150409	0.419678	0.43864	0.150409	209	254	163	223	180	154	110		1293			185
MO000081657	IRSp53-isoform2(h)	BAIAP2		0.734424	0.596579	0.929497	0.57288	1.14167	-0.43864	-0.150409	0.419678	0.43864	0.150409	210	255	164	224	181	155	113		1302			186
MO000081659	IRSp53-isoform6(h)	BAIAP2		0.734424	0.596579	0.929497	0.57288	1.14167	-0.43864	-0.150409	0.419678	0.43864	0.150409	211	256	165	225	183	157	111		1308			188
MO000081658	IRSp53-isoform4(h)	BAIAP2		0.734424	0.596579	0.929497	0.57288	1.14167	-0.43864	-0.150409	0.419675	0.43864	0.150409	212	257	166	226	182	156	114		1313			187
MO000199178	HXB-isoform1(h)	TNC		1.13853	0.849077	0.75694	0.228908	1.09072	-0.532098	0.0551901	0.373846	0.532098	0.0551901	89	190	203	258	207	209	157		1313			120
MO000197053	mgat5(h)	MGAT5		0.656293	0.773665	0.776908	0.569555	1.16208	-0.458752	-0.209336	0.3426	0.458752	0.209336	228	211	201	228	156	114	177		1315			173
MO000081660	IRSp53-isoform3(h)	BAIAP2		0.734424	0.596579	0.929497	0.57288	1.14167	-0.43864	-0.150409	0.419678	0.43864	0.150409	213	258	167	227	184	158	112		1319			189
MO000199180	HXB-isoform2(h)	TNC		1.13853	0.849077	0.75694	0.228908	1.09072	-0.532098	0.0551901	0.373846	0.532098	0.0551901	90	191	204	259	208	210	158		1320			121
MO000161016	ube2o(h)	UBE2O		0.62436	0.623817	0.713058	0.636115	1.10365	-0.667043	-0.345798	0.362529	0.667043	0.345798	230	247	223	207	206	42	167		1322			38
MO000137320	Eck-isoform1(h)	EPHA2		0.894414	0.765713	0.72683	0.623125	1.20044	-0.484417	-0.0366417	0.395887	0.484417	0.0366417	166	212	216	215	139	224	150		1322			165
MO000199181	HXB-isoform3(h)	TNC		1.13853	0.849077	0.75694	0.228908	1.09072	-0.532098	0.0551901	0.373846	0.532098	0.0551901	91	192	205	260	209	211	159		1327			122
MO000334531	Eck-isoform2(h)	EPHA2		0.894414	0.765713	0.72683	0.623125	1.20044	-0.484417	-0.0366417	0.395887	0.484417	0.0366417	167	213	217	216	141	226	149		1329			167
MO000199182	HXB-isoform4(h)	TNC		1.13853	0.849077	0.75694	0.228908	1.09072	-0.532098	0.0551901	0.373846	0.532098	0.0551901	92	193	206	261	210	212	160		1334			123
MO000096021	IL-1RAcP-isoform1(h)	IL1RAP		0.864522	0.799973	0.694636	0.667537	1.12847	-0.572047	-0.00377432	0.448445	0.572047	0.00377432	173	203	237	189	185	269	85		1341			91
MO000199183	HXB-isoform5(h)	TNC		1.13853	0.849077	0.75694	0.228908	1.09072	-0.532098	0.0551901	0.373846	0.532098	0.0551901	93	194	207	262	211	213	161		1341			124
MO000255642	IL-1RAcP-isoform2(h)	IL1RAP		0.864522	0.799973	0.694636	0.667537	1.12847	-0.572047	-0.00377432	0.448445	0.572047	0.00377432	174	204	238	190	186	270	86		1348			92
MO000199184	HXB-isoform6(h)	TNC		1.13853	0.849077	0.75694	0.228908	1.09072	-0.532098	0.0551901	0.373846	0.532098	0.0551901	94	195	208	263	212	214	162		1348			125
MO000020004	Aos1(h):SAE2(h)	SAE1		0	0	0	0	1.05201	-0.63552	-0.336456	0.584965	0.63552	0.336456	264	264	261	264	226	58	15		1352			54
MO000255643	IL-1RAcP-isoform3(h)	IL1RAP		0.864522	0.799973	0.694636	0.667537	1.12847	-0.572047	-0.00377432	0.448445	0.572047	0.00377432	175	205	239	191	187	271	87		1355			93
MO000085634	Aos1-isoform1(h):SAE2-isoform1(h)	SAE1		0	0	0	0	1.05201	-0.63552	-0.336456	0.585339	0.63552	0.336456	265	265	262	265	229	61	14		1361			57
MO000255644	IL-1RAcP-isoform4(h)	IL1RAP		0.864522	0.799973	0.694636	0.667537	1.12847	-0.572047	-0.00377432	0.448445	0.572047	0.00377432	176	206	240	192	188	272	88		1362			94
MO000273279	YAP(h){aceK494}	YAP1		0.584536	0.74362	0.698645	0.652594	1.15372	-0.681059	-0.339787	0.292542	0.681059	0.339787	258	232	235	205	166	51	218		1365			31
MO000036062	EDARADD-B(h)	EDARADD		0.809142	0.743186	0.726947	0.696751	1.14399	-0.509227	-0.192965	0.238528	0.509227	0.192965	189	234	214	183	177	128	249		1374			156
MO000036063	EDARADD-A(h)	EDARADD		0.809142	0.743186	0.726947	0.696751	1.14399	-0.509227	-0.192965	0.238528	0.509227	0.192965	190	235	215	184	178	129	250		1381			157
MO000025982	HMGI-C-isoform1(h)	HMGA2	HMGA2,RPSAP52	0.616422	0.856827	0.814508	0.533227	1.01565	-0.284446	-0.104783	0.420354	0.284446	0.104783	232	184	189	229	250	189	108		1381			251
MO000129929	MMP-13(h)	MMP13	MMP13	0.896945	0.751552	1.61976	0.414994	0.990853	-0.616751	0.017543	0.293733	0.616751	0.017543	165	222	30	241	271	246	216		1391			72
MO000122611	YAP(h){pS127}	YAP1		0.584536	0.74362	0.698645	0.652594	1.15372	-0.681059	-0.339787	0.215586	0.681059	0.339787	259	233	236	206	163	48	260		1405			28
MO000102803	Thymosin-alpha-isoform1(h)	PTMA		0.840388	0.760705	0.844574	0.521538	1.02127	-0.413732	-0.173896	0.334479	0.413732	0.173896	183	218	185	236	248	146	192		1408			215
MO000102805	Thymosin-alpha-isoform2(h)	PTMA		0.840388	0.760705	0.844574	0.521538	1.02127	-0.413732	-0.173896	0.334479	0.413732	0.173896	184	219	186	237	249	147	191		1413			216
MO000284464	Eck(h){pY}	EPHA2		0.894414	0.765713	0.72683	0.623125	1.20044	-0.484417	-0.0366417	0.207062	0.484417	0.0366417	168	214	218	217	140	225	272		1454			166
MO000133997	Alpha 1antitrypsin-isoform1(h)	SERPINA1		0.543132	0.50915	-0.350283	0.634809	1.06269	-0.625021	-0.322031	0.35786	0.625021	0.322031	260	260	271	208	221	65	171		1456			69
MO000134001	Alpha 1antitrypsin-isoform2(h)	SERPINA1		0.543132	0.50915	-0.350283	0.634809	1.06269	-0.625021	-0.322031	0.35786	0.625021	0.322031	261	261	272	209	222	66	169		1460			70
MO000080974	msh2-isoform1(h)	MSH2		0.6869	0.647965	0.758434	0.522198	1.11945	-0.643165	-0.104796	0.361252	0.643165	0.104796	224	245	202	235	202	188	168		1464			48
MO000134004	Alpha 1antitrypsin-isoform3(h)	SERPINA1		0.543132	0.50915	-0.350283	0.634809	1.06269	-0.625021	-0.322031	0.35786	0.625021	0.322031	262	262	273	210	223	67	170		1467			71
MO000189749	MAP4K4-isoform1(h)	MAP4K4		0.58527	0.622068	0.581499	0.351474	1.00222	-0.442497	0.17563	0.480987	0.442497	0.17563	244	248	254	252	266	140	72		1476			179
MO000189752	MAP4K4-isoform3(h)	MAP4K4		0.58527	0.622068	0.581499	0.351474	1.00222	-0.442497	0.17563	0.480987	0.442497	0.17563	245	249	255	253	268	142	73		1485			181
MO000189751	MAP4K4-isoform2(h)	MAP4K4		0.58527	0.622068	0.581499	0.351474	1.00222	-0.442497	0.17563	0.480987	0.442497	0.17563	246	250	256	254	267	141	76		1490			180
MO000099400	sialidase-1(h)	NEU1		0.619979	0.63648	0.501634	0.593906	1.0305	-0.568886	-0.375801	0.22085	0.568886	0.375801	231	246	259	218	242	36	259		1491			98
MO000189753	MAP4K4-isoform4(h)	MAP4K4		0.58527	0.622068	0.581499	0.351474	1.00222	-0.442497	0.17563	0.480987	0.442497	0.17563	247	251	257	255	269	143	74		1496			182
MO000038554	Epo:(EpoR{pY})2:Lyn	LYN		0	0	0	0	1.21227	-0.707708	-0.2666	0.291072	0.707708	0.2666	267	267	264	267	138	81	219		1503			10
MO000189754	MAP4K4-isoform5(h)	MAP4K4		0.58527	0.622068	0.581499	0.351474	1.00222	-0.442497	0.17563	0.480987	0.442497	0.17563	248	252	258	256	270	144	75		1503			183
MO000255538	HMGI-C-isoform2(h)	HMGA2	HMGA2,RPSAP52	0.616422	0.856827	0.814508	0.533227	1.01565	-0.284446	-0.104783	0.282555	0.284446	0.104783	233	185	190	230	251	190	237		1516			252
MO000039028	activin A:(ActR-II:ActR-IB{pS}{pT})2	INHBA		0	0	0	0	3.00506	-0.518251	0.104885	0.222148	0.518251	0.104885	269	269	266	269	7	186	256		1522			144
MO000318956	HMGI-C-isoform3(h)	HMGA2	HMGA2,RPSAP52	0.616422	0.856827	0.814508	0.533227	1.01565	-0.284446	-0.104783	0.282555	0.284446	0.104783	234	186	191	231	252	191	238		1523			253
MO000318957	HMGI-C-isoform4(h)	HMGA2	HMGA2,RPSAP52	0.616422	0.856827	0.814508	0.533227	1.01565	-0.284446	-0.104783	0.282555	0.284446	0.104783	235	187	192	232	253	192	239		1530			254
MO000318958	HMGI-C-isoform5(h)	HMGA2	HMGA2,RPSAP52	0.616422	0.856827	0.814508	0.533227	1.01565	-0.284446	-0.104783	0.282555	0.284446	0.104783	236	188	193	233	254	193	240		1537			255
MO000318959	HMGI-C-isoform6(h)	HMGA2	HMGA2,RPSAP52	0.616422	0.856827	0.814508	0.533227	1.01565	-0.284446	-0.104783	0.282555	0.284446	0.104783	237	189	194	234	255	194	241		1544			256
MO000086424	Rad-18(h):rad6B(h)	RAD18		0	0	0	0	1.19376	-0.555279	-0.252501	0.261263	0.555279	0.252501	271	271	268	271	146	88	248		1563			115
MO000313167	Aos1(h):SAE2-isoform1(h)	SAE1		0	0	0	0	1.05201	-0.63552	-0.336456	0.293535	0.63552	0.336456	268	268	265	268	232	64	217		1582			60
MO000083082	FKBP52-isoform1(h)	FKBP4		0.603778	0.710308	0.787185	0.472247	1.05487	-0.52424	0.0387647	0.282624	0.52424	0.0387647	241	236	199	238	224	222	236		1596			133
MO000083806	FKBP52-xbb2(h)	FKBP4		0.603778	0.710308	0.787185	0.472247	1.05487	-0.52424	0.0387647	0.282626	0.52424	0.0387647	242	237	200	239	225	223	235		1601			134
MO000020010	Aos1(h):SAE2(h):sumo1(h)	SAE1		0	0	0	0	1.05201	-0.63552	-0.336456	0.222283	0.63552	0.336456	270	270	267	270	227	59	255		1618			55
MO000022340	IL-8(h):CXCR2(h):G-alpha-i2(h)	CXCR2		0	0	0	0	1.03598	-0.569859	0.00543336	0.373879	0.569859	0.00543336	272	272	269	272	240	267	156		1748			96
MO000022284	IL-8(h):CXCR2(h)	CXCR2		0	0	0	0	1.03598	-0.569859	0.00543336	0.277635	0.569859	0.00543336	273	273	270	273	239	266	243		1837			95
