# Supplementary material for: Walking pathways with positive feedback loops reveal DNA methylation biomarkers of colorectal cancer
Source: BMC Bioinformatics. 2019 Apr 18;20(Suppl 4):119. doi: 10.1186/s12859-019-2687-7 (PMC6471696; doi:10.1186/s12859-019-2687-7)
Supplement: Supplementary file 6 — Table S11. Table of pairwise Pearson correlations between CpG methylation values of pre-selected markers. (XLSX 63 kb) [file 12859_2019_2687_MOESM6_ESM.xlsx]

## Sheet: Table SM11
Table SM11. Table of pairwise correlations between DNA methylation level of CpG loci selected in our analysis. In the cells we give the coefficients of linear correlation between CpG loci in the row versus CpG locus in the columns. In the column “Cluster” we identify the cluster number for the given CpG locus. Clusters are also shown by different colors. With red font we show the CpG loci that ar…
ID	Gene symbol	Gene description	Cluster	cg00163372	cg00419314	cg00425708	cg00697440	cg01421342	cg01589587	cg01664670	cg01742897	cg01777575	cg01813071	cg01824511	cg01830294	cg01952234	cg02059626	cg02334660	cg02425416	cg02612618	cg02915837	cg02991571	cg03130910	cg03800922	cg04567009	cg04786142	cg05259836	cg05931439	cg06547715	cg06613263	cg06899755	cg06972019	cg07330438	cg07945582	cg08018731	cg08460026	cg08836542	cg09386682	cg10059167	cg11924517	cg13635007	cg15555970	cg17726575	cg18618815	cg18696576	cg19377250	cg20063095	cg24032190	cg24093411
cg01777575	FOXA2	forkhead box A2	1	0.82947	0.995195	0.991821	0.906863	0.864506	0.964948	0.766939	0.75769	1	0.971507	0.990005	0.908618	0.754954	0.968647	0.85482	0.963087	0.794979	0.99667	0.818097	0.898637	0.945411	0.912875	0.877704	0.957659	0.962936	0.909528	0.876806	0.784561	0.908374	0.923276	0.948348	0.935802	0.848556	0.979245	0.890807	-0.0306332	0.882594	0.93438	0.994991	0.961423	0.975926	0.978439	0.89708	0.96604	0.88449	0.831425
cg00419314	CXCL1	alpha),chemokine (C-X-C motif) ligand 1 (melanoma growth stimulating activity	1	0.828427	1	0.991062	0.908287	0.863566	0.964024	0.767082	0.754899	0.995195	0.971281	0.990369	0.907319	0.753901	0.971016	0.850332	0.962174	0.795172	0.996118	0.820579	0.897487	0.94463	0.913079	0.876791	0.956874	0.963014	0.90748	0.877082	0.784681	0.906666	0.921681	0.945896	0.934927	0.848021	0.977311	0.890142	-0.031823	0.881703	0.93471	0.994873	0.961694	0.975981	0.978795	0.89357	0.963734	0.882805	0.834522
cg02915837	TEAD4	TEA domain family member 4	1	0.823064	0.996118	0.99338	0.904494	0.870149	0.961973	0.770788	0.755722	0.99667	0.975124	0.987807	0.914919	0.755581	0.970235	0.849332	0.963575	0.801276	1	0.83071	0.895513	0.942905	0.91042	0.872788	0.956432	0.957194	0.90697	0.872499	0.791393	0.907113	0.920716	0.946065	0.932254	0.845865	0.975919	0.888851	-0.0340203	0.873719	0.93368	0.996589	0.960888	0.976146	0.980206	0.891567	0.96225	0.878984	0.838811
cg15555970	TGIF1	TGFB-induced factor homeobox 1	1	0.82129	0.994873	0.992233	0.903287	0.871111	0.96152	0.77076	0.756379	0.994991	0.976476	0.985934	0.912413	0.75512	0.969349	0.845342	0.962687	0.797071	0.996589	0.833407	0.891491	0.938481	0.909128	0.869206	0.952482	0.956313	0.902997	0.87153	0.791798	0.902983	0.919235	0.945739	0.931379	0.845329	0.973934	0.886489	-0.0296953	0.873699	0.9346	1	0.960578	0.974126	0.978561	0.889634	0.961596	0.876941	0.840919
cg00425708	HMGA2	high mobility group AT-hook 2	1	0.822797	0.991062	1	0.896042	0.87444	0.955868	0.775325	0.765916	0.991821	0.96973	0.982129	0.916961	0.762985	0.965237	0.843772	0.958879	0.803667	0.99338	0.83461	0.886305	0.934256	0.901902	0.864224	0.948754	0.949896	0.898088	0.864788	0.796659	0.898605	0.913308	0.94223	0.923614	0.847744	0.969237	0.893982	-0.0325803	0.870873	0.942351	0.992233	0.96044	0.968902	0.975987	0.887042	0.954634	0.871084	0.843446
cg18696576	HMGA1	high mobility group AT-hook 1	1	0.806162	0.978795	0.975987	0.886933	0.844258	0.942074	0.758999	0.736556	0.978439	0.958128	0.972067	0.891525	0.734954	0.958369	0.834645	0.956047	0.772931	0.980206	0.818484	0.890974	0.933384	0.896036	0.87012	0.945917	0.935035	0.88984	0.859642	0.759151	0.897731	0.910555	0.933928	0.91599	0.834572	0.953828	0.877787	-0.0380457	0.862396	0.917261	0.978561	0.951135	0.968299	1	0.877469	0.946092	0.872359	0.835278
cg01813071	MMP7	matrix metallopeptidase 7 (matrilysin,uterine)	1	0.802135	0.971281	0.96973	0.887378	0.838932	0.943831	0.751401	0.718808	0.971507	1	0.962091	0.88624	0.714651	0.954623	0.831805	0.947981	0.773868	0.975124	0.812977	0.889047	0.929457	0.895003	0.863192	0.942624	0.929246	0.886178	0.86026	0.772291	0.889966	0.907911	0.93369	0.918793	0.85046	0.949809	0.869316	-0.0330554	0.861251	0.909182	0.976476	0.946972	0.95397	0.958128	0.865853	0.94555	0.871997	0.823195
cg02059626	HNF4G	gamma,hepatocyte nuclear factor 4	1	0.809622	0.971016	0.965237	0.898277	0.841376	0.946198	0.737385	0.716771	0.968647	0.954623	0.960974	0.879699	0.711995	1	0.830225	0.945041	0.771833	0.970235	0.79207	0.891778	0.936969	0.900449	0.873177	0.948676	0.936795	0.892975	0.860848	0.76122	0.888299	0.909038	0.933647	0.918619	0.848613	0.953872	0.873324	-0.0456431	0.874071	0.931924	0.969349	0.953907	0.956106	0.958369	0.898707	0.947064	0.879704	0.820666
cg01824511	FOXA1	forkhead box A1	2	0.832788	0.990369	0.982129	0.910515	0.830339	0.963153	0.748408	0.732859	0.990005	0.962091	1	0.8782	0.7321	0.960974	0.857139	0.956628	0.763661	0.987807	0.778041	0.91408	0.952726	0.918627	0.898161	0.961752	0.971646	0.908462	0.879031	0.752989	0.909901	0.925046	0.944889	0.942292	0.846497	0.976484	0.87939	-0.0249115	0.892948	0.929187	0.985934	0.956023	0.97268	0.972067	0.90395	0.967145	0.900275	0.801128
cg08836542	FOSL2	FOS-like antigen 2	2	0.850934	0.977311	0.969237	0.907097	0.827895	0.966995	0.751962	0.749779	0.979245	0.949809	0.976484	0.871997	0.731875	0.953872	0.866213	0.946826	0.769339	0.975919	0.770046	0.894197	0.935855	0.910559	0.875583	0.945905	0.967476	0.900935	0.876682	0.752735	0.891381	0.922049	0.937629	0.93749	0.833148	1	0.876307	-0.0328248	0.894206	0.927787	0.973934	0.947129	0.960129	0.953828	0.898373	0.968808	0.885495	0.799051
cg02425416	IGF2	insulin-like growth factor 2 (somatomedin A)	2	0.836316	0.962174	0.958879	0.902688	0.816041	0.94491	0.751936	0.739227	0.963087	0.947981	0.956628	0.869155	0.727108	0.945041	0.8522	1	0.770343	0.963575	0.780927	0.898419	0.937151	0.896479	0.876067	0.946726	0.924572	0.911709	0.883646	0.74967	0.906242	0.918677	0.941895	0.929426	0.837041	0.946826	0.87007	-0.041488	0.876891	0.903677	0.962687	0.94311	0.960119	0.956047	0.887582	0.940979	0.877885	0.812994
cg17726575	E2F6	E2F transcription factor 6	2	0.826965	0.961694	0.96044	0.909508	0.809039	0.945275	0.741122	0.719942	0.961423	0.946972	0.956023	0.855367	0.710325	0.953907	0.839773	0.94311	0.753058	0.960888	0.767202	0.8938	0.929297	0.908361	0.877471	0.939577	0.941913	0.909343	0.867272	0.739369	0.885199	0.919224	0.951068	0.928998	0.855577	0.947129	0.884546	-0.0438258	0.884577	0.951415	0.960578	1	0.955549	0.951135	0.893428	0.956998	0.875605	0.794327
cg20063095	MGAT5	6-)-glycoprotein beta-1,6-N-acetyl-glucosaminyltransferase,mannosyl (alpha-1	3	0.837967	0.963734	0.954634	0.91392	0.777818	0.968179	0.728249	0.696449	0.96604	0.94555	0.967145	0.830513	0.682506	0.947064	0.859731	0.940979	0.72326	0.96225	0.723522	0.910375	0.941008	0.926638	0.893488	0.947309	0.962108	0.911413	0.883671	0.699831	0.890194	0.928084	0.952612	0.951446	0.850133	0.968808	0.863734	-0.0428057	0.912218	0.918586	0.961596	0.956998	0.961022	0.946092	0.906599	1	0.901344	0.764527
cg01589587	BATF	ATF-like,basic leucine zipper transcription factor	3	0.835156	0.964024	0.955868	0.925592	0.790791	1	0.734717	0.717218	0.964948	0.943831	0.963153	0.833479	0.692167	0.946198	0.851605	0.94491	0.731825	0.961973	0.743098	0.893121	0.932663	0.924312	0.873834	0.9397	0.955332	0.900912	0.891772	0.709855	0.881551	0.942672	0.951766	0.953497	0.852218	0.966995	0.865797	-0.0455708	0.910423	0.920851	0.96152	0.945275	0.958774	0.942074	0.889634	0.968179	0.880016	0.775405
cg18618815	COL1A1	alpha 1,collagen,type I	3	0.842907	0.975981	0.968902	0.920052	0.806408	0.958774	0.726722	0.698661	0.975926	0.95397	0.97268	0.8597	0.687324	0.956106	0.855873	0.960119	0.742296	0.976146	0.770848	0.91346	0.948981	0.927005	0.895214	0.958277	0.942648	0.910836	0.887079	0.716738	0.916133	0.936149	0.952282	0.948936	0.846367	0.960129	0.874058	-0.04069	0.895318	0.919762	0.974126	0.955549	1	0.968299	0.90294	0.961022	0.8925	0.795661
cg07945582	NFE2L3	nuclear factor (erythroid-derived 2)-like 3	3	0.865359	0.945896	0.94223	0.929961	0.775247	0.951766	0.71285	0.723444	0.948348	0.93369	0.944889	0.817602	0.683001	0.933647	0.895112	0.941895	0.720471	0.946065	0.70796	0.913615	0.93867	0.904679	0.8971	0.943909	0.927004	0.924709	0.897974	0.698894	0.897163	0.936434	1	0.949796	0.867924	0.937629	0.888482	-0.0279429	0.906287	0.912506	0.945739	0.951068	0.952282	0.933928	0.90847	0.952612	0.899205	0.752506
cg05931439	MMP14	matrix metallopeptidase 14 (membrane-inserted)	3	0.830792	0.963014	0.949896	0.901286	0.785153	0.955332	0.725297	0.720865	0.962936	0.929246	0.971646	0.827658	0.695731	0.936795	0.857508	0.924572	0.718921	0.957194	0.713988	0.899288	0.934484	0.912633	0.889969	0.940561	1	0.902692	0.873688	0.718397	0.874357	0.907884	0.927004	0.935571	0.830586	0.967476	0.872703	-0.0262915	0.891938	0.935434	0.956313	0.941913	0.942648	0.935035	0.910964	0.962108	0.894222	0.754843
cg05259836	PYY	peptide YY	3	0.843241	0.956874	0.948754	0.924065	0.754722	0.9397	0.682301	0.672836	0.957659	0.942624	0.961752	0.809511	0.652009	0.948676	0.869904	0.946726	0.69691	0.956432	0.692985	0.978351	0.996408	0.923459	0.961468	1	0.940561	0.90938	0.888343	0.695841	0.926737	0.930707	0.943909	0.956722	0.865058	0.945905	0.867825	-0.0273589	0.912433	0.908416	0.952482	0.939577	0.958277	0.945917	0.926425	0.947309	0.950663	0.731674
cg03800922	CA1	carbonic anhydrase 1	3	0.841267	0.94463	0.934256	0.922443	0.732511	0.932663	0.664746	0.655078	0.945411	0.929457	0.952726	0.785491	0.629063	0.936969	0.86935	0.937151	0.673575	0.942905	0.66246	0.983465	1	0.921529	0.969343	0.996408	0.934484	0.90202	0.885396	0.67196	0.925172	0.927795	0.93867	0.957997	0.862306	0.935855	0.860785	-0.0275556	0.913592	0.899639	0.938481	0.929297	0.948981	0.933384	0.928279	0.941008	0.954434	0.706908
cg13635007	DUSP4	dual specificity phosphatase 4	3	0.811876	0.93471	0.942351	0.872819	0.802879	0.920851	0.72924	0.720551	0.93438	0.909182	0.929187	0.844089	0.708137	0.931924	0.818002	0.903677	0.736698	0.93368	0.744495	0.853981	0.899639	0.865595	0.841751	0.908416	0.935434	0.867444	0.826696	0.74219	0.841036	0.883485	0.912506	0.894606	0.818804	0.927787	0.877184	-0.0419679	0.8503	1	0.9346	0.951415	0.919762	0.917261	0.881458	0.918586	0.84513	0.780181
cg09386682	IRAK2	interleukin-1 receptor-associated kinase 2	3	0.821822	0.890142	0.893982	0.850947	0.782318	0.865797	0.708733	0.720301	0.890807	0.869316	0.87939	0.808555	0.693599	0.873324	0.841108	0.87007	0.731166	0.888851	0.720116	0.822173	0.860785	0.807916	0.810613	0.867825	0.872703	0.848667	0.802769	0.707789	0.821971	0.835468	0.888482	0.843709	0.80107	0.876307	1	-0.045589	0.802992	0.877184	0.886489	0.884546	0.874058	0.877787	0.836644	0.863734	0.810201	0.755294
cg08018731	NOS3	nitric oxide synthase 3 (endothelial cell)	4	0.839077	0.934927	0.923614	0.929409	0.718113	0.953497	0.65843	0.660171	0.935802	0.918793	0.942292	0.76601	0.625342	0.918619	0.869922	0.929426	0.656414	0.932254	0.651691	0.940177	0.957997	0.941829	0.930183	0.956722	0.935571	0.898045	0.892696	0.647751	0.904614	0.9415	0.949796	1	0.870707	0.93749	0.843709	-0.0430624	0.932478	0.894606	0.931379	0.928998	0.948936	0.91599	0.917416	0.951446	0.927658	0.711695
cg26367719	IL11	interleukin 11	4	0.836527	0.930362	0.921018	0.923793	0.718381	0.953444	0.67618	0.664163	0.929614	0.91283	0.936145	0.768249	0.62863	0.92182	0.851671	0.928048	0.669406	0.927341	0.674596	0.915427	0.937464	0.950992	0.900263	0.940548	0.921407	0.886371	0.894657	0.645146	0.884718	0.939486	0.941877	0.959826	0.871993	0.932872	0.830026	-0.0491637	0.922613	0.888539	0.928283	0.928166	0.95071	0.916442	0.892171	0.947358	0.889222	0.732021
cg07330438	RUNX1	runt-related transcription factor 1	4	0.831554	0.921681	0.913308	0.926609	0.73774	0.942672	0.701811	0.669806	0.923276	0.907911	0.925046	0.784615	0.653177	0.909038	0.837791	0.918677	0.68407	0.920716	0.674347	0.903318	0.927795	0.925196	0.888378	0.930707	0.907884	0.874691	0.883775	0.659356	0.876155	1	0.936434	0.9415	0.854612	0.922049	0.835468	-0.0533569	0.915412	0.883485	0.919235	0.919224	0.936149	0.910555	0.878285	0.928084	0.881711	0.738742
cg00697440	CD86	CD86 molecule	4	0.842898	0.908287	0.896042	1	0.727851	0.925592	0.662241	0.670919	0.906863	0.887378	0.910515	0.761289	0.644374	0.898277	0.859879	0.902688	0.677757	0.904494	0.653284	0.899027	0.922443	0.897306	0.889877	0.924065	0.901286	0.884451	0.881247	0.651448	0.865402	0.926609	0.929961	0.929409	0.858524	0.907097	0.850947	-0.0272141	0.891422	0.872819	0.903287	0.909508	0.920052	0.886933	0.889268	0.91392	0.878088	0.710933
cg04567009	FCGR3B	Fc fragment of IgG,low affinity IIIb,receptor (CD16b)	4	0.778516	0.913079	0.901902	0.897306	0.707962	0.924312	0.668345	0.632736	0.912875	0.895003	0.918627	0.751758	0.594163	0.900449	0.804692	0.896479	0.648278	0.91042	0.662438	0.899062	0.921529	1	0.884179	0.923459	0.912633	0.863398	0.868418	0.63056	0.864361	0.925196	0.904679	0.941829	0.859835	0.910559	0.807916	-0.0589494	0.915945	0.865595	0.909128	0.908361	0.927005	0.896036	0.866674	0.926638	0.877177	0.731264
cg06547715	CXCR2	chemokine (C-X-C motif) receptor 2	4	0.829644	0.90748	0.898088	0.884451	0.745978	0.900912	0.670238	0.693117	0.909528	0.886178	0.908462	0.788117	0.66776	0.892975	0.870206	0.911709	0.704684	0.90697	0.658694	0.883257	0.90202	0.863398	0.866746	0.90938	0.902692	1	0.861938	0.66882	0.86771	0.874691	0.924709	0.898045	0.826522	0.900935	0.848667	-0.0586655	0.863614	0.867444	0.902997	0.909343	0.910836	0.88984	0.882028	0.911413	0.869874	0.705635
cg06972019	ENO1	(alpha),enolase 1	4	0.842418	0.906666	0.898605	0.865402	0.72622	0.881551	0.652338	0.62781	0.908374	0.889966	0.909901	0.783091	0.631083	0.888299	0.84984	0.906242	0.667899	0.907113	0.691625	0.906651	0.925172	0.864361	0.890783	0.926737	0.874357	0.86771	0.851952	0.667158	1	0.876155	0.897163	0.904614	0.814346	0.891381	0.821971	-0.0354124	0.8448	0.841036	0.902983	0.885199	0.916133	0.897731	0.864554	0.890194	0.888412	0.713688
cg26541218	KLF4	Kruppel like factor 4	4	0.86747	0.897039	0.886742	0.896592	0.710165	0.884659	0.622274	0.653333	0.901322	0.879815	0.90903	0.754542	0.618373	0.881786	0.916264	0.882911	0.660273	0.895899	0.617842	0.928816	0.934956	0.853596	0.922126	0.933831	0.904391	0.896718	0.853512	0.645759	0.896854	0.873467	0.912609	0.91285	0.80553	0.907543	0.845059	-0.0204178	0.869665	0.859458	0.890203	0.884914	0.910606	0.87498	0.910338	0.903204	0.918858	0.650971
cg19377250	TRIP6	thyroid hormone receptor interactor 6	4	0.850569	0.89357	0.887042	0.889268	0.700402	0.889634	0.617696	0.655826	0.89708	0.865853	0.90395	0.744618	0.62836	0.898707	0.869757	0.887582	0.644976	0.891567	0.601667	0.913129	0.928279	0.866674	0.90361	0.926425	0.910964	0.882028	0.854421	0.631375	0.864554	0.878285	0.90847	0.917416	0.810369	0.898373	0.836644	-0.0143288	0.875773	0.881458	0.889634	0.893428	0.90294	0.877469	1	0.906599	0.893895	0.652391
cg24032190	ADH1B	alcohol dehydrogenase 1B (class I), beta polypeptide	4	0.810538	0.882805	0.871084	0.878088	0.648979	0.880016	0.587856	0.576168	0.88449	0.871997	0.900275	0.70511	0.533096	0.879704	0.832155	0.877885	0.594716	0.878984	0.560036	0.966146	0.954434	0.877177	0.957055	0.950663	0.894222	0.869874	0.84212	0.595583	0.888412	0.881711	0.899205	0.927658	0.843936	0.885495	0.810201	-0.0307563	0.888716	0.84513	0.876941	0.875605	0.8925	0.872359	0.893895	0.901344	1	0.628442
cg04786142	NR5A2	nuclear receptor subfamily 5 group A member 2	4	0.807436	0.876791	0.864224	0.889877	0.618065	0.873834	0.579696	0.5639	0.877704	0.863192	0.898161	0.678724	0.528744	0.873177	0.837799	0.876067	0.561704	0.872788	0.542011	0.987256	0.969343	0.884179	1	0.961468	0.889969	0.866746	0.851611	0.569995	0.890783	0.888378	0.8971	0.930183	0.84189	0.875583	0.810613	-0.0258447	0.896012	0.841751	0.869206	0.877471	0.895214	0.87012	0.90361	0.893488	0.957055	0.610981
cg03130910	BMP3	bone morphogenetic protein 3	4	0.82511	0.897487	0.886305	0.899027	0.647223	0.893121	0.601327	0.588077	0.898637	0.889047	0.91408	0.707561	0.556294	0.891778	0.857233	0.898419	0.595357	0.895513	0.571785	1	0.983465	0.899062	0.987256	0.978351	0.899288	0.883257	0.867231	0.597841	0.906651	0.903318	0.913615	0.940177	0.851764	0.894197	0.822173	-0.0261782	0.906781	0.853981	0.891491	0.8938	0.91346	0.890974	0.913129	0.910375	0.966146	0.631298
cg11924517	IL17A	interleukin 17A	5	0.816592	0.881703	0.870873	0.891422	0.653275	0.910423	0.640878	0.63277	0.882594	0.861251	0.892948	0.696583	0.567949	0.874071	0.837704	0.876891	0.603208	0.873719	0.573834	0.906781	0.913592	0.915945	0.896012	0.912433	0.891938	0.863614	0.866314	0.585568	0.8448	0.915412	0.906287	0.932478	0.850693	0.894206	0.802992	-0.042007	1	0.8503	0.873699	0.884577	0.895318	0.862396	0.875773	0.912218	0.888716	0.655523
cg06613263	NR3C1	group C,member 1 (glucocorticoid receptor),nuclear receptor subfamily 3	5	0.815875	0.877082	0.864788	0.881247	0.684982	0.891772	0.665807	0.638774	0.876806	0.86026	0.879031	0.727086	0.628633	0.860848	0.840819	0.883646	0.634943	0.872499	0.629662	0.867231	0.885396	0.868418	0.851611	0.888343	0.873688	0.861938	1	0.615389	0.851952	0.883775	0.897974	0.892696	0.812016	0.876682	0.802769	-0.056111	0.866314	0.826696	0.87153	0.867272	0.887079	0.859642	0.854421	0.883671	0.84212	0.657088
cg08460026	CTLA4	cytotoxic T-lymphocyte-associated protein 4	5	0.755934	0.848021	0.847744	0.858524	0.668465	0.852218	0.626372	0.60253	0.848556	0.85046	0.846497	0.707133	0.551743	0.848613	0.780674	0.837041	0.614396	0.845865	0.60697	0.851764	0.862306	0.859835	0.84189	0.865058	0.830586	0.826522	0.812016	0.60552	0.814346	0.854612	0.867924	0.870707	1	0.833148	0.80107	-0.0518028	0.850693	0.818804	0.845329	0.855577	0.846367	0.834572	0.810369	0.850133	0.843936	0.691702
cg02334660	AREG	amphiregulin	5	0.876463	0.850332	0.843772	0.859879	0.68261	0.851605	0.640435	0.69116	0.85482	0.831805	0.857139	0.719974	0.655194	0.830225	1	0.8522	0.65585	0.849332	0.587913	0.857233	0.86935	0.804692	0.837799	0.869904	0.857508	0.870206	0.840819	0.624313	0.84984	0.837791	0.895112	0.869922	0.780674	0.866213	0.841108	-0.0294974	0.837704	0.818002	0.845342	0.839773	0.855873	0.834645	0.869757	0.859731	0.832155	0.610836
cg00163372	MYC	v-myc myelocytomatosis viral oncogene homolog (avian)	5	1	0.828427	0.822797	0.842898	0.65691	0.835156	0.637303	0.667013	0.82947	0.802135	0.832788	0.694653	0.613292	0.809622	0.876463	0.836316	0.628886	0.823064	0.56893	0.82511	0.841267	0.778516	0.807436	0.843241	0.830792	0.829644	0.815875	0.597301	0.842418	0.831554	0.865359	0.839077	0.755934	0.850934	0.821822	0.0135693	0.816592	0.811876	0.82129	0.826965	0.842907	0.806162	0.850569	0.837967	0.810538	0.618693
cg02612618	ZNF43	zinc finger protein 43	6	0.628886	0.795172	0.803667	0.677757	0.860767	0.731825	0.738561	0.792233	0.794979	0.773868	0.763661	0.873021	0.810908	0.771833	0.65585	0.770343	1	0.801276	0.828	0.595357	0.673575	0.648278	0.561704	0.69691	0.718921	0.704684	0.634943	0.798444	0.667899	0.68407	0.720471	0.656414	0.614396	0.769339	0.731166	-0.00297722	0.603208	0.736698	0.797071	0.753058	0.742296	0.772931	0.644976	0.72326	0.594716	0.798625
cg06899755	TGFB2	beta 2,transforming growth factor	6	0.597301	0.784681	0.796659	0.651448	0.851242	0.709855	0.723662	0.791486	0.784561	0.772291	0.752989	0.869502	0.795319	0.76122	0.624313	0.74967	0.798444	0.791393	0.825567	0.597841	0.67196	0.63056	0.569995	0.695841	0.718397	0.66882	0.615389	1	0.667158	0.659356	0.698894	0.647751	0.60552	0.752735	0.707789	0.0148016	0.585568	0.74219	0.791798	0.739369	0.716738	0.759151	0.631375	0.699831	0.595583	0.784835
cg02991571	PDX1	pancreatic and duodenal homeobox 1	6	0.56893	0.820579	0.83461	0.653284	0.885472	0.743098	0.727773	0.716756	0.818097	0.812977	0.778041	0.909068	0.769038	0.79207	0.587913	0.780927	0.828	0.83071	1	0.571785	0.66246	0.662438	0.542011	0.692985	0.713988	0.658694	0.629662	0.825567	0.691625	0.674347	0.70796	0.651691	0.60697	0.770046	0.720116	-0.0142544	0.573834	0.744495	0.833407	0.767202	0.770848	0.818484	0.601667	0.723522	0.560036	0.866331
cg24093411	TCF7	HMG-box),transcription factor 7 (T-cell specific	7	0.618693	0.834522	0.843446	0.710933	0.841887	0.775405	0.751494	0.725212	0.831425	0.823195	0.801128	0.859847	0.721242	0.820666	0.610836	0.812994	0.798625	0.838811	0.866331	0.631298	0.706908	0.731264	0.610981	0.731674	0.754843	0.705635	0.657088	0.784835	0.713688	0.738742	0.752506	0.711695	0.691702	0.799051	0.755294	-0.0809808	0.655523	0.780181	0.840919	0.794327	0.795661	0.835278	0.652391	0.764527	0.628442	1
cg01742897	TCF4	transcription factor 4	7	0.667013	0.754899	0.765916	0.670919	0.799252	0.717218	0.698807	1	0.75769	0.718808	0.732859	0.79646	0.784135	0.716771	0.69116	0.739227	0.792233	0.755722	0.716756	0.588077	0.655078	0.632736	0.5639	0.672836	0.720865	0.693117	0.638774	0.791486	0.62781	0.669806	0.723444	0.660171	0.60253	0.749779	0.720301	0.043275	0.63277	0.720551	0.756379	0.719942	0.698661	0.736556	0.655826	0.696449	0.576168	0.725212
cg01952234	WT1	Wilms tumor 1	7	0.613292	0.753901	0.762985	0.644374	0.8356	0.692167	0.750528	0.784135	0.754954	0.714651	0.7321	0.847101	1	0.711995	0.655194	0.727108	0.810908	0.755581	0.769038	0.556294	0.629063	0.594163	0.528744	0.652009	0.695731	0.66776	0.628633	0.795319	0.631083	0.653177	0.683001	0.625342	0.551743	0.731875	0.693599	0.0183282	0.567949	0.708137	0.75512	0.710325	0.687324	0.734954	0.62836	0.682506	0.533096	0.721242
cg01664670	MAFB	v-maf musculoaponeurotic fibrosarcoma oncogene homolog B (avian)	7	0.637303	0.767082	0.775325	0.662241	0.781767	0.734717	1	0.698807	0.766939	0.751401	0.748408	0.799691	0.750528	0.737385	0.640435	0.751936	0.738561	0.770788	0.727773	0.601327	0.664746	0.668345	0.579696	0.682301	0.725297	0.670238	0.665807	0.723662	0.652338	0.701811	0.71285	0.65843	0.626372	0.751962	0.708733	-0.00180333	0.640878	0.72924	0.77076	0.741122	0.726722	0.758999	0.617696	0.728249	0.587856	0.751494
cg01830294	WNT2	wingless-type MMTV integration site family member 2	8	0.694653	0.907319	0.916961	0.761289	0.93466	0.833479	0.799691	0.79646	0.908618	0.88624	0.8782	1	0.847101	0.879699	0.719974	0.869155	0.873021	0.914919	0.909068	0.707561	0.785491	0.751758	0.678724	0.809511	0.827658	0.788117	0.727086	0.869502	0.783091	0.784615	0.817602	0.76601	0.707133	0.871997	0.808555	-0.0185415	0.696583	0.844089	0.912413	0.855367	0.8597	0.891525	0.744618	0.830513	0.70511	0.859847
cg01421342	CALCA	calcitonin-related polypeptide alpha	8	0.65691	0.863566	0.87444	0.727851	1	0.790791	0.781767	0.799252	0.864506	0.838932	0.830339	0.93466	0.8356	0.841376	0.68261	0.816041	0.860767	0.870149	0.885472	0.647223	0.732511	0.707962	0.618065	0.754722	0.785153	0.745978	0.684982	0.851242	0.72622	0.73774	0.775247	0.718113	0.668465	0.827895	0.782318	-0.0232475	0.653275	0.802879	0.871111	0.809039	0.806408	0.844258	0.700402	0.777818	0.648979	0.841887
cg10059167		Correlated with expression of 361 genes	9	0.0135693	-0.031823	-0.0325803	-0.0272141	-0.0232475	-0.0455708	-0.00180333	0.043275	-0.0306332	-0.0330554	-0.0249115	-0.0185415	0.0183282	-0.0456431	-0.0294974	-0.041488	-0.00297722	-0.0340203	-0.0142544	-0.0261782	-0.0275556	-0.0589494	-0.0258447	-0.0273589	-0.0262915	-0.0586655	-0.056111	0.0148016	-0.0354124	-0.0533569	-0.0279429	-0.0430624	-0.0518028	-0.0328248	-0.045589	1	-0.042007	-0.0419679	-0.0296953	-0.0438258	-0.04069	-0.0380457	-0.0143288	-0.0428057	-0.0307563	-0.0809808
[truncated: 2 more columns]
