# Supplementary material for: Walking pathways with positive feedback loops reveal DNA methylation biomarkers of colorectal cancer
Source: BMC Bioinformatics. 2019 Apr 18;20(Suppl 4):119. doi: 10.1186/s12859-019-2687-7 (PMC6471696; doi:10.1186/s12859-019-2687-7)
Supplement: Supplementary file 7 — Table S13. Detailed information about genes that contain chosen DNA methylation markers. We present information about their known role in molecular pathways and diseases (retrieved from HumanPSD database). These genes play various roles in different but functionally connected processes, pathways and diseases related to cancer. (XLSX 32 kb) [file 12859_2019_2687_MOESM7_ESM.xlsx]

## Sheet: CpG
Probe ID	Chromosome	Gene Symbol	Gene Name
cg01421342	11	CALCA	calcitonin-related polypeptide alpha
cg06972019	1	ENO1	enolase 1, (alpha)
(CpG №3)
cg00163372	8	MYC	v-myc avian myelocytomatosis viral oncogene homolog
cg02991571	13	PDX1	pancreatic and duodenal homeobox 1
cg24093411	5	TCF7	transcription factor 7 (T-cell specific, HMG-box)
cg02612618	19	ZNF43	zinc finger protein 43

## Sheet: Table SM13
ID	Gene description	Title HumanPSD (biological process) Genes Gene symbol annotated selected	Title TRANSPATH pathways Genes Gene symbol selected	diseases
CALCA	calcitonin-related polypeptide alpha	DNA-templated,G-protein coupled receptor signaling pathway,I-kappaB kinase/NF-kappaB signaling,MAPK cascade,RNA biosynthetic process,RNA metabolic process,acrosome reaction,activation of MAPK activity,activation of adenylate cyclase activity,activation of phospholipase C activity,activation of protein kinase activity,adenylate cyclase-modulating G-protein coupled receptor signaling pathway,ameboi…		Atopic,Bronchogenic,Causal:Asthma,Causal:Autoimmune Diseases,Causal:Bacterial Infections and Mycoses,Causal:Bronchial Diseases,Causal:Connective Tissue Diseases,Causal:Female Urogenital Diseases,Causal:Female Urogenital Diseases and Pregnancy Complications,Causal:Genital Diseases,Causal:Genital Neoplasms,Causal:HIV Infections,Causal:Hypersensitivity,Causal:Immune System Diseases,Causal:Immunologi…
ENO1	enolase 1, (alpha)	ADP metabolic process,ATP generation from ADP,ATP metabolic process,DNA-templated,DNA-templated transcription,DNA-templated transcriptional preinitiation complex assembly,RNA biosynthetic process,RNA metabolic process,RNA polymerase II transcriptional preinitiation complex assembly,apoptotic process,aromatic compound biosynthetic process,biological regulation,biological_process,biosynthetic proce…	Notch pathway,alpha-enolase (MBP-1) ---NICD1---/ c-myc,gluconeogenesis,glucose ---> pyruvate,glycolysis,pyruvate ---> D-glucose	Anatomical,Anterior,Autoimmune,Bronchogenic,CNS,Causal:Arthritis,Causal:Autoimmune Diseases,Causal:Bacterial Infections,Causal:Bacterial Infections and Mycoses,Causal:Connective Tissue Diseases,Causal:Gram-Positive Bacterial Infections,Causal:Immune System Diseases,Causal:Joint Diseases,Causal:Lupus Erythematosus,Causal:Musculoskeletal Diseases,Causal:Rheumatic Diseases,Causal:Skin and Connective…
MYC	v-myc avian myelocytomatosis viral oncogene homolog	ADP metabolic process,ATP generation from ADP,ATP metabolic process,DNA biosynthetic process,DNA metabolic process,DNA replication,DNA-templated,G1/S transition of mitotic cell cycle,RNA biosynthetic process,RNA metabolic process,S phase,T cell activation,T cell aggregation,T cell proliferation,activation of cysteine-type endopeptidase activity involved in apoptotic process,activation of cysteine…	ErbB3 ---> survival,NRG ---> ERK,p300 ---> c-myc ---> TERT	AIDS-Related,Actinic,Acute,B-Cell,BCR-ABL Positive,Basal Cell,Bone Tissue,Breast,Bronchogenic,Causal:Adenocarcinoma,Causal:Astrocytoma,Causal:Bacterial Infections and Mycoses,Causal:Basal Ganglia Diseases,Causal:Brain Diseases,Causal:Breast Diseases,Causal:Breast Neoplasms,Causal:Bronchial Diseases,Causal:Bronchial Neoplasms,Causal:Burkitt Lymphoma,Causal:Carcinoma,Causal:Central Nervous System D…
PDX1	pancreatic and duodenal homeobox 1	DNA-templated,G-protein coupled receptor signaling pathway,RNA biosynthetic process,RNA metabolic process,amide transport,anatomical structure development,anatomical structure morphogenesis,animal organ development,apoptotic process,aromatic compound biosynthetic process,biological regulation,biological_process,biosynthetic process,carbohydrate metabolic process,cell communication,cell death,cell…		Causal:Autoimmune Diseases,Causal:Diabetes Mellitus,Causal:Digestive System Diseases,Causal:Digestive System Neoplasms,Causal:Endocrine System Diseases,Causal:Gastrointestinal Diseases,Causal:Gastrointestinal Neoplasms,Causal:Glucose Metabolism Disorders,Causal:Immune System Diseases,Causal:Metabolic Diseases,Causal:Neoplasms,Causal:Neoplasms by Site,Causal:Nutritional and Metabolic Diseases,Caus…
TCF7	transcription factor 7 (T-cell specific, HMG-box)	DNA-templated,RNA biosynthetic process,RNA metabolic process,T cell activation,T cell aggregation,T cell differentiation,Wnt signaling pathway,anatomical structure development,animal organ development,aromatic compound biosynthetic process,biological adhesion,biological regulation,biological_process,biosynthetic process,cell activation,cell adhesion,cell communication,cell differentiation,cell su…	wnt ---> beta-catenin,wnt pathway	Causal:Breast Diseases,Causal:Breast Neoplasms,Causal:Neoplasms,Causal:Neoplasms by Site,Causal:Skin Diseases,Causal:Skin and Connective Tissue Diseases,Causal:Triple Negative Breast Neoplasms,Correlative:Adenocarcinoma,Correlative:Autoimmune Diseases,Correlative:Bipolar Disorder,Correlative:Bipolar and Related Disorders,Correlative:Bone Marrow Diseases,Correlative:Breast Diseases,Correlative:Bre…
ZNF43	zinc finger protein 43	biological_process,response to chemical,response to stimulus,response to xenobiotic stimulus
